# Supplementary material for: Proteomic Characterization of Virulence Factors and Related Proteins in Enterococcus Strains from Dairy and Fermented Food Products
Source: Int J Mol Sci. 2022 Sep 19;23(18):10971. doi: 10.3390/ijms231810971 (PMC9503237; doi:10.3390/ijms231810971)
Supplement: Supplementary file 1 [file ijms-23-10971-s001.zip]

Archive with 3 entries (3 files):
- Excel Supplementary Data2.xlsx
- Supplemental Data 1.pdf
- Supplementary_Data3_Abundance_Proteins.xlsx
