# Supplementary material for: Proteomic Characterization of Virulence Factors and Related Proteins in Enterococcus Strains from Dairy and Fermented Food Products
Source: Int J Mol Sci. 2022 Sep 19;23(18):10971. doi: 10.3390/ijms231810971 (PMC9503237; doi:10.3390/ijms231810971)
Supplement: Supplementary file 1 [file ijms-23-10971-s001.zip › Excel Supplementary Data2.xlsx]

## Sheet: Un-redundant global dataset
Confidence	Identifying Node Type	Identifying Node	Search ID	Identifying Node No	PSM Ambiguity	Sequence	Modifications	# Proteins	Protein Accessions	Protein Descriptions	# Missed Cleavages	Charge	Original Precursor Charge	DeltaScore	DeltaCn	Rank	Search Engine Rank	Concatenated Rank	m/z [Da]	MH+ [Da]	Theo. MH+ [Da]	DeltaM [ppm]	Deltam/z [Da]	Ions Matched	Matched Ions	Total Ions	Intensity	Activation Type	MS Order	Isolation Interference [%]	Ion Inject Time [ms]	RT [min]	First Scan	Last Scan	Master Scan(s)	Spectrum File	File ID	Peptides Matched	XCorr	# Protein Groups
High	Sequest HT	Sequest HT (A2)	A	2	Unambiguous	GFLDEANQLWK		1	A0A1E5H2H5	Uncharacterized protein OS=Enterococcus quebecensis OX=903983 GN=BCR23_12875 PE=4 SV=1	0	2	0	0.0749	0	1	1	1	660.82	1320.63	1320.66	-19.35	-0.01278	0/0	0	0	8971.06	CID (Collision Induced Dissociation)	MS2			5.3887	957	957	-1	mcarrera_G1306_162.mzXML	F1	2724	2.27	1
High	Sequest HT	Sequest HT (A2)	A	2	Unambiguous	ANFDPAAVSSLALADAESWEVIKLIQR		3	A0A291DPR9	Arginine--tRNA ligase OS=Enterococcus sp. FDAARGOS_375 OX=2060307 GN=argS PE=3 SV=1; Arginine--tRNA ligase OS=Enterococcus gallinarum OX=1353 GN=argS PE=3 SV=1; Arginine--tRNA ligase OS=Enterococcus sp. OL5 OX=2590214 GN=argS PE=3 SV=1	1	3	0	0.2148	0	1	1	1	972.19	2914.56	2914.53	8.42	0.00818	0/0	0	0	38260.1	CID (Collision Induced Dissociation)	MS2			43.5972	7842	7842	-1	mcarrera_G1306_162.mzXML	F1	3064	2.7	1
High	Sequest HT	Sequest HT (A2)	A	2	Unambiguous	GDLLIQQM[147.04]DAAM[147.04]LEITGTNNEIELRK	M8(Oxidation); M12(Oxidation)	1	A0A3D8ZW74	DUF4097 domain-containing protein OS=Enterococcus pseudoavium OX=44007 GN=CF160_01395 PE=4 SV=1	1	3	0	0.1192	0	1	1	1	983.5	2948.49	2948.47	5.12	0.00503	0/0	0	0	265303	CID (Collision Induced Dissociation)	MS2			43.6533	7852	7852	-1	mcarrera_G1306_162.mzXML	F1	4747	3.02	1
High	Sequest HT	Sequest HT (A2)	A	2	Unambiguous	TVQSEIKNMLEFYPNDIEIESNKR		1	R3WMW0	PRD domain-containing protein OS=Enterococcus phoeniculicola ATCC BAA-412 OX=1158610 GN=UC3_02172 PE=4 SV=1	2	3	0	0.1641	0	1	1	1	966.47	2897.4	2897.43	-13.63	-0.01317	0/0	0	0	19539.2	CID (Collision Induced Dissociation)	MS2			43.6872	7858	7858	-1	mcarrera_G1306_162.mzXML	F1	3838	2.62	1
High	Sequest HT	Sequest HT (A2)	A	2	Unambiguous	MLTKILLGTYTK		1	S0K5U1	Uncharacterized protein OS=Enterococcus columbae DSM 7374 = ATCC 51263 OX=1121865 GN=I568_01289 PE=3 SV=1	1	2	0	0.1195	0	1	1	1	691.4	1381.79	1381.81	-14.19	-0.00981	0/0	0	0	29618.8	CID (Collision Induced Dissociation)	MS2			43.9412	7903	7903	-1	mcarrera_G1306_162.mzXML	F1	1639	2.26	1
High	Sequest HT	Sequest HT (A2)	A	2	Unambiguous	AYGSKMTLAGTNDSR		2	A0A2T5DDF4	Uncharacterized protein OS=Enterococcus mundtii OX=53346 GN=C6N14_06705 PE=4 SV=1; Uncharacterized protein OS=Enterococcus mundtii OX=53346 GN=CUS89_10625 PE=4 SV=1	1	2	0	0.197	0	1	1	1	786.38	1571.75	1571.75	2.86	0.00225	0/0	0	0	25198.6	CID (Collision Induced Dissociation)	MS2			44.2647	7960	7960	-1	mcarrera_G1306_162.mzXML	F1	2598	2.03	1
High	Sequest HT	Sequest HT (A2)	A	2	Unambiguous	IPDLIMNLKNNK		5	R3JG22	His/Glu/Gln/Arg/opine family amino ABC transporter, permease, 3-TM region OS=Enterococcus faecalis EnGen0359 OX=1169307 GN=WOK_00999 PE=3 SV=1; ABC transporter permease subunit OS=Enterococcus faecalis OX=1351 GN=JAOMBFPH_01940 PE=4 SV=1; ABC transporter, permease protein OS=Enterococcus faecalis ERV31 OX=1134789 GN=HMPREF1332_00234 PE=3 SV=1; ABC transporter, permease protein OS=Enterococcus fae…	1	2	0	0.1643	0	1	1	1	706.89	1412.77	1412.79	-14.35	-0.01014	0/0	0	0	10215.9	CID (Collision Induced Dissociation)	MS2			44.3045	7967	7967	-1	mcarrera_G1306_162.mzXML	F1	3219	2.07	1
High	Sequest HT	Sequest HT (A2)	A	2	Unambiguous	HNVEFNQNLLDLVNDDEHFYGKYR		1	A0A4P8KC90	Uncharacterized protein OS=Enterococcus avium OX=33945 GN=EH197_08745 PE=4 SV=1	1	3	0	0.1429	0	1	1	1	993.81	2979.42	2979.4	4.51	0.00448	0/0	0	0	27625.6	CID (Collision Induced Dissociation)	MS2			44.4512	7993	7993	-1	mcarrera_G1306_162.mzXML	F1	3269	2.73	1
High	Sequest HT	Sequest HT (A2)	A	2	Unambiguous	QLNDQLLEMQTAMEELLLELM[147.04]KTQHYLK	M21(Oxidation)	8	U6S3M5	Uncharacterized protein OS=Enterococcus faecalis VC1B-1 OX=1244143 GN=D350_01777 PE=4 SV=1; FUSC family protein OS=Enterococcus faecalis OX=1351 GN=KUB3007_C15670 PE=4 SV=1; FUSC family protein OS=Enterococcus faecalis OX=1351 GN=GUJ10_00685 PE=4 SV=1; FUSC family protein OS=Enterococcus faecalis OX=1351 GN=CYQ48_00120 PE=4 SV=1; FUSC family protein OS=Enterococcus faecalis OX=1351 GN=D4M46_01615…	1	3	0	0.1504	0	1	1	1	1140.59	3419.76	3419.73	8.64	0.00985	0/0	0	0	20479.4	CID (Collision Induced Dissociation)	MS2			45.1178	8110	8110	-1	mcarrera_G1306_162.mzXML	F1	4020	2.66	1
High	Sequest HT	Sequest HT (A2)	A	2	Unambiguous	[42.01]FTRPNKISNEIKLLGR	N-Term(Prot)(Met-loss+Acetyl)	1	S0KIP7	Uncharacterized protein OS=Enterococcus columbae DSM 7374 = ATCC 51263 OX=1121865 GN=I568_00571 PE=4 SV=1	2	2	0	0.2618	0	1	1	1	964.57	1928.13	1928.11	13.03	0.01256	0/0	0	0	2.45862e+06	CID (Collision Induced Dissociation)	MS2			43.4613	7817	7817	-1	mcarrera_G1306_162.mzXML	F1	851	2.33	1
High	Sequest HT	Sequest HT (A2)	A	2	Unambiguous	FERDDLQAQTEEFEEQNR		1	F9VCV8	Chromosome partition protein Smc OS=Lactococcus garvieae (strain Lg2) OX=420890 GN=smc PE=3 SV=1	1	2	0	0.1055	0	1	1	1	1142.51	2284.01	2284.01	0.64	0.00073	0/0	0	0	22320.8	CID (Collision Induced Dissociation)	MS2			45.3712	8154	8154	-1	mcarrera_G1306_162.mzXML	F1	943	2.37	1
High	Sequest HT	Sequest HT (A2)	A	2	Unambiguous	EPKMDKTASGGENESWNPGDK		3	A0A200HY17	ATP-dependent DNA helicase OS=Enterococcus sp. 12F9_DIV0723 OX=1834169 GN=A5868_001808 PE=3 SV=1; ATP-dependent DNA helicase OS=Enterococcus gilvus OX=160453 GN=pcrA PE=3 SV=1; ATP-dependent DNA helicase OS=Enterococcus gilvus ATCC BAA-350 OX=1158614 GN=UKC_02256 PE=3 SV=1	2	2	0	0.1679	0	1	1	1	1138.99	2276.97	2277.01	-15.85	-0.01805	0/0	0	0	923098	CID (Collision Induced Dissociation)	MS2			45.5318	8182	8182	-1	mcarrera_G1306_162.mzXML	F1	432	2.8	1
High	Sequest HT	Sequest HT (A2)	A	2	Unambiguous	TESNYIEFTEKGWQK		2	R3TRE6	Uncharacterized protein OS=Enterococcus caccae ATCC BAA-1240 OX=1158612 GN=UC7_02198 PE=4 SV=1; Uncharacterized protein OS=Enterococcus sp. 7F3_DIV0205 OX=1834189 GN=A5821_001246 PE=4 SV=1	1	2	0	0.2151	0	1	1	1	930.44	1859.87	1859.88	-4.46	-0.00415	0/0	0	0	10613.8	CID (Collision Induced Dissociation)	MS2			46.3558	8327	8327	-1	mcarrera_G1306_162.mzXML	F1	2354	2.65	1
High	Sequest HT	Sequest HT (A2)	A	2	Unambiguous	SIVSSELPTAIAEHYGA		1	A0A1Y3HNI8	Phosphoglucomutase (Fragment) OS=Enterococcus faecium OX=1352 GN=BU183_16650 PE=4 SV=1	0	2	0	0.1837	0	1	1	1	872.95	1744.89	1744.88	10.04	0.00876	0/0	0	0	8791.34	CID (Collision Induced Dissociation)	MS2			46.4695	8347	8347	-1	mcarrera_G1306_162.mzXML	F1	4265	2.83	1
High	Sequest HT	Sequest HT (A2)	A	2	Unambiguous	EQTSEM[147.04]ITALGNLSEK	M6(Oxidation)	1	A0A1L8TDS0	Phage tail tape measure protein, TP901 family, core region OS=Enterococcus hermanniensis OX=249189 GN=RV04_GL000794 PE=4 SV=1	0	2	0	0.0948	0	1	1	1	883.91	1766.81	1766.85	-19.78	-0.01747	0/0	0	0	11186.3	CID (Collision Induced Dissociation)	MS2			46.8272	8410	8410	-1	mcarrera_G1306_162.mzXML	F1	1830	2.11	1
High	Sequest HT	Sequest HT (A2)	A	2	Unambiguous	ASRDLMKESSSMIEEIVGK		1	A0A5N0YXM8	Ribonuclease J OS=Enterococcus durans OX=53345 GN=F6X95_04310 PE=4 SV=1	2	3	0	0.1838	0	1	1	1	704.01	2110.02	2110.05	-17.26	-0.01214	0/0	0	0	19734	CID (Collision Induced Dissociation)	MS2			46.9228	8427	8427	-1	mcarrera_G1306_162.mzXML	F1	3648	2.72	1
High	Sequest HT	Sequest HT (A2)	A	2	Unambiguous	WVKFLLLYANGVVVSLSQLK		1	R2QTJ4	Uncharacterized protein OS=Enterococcus haemoperoxidus ATCC BAA-382 OX=1158608 GN=UAW_01119 PE=4 SV=1	1	2	0	0.0865	0	1	1	1	1139.17	2277.33	2277.34	-1.85	-0.00211	0/0	0	0	8541.91	CID (Collision Induced Dissociation)	MS2			47.1867	8474	8474	-1	mcarrera_G1306_162.mzXML	F1	591	2.08	1
High	Sequest HT	Sequest HT (A2)	A	2	Unambiguous	M[147.04]AVEVKVPKDIK	M1(Oxidation)	6	A0A1L8UQ82	PrgI family protein OS=Enterococcus mundtii OX=53346 GN=A5802_002808 PE=4 SV=1; PrgI family protein OS=Enterococcus faecium OX=1352 GN=EGW33_06250 PE=4 SV=1; Uncharacterized protein OS=Enterococcus sp. (strain 3G1_DIV0629) OX=1834176 GN=A5816_002192 PE=4 SV=1; PrgI family protein OS=Enterococcus hirae OX=1354 GN=E1H99_07045 PE=4 SV=1; Uncharacterized protein OS=Enterococcus faecium EnGen0263 OX=1…	2	2	0	0.2016	0	1	1	1	686.91	1372.81	1372.79	18.85	0.01294	0/0	0	0	10522.2	CID (Collision Induced Dissociation)	MS2			47.248	8485	8485	-1	mcarrera_G1306_162.mzXML	F1	1531	2.58	1
High	Sequest HT	Sequest HT (A2)	A	2	Unambiguous	RSETPSIKDDGMTGEVEAMADYSAYVEYGTR		4	A0A6I1LPZ7	HK97 gp10 family phage protein OS=Enterococcus faecalis OX=1351 GN=GTI81_16025 PE=4 SV=1; HK97 gp10 family phage protein (Fragment) OS=Enterococcus faecalis OX=1351 GN=DRJ71_16830 PE=4 SV=1; Phage protein, HK97 gp10 family OS=Enterococcus faecalis S613 OX=699185 GN=HMPREF9376_01318 PE=4 SV=1; HK97 gp10 family phage protein OS=Enterococcus faecalis OX=1351 GN=ELS84_1651 PE=4 SV=1	2	3	0	0.1417	0	1	1	1	1143.53	3428.58	3428.53	14.51	0.01659	0/0	0	0	38677.6	CID (Collision Induced Dissociation)	MS2			47.3152	8497	8497	-1	mcarrera_G1306_162.mzXML	F1	1941	2.54	1
High	Sequest HT	Sequest HT (A2)	A	2	Unambiguous	MNFFSILDKNTQTQLTILENIYISK		2	A0A377KMW7	M protein trans-acting positive regulator OS=Enterococcus durans OX=53345 GN=NCTC8129_01923 PE=4 SV=1; Mga domain-containing protein OS=Enterococcus durans OX=53345 GN=EA71_00870 PE=4 SV=1	1	3	0	0.0525	0	1	1	1	992.21	2974.62	2974.56	18.84	0.01868	0/0	0	0	32806.6	CID (Collision Induced Dissociation)	MS2			45.4452	8167	8167	-1	mcarrera_G1306_162.mzXML	F1	2211	3.05	1
High	Sequest HT	Sequest HT (A2)	A	2	Unambiguous	M[147.04]VKYYDVTFHELGGK	M1(Oxidation)	1	A0A1E5KS85	Uncharacterized protein OS=Enterococcus rivorum OX=762845 GN=BCR26_07000 PE=4 SV=1	1	2	0	0.0679	0	1	1	1	901.94	1802.87	1802.88	-3.03	-0.00273	0/0	0	0	17565.1	CID (Collision Induced Dissociation)	MS2			47.403	8513	8513	-1	mcarrera_G1306_162.mzXML	F1	3252	2.8	1
High	Sequest HT	Sequest HT (A2)	A	2	Unambiguous	NGVSEEDAIAEVK		1	R3W8U9	Serine-type D-Ala-D-Ala carboxypeptidase OS=Enterococcus phoeniculicola ATCC BAA-412 OX=1158610 GN=UC3_01878 PE=4 SV=1	0	2	0	0.2214	0	1	1	1	680.82	1360.63	1360.66	-19.36	-0.01317	0/0	0	0	22710.3	CID (Collision Induced Dissociation)	MS2			43.4043	7807	7807	-1	mcarrera_G1306_162.mzXML	F1	1670	2.62	1
High	Sequest HT	Sequest HT (A2)	A	2	Unambiguous	VKEIVHEIEQVGEKVYEIGK		1	R2M6X2	Phosphoribosylformylglycinamidine cyclo-ligase OS=Enterococcus faecium EnGen0263 OX=1158553 GN=purM PE=3 SV=1	2	3	0	0.2068	0	1	1	1	776.1	2326.29	2326.27	8.67	0.00672	0/0	0	0	2.33163e+06	CID (Collision Induced Dissociation)	MS2			33.8047	6102	6102	-1	mcarrera_G1306_162.mzXML	F1	2237	2.95	1
High	Sequest HT	Sequest HT (A2)	A	2	Unambiguous	FEQEKVM[147.04]M[147.04]EEKWGPLIENDPFYNPNLTR	M7(Oxidation); M8(Oxidation)	27	A0A1Q1FVH4	Glycosyl transferase family 2 OS=Enterococcus faecalis OX=1351 GN=BZG32_10455 PE=4 SV=1; Glycosyl transferase, group 2 family protein OS=Enterococcus faecalis EnGen0354 OX=1169299 GN=WO5_02106 PE=4 SV=1; Glycosyl transferase, group 2 family protein OS=Enterococcus faecalis EnGen0359 OX=1169307 GN=WOK_02236 PE=4 SV=1; Glycosyltransferase family 2 protein OS=Enterococcus faecalis OX=1351 GN=KUB3007…	2	3	0	0.0611	0	1	1	1	1162.89	3486.66	3486.63	6.02	0.007	0/0	0	0	75408	CID (Collision Induced Dissociation)	MS2			33.9702	6132	6132	-1	mcarrera_G1306_162.mzXML	F1	3078	2.62	1
High	Sequest HT	Sequest HT (A2)	A	2	Unambiguous	ESTMKETVDKTM[147.04]NAM[147.04]TLEEK	M12(Oxidation); M15(Oxidation)	6	A0A437UKS1	Beta-hexosaminidase OS=Enterococcus avium OX=33945 GN=EK398_05045 PE=3 SV=1; Beta-hexosaminidase OS=Enterococcus sp. T0101B.F-10 OX=2315837 GN=D4M89_06965 PE=4 SV=1; Beta-hexosaminidase OS=Enterococcus avium OX=33945 GN=GT585_07725 PE=3 SV=1; Beta-hexosaminidase OS=Enterococcus avium OX=33945 GN=AUF12_12800 PE=3 SV=1; Beta-hexosaminidase OS=Enterococcus avium OX=33945 GN=EH197_21280 PE=3 SV=1; Be…	2	3	0	0.0623	0	1	1	1	783.37	2348.1	2348.07	12.29	0.00962	0/0	0	0	51668.6	CID (Collision Induced Dissociation)	MS2			33.9992	6137	6137	-1	mcarrera_G1306_162.mzXML	F1	2540	2.73	1
High	Sequest HT	Sequest HT (A2)	A	2	Unambiguous	FISLVDKTAEAKTK		1	A0A3D8ZVN2	Uncharacterized protein OS=Enterococcus pseudoavium OX=44007 GN=CF160_02280 PE=4 SV=1	2	2	0	0.1455	0	1	1	1	775.94	1550.87	1550.88	-3.94	-0.00306	0/0	0	0	443512	CID (Collision Induced Dissociation)	MS2			34.31	6192	6192	-1	mcarrera_G1306_162.mzXML	F1	2162	2.2	1
High	Sequest HT	Sequest HT (A2)	A	2	Unambiguous	IGVLLASHGKFAQEALNSLK		3	A0A1G9FIR9	PTS system, mannose-specific IIA component/PTS system, mannose-specific IIB component OS=Enterococcus casseliflavus OX=37734 GN=SAMN05216513_11535 PE=4 SV=1; PTS EIIA type-4 domain-containing protein OS=Enterococcus sp. 6D12_DIV0197 OX=1834184 GN=A5867_000730 PE=4 SV=1; PTS EIIA type-4 domain-containing protein OS=Enterococcus sp. 5B3_DIV0040 OX=1834182 GN=A5883_003266 PE=4 SV=1	1	3	0	0.2774	0	1	1	1	699.41	2096.22	2096.19	13.93	0.00973	0/0	0	0	8902.22	CID (Collision Induced Dissociation)	MS2			34.4042	6209	6209	-1	mcarrera_G1306_162.mzXML	F1	993	2.74	1
High	Sequest HT	Sequest HT (A2)	A	2	Unambiguous	DKIVDILVSSR		1	A0A1V8ZG89	Alpha-glucuronidase OS=Enterococcus casseliflavus OX=37734 GN=BH739_15865 PE=4 SV=1	1	2	0	0.1017	0	1	1	1	622.86	1244.71	1244.72	-6.55	-0.00408	0/0	0	0	9437.62	CID (Collision Induced Dissociation)	MS2			34.4945	6225	6225	-1	mcarrera_G1306_162.mzXML	F1	2999	2.36	1
High	Sequest HT	Sequest HT (A2)	A	2	Unambiguous	FLNGRYGNM[147.04]SQETK	M9(Oxidation)	1	A0A4P5PEF8	HTH-type transcriptional regulator KdgR OS=Enterococcus florum OX=2480627 GN=kdgR PE=4 SV=1	1	2	0	0.0676	0	1	1	1	830.9	1660.79	1660.77	10.8	0.00897	0/0	0	0	15893.4	CID (Collision Induced Dissociation)	MS2			35.5283	6408	6408	-1	mcarrera_G1306_162.mzXML	F1	2564	2.07	1
High	Sequest HT	Sequest HT (A2)	A	2	Unambiguous	LM[147.04]VENHLVQMVASDAHGIHKRNFYLK	M2(Oxidation)	1	S0KHT0	Tyrosine-protein phosphatase OS=Enterococcus columbae DSM 7374 = ATCC 51263 OX=1121865 GN=I568_01976 PE=3 SV=1	2	3	0	0.2061	0	1	1	1	1022.87	3066.6	3066.58	6.2	0.00634	0/0	0	0	8101.54	CID (Collision Induced Dissociation)	MS2			36.1038	6510	6510	-1	mcarrera_G1306_162.mzXML	F1	3949	2.62	1
High	Sequest HT	Sequest HT (A2)	A	2	Unambiguous	MTETNVLIEQNNELRK		1	S0NYD8	Uncharacterized protein OS=Enterococcus sulfureus ATCC 49903 OX=1140003 GN=I573_02053 PE=4 SV=1	1	2	0	0.1535	0	1	1	1	966.51	1932.01	1931.99	14.09	0.01361	0/0	0	0	14327	CID (Collision Induced Dissociation)	MS2			43.1352	7760	7760	-1	mcarrera_G1306_162.mzXML	F1	4475	2.41	1
High	Sequest HT	Sequest HT (A2)	A	2	Unambiguous	NANYHMLADEK		1	A0A4U0CJG4	Pyridine nucleotide-disulfide oxidoreductase OS=Lactobacillus amylovorus OX=1604 GN=FCF10_05570 PE=3 SV=1	0	2	0	0.1782	0	1	1	1	653.29	1305.57	1305.59	-12.63	-0.00824	0/0	0	0	8296.43	CID (Collision Induced Dissociation)	MS2			36.1553	6519	6519	-1	mcarrera_G1306_162.mzXML	F1	623	2.02	1
High	Sequest HT	Sequest HT (A2)	A	2	Unambiguous	WASSLKIAVIGNK		13	A0A242IGT0	Uncharacterized protein OS=Enterococcus sp. 10F3_DIV0382 OX=1834165 GN=A5849_001760 PE=4 SV=1; Uncharacterized protein OS=Enterococcus faecium 505 OX=1134806 GN=HMPREF1348_02053 PE=4 SV=1; Uncharacterized protein OS=Enterococcus faecium UC8668 OX=1400822 GN=P742_0107805 PE=4 SV=1; Uncharacterized protein OS=Enterococcus faecium OX=1352 GN=EQV91_07695 PE=4 SV=1; Uncharacterized protein OS=Enteroco…	1	2	0	0.055	0	1	1	1	693.92	1386.83	1386.81	16.13	0.01118	0/0	0	0	20974.2	CID (Collision Induced Dissociation)	MS2			36.6217	6602	6602	-1	mcarrera_G1306_162.mzXML	F1	1221	2.18	1
High	Sequest HT	Sequest HT (A2)	A	2	Unambiguous	GM[147.04]VKTVSHLVDVEEV	M2(Oxidation)	1	A0A1L8RDM5	50S ribosomal protein L30 OS=Enterococcus canis OX=214095 GN=rpmD PE=3 SV=1	1	2	0	0.2087	0	1	1	1	829.44	1657.87	1657.85	15.79	0.01309	0/0	0	0	14445.2	CID (Collision Induced Dissociation)	MS2			37.0508	6678	6678	-1	mcarrera_G1306_162.mzXML	F1	4181	2.3	1
High	Sequest HT	Sequest HT (A2)	A	2	Unambiguous	MTTILTNKLKIK		3	A0A1Y4R2H5	Uncharacterized protein OS=Enterococcus cecorum OX=44008 GN=B5E88_00035 PE=4 SV=1; Uncharacterized protein OS=Enterococcus cecorum DSM 20682 = ATCC 43198 OX=1121864 GN=OMO_00393 PE=4 SV=1; Uncharacterized protein OS=Enterococcus cecorum OX=44008 GN=A5869_000645 PE=4 SV=1	2	2	0	0.0739	0	1	1	1	702.43	1403.85	1403.87	-9.05	-0.00635	0/0	0	0	8128.36	CID (Collision Induced Dissociation)	MS2			38.8628	7000	7000	-1	mcarrera_G1306_162.mzXML	F1	772	2.03	1
High	Sequest HT	Sequest HT (A2)	A	2	Unambiguous	QTRLNDIDLGNK		37	A0A377KIS0	N-methylhydantoinase OS=Enterococcus durans OX=53345 GN=hyuA_1 PE=4 SV=1; Hydantoinase/oxoprolinase OS=Enterococcus faecium 1,231,501 OX=565658 GN=EFRG_02106 PE=4 SV=1; Hydantoinase/oxoprolinase family protein OS=Enterococcus faecium OX=1352 GN=DRZ84_06030 PE=4 SV=1; Hydantoinase/oxoprolinase family protein OS=Enterococcus sp. VV15 OX=2233541 GN=DVW83_01375 PE=4 SV=1; Hydantoinase/oxoprolinase fa…	1	2	0	0.0691	0	1	1	1	693.87	1386.73	1386.73	-0.61	-0.00042	0/0	0	0	7003.95	CID (Collision Induced Dissociation)	MS2			39.8432	7174	7174	-1	mcarrera_G1306_162.mzXML	F1	4166	2.17	1
High	Sequest HT	Sequest HT (A2)	A	2	Unambiguous	[42.01]KGIILIGFM[147.04]GSGK	N-Term(Prot)(Met-loss+Acetyl); M10(Oxidation)	2	A0A200JE22	Shikimate kinase OS=Enterococcus sp. 9D6_DIV0238 OX=1834192 GN=aroK PE=3 SV=1; Shikimate kinase OS=Enterococcus termitis OX=332950 GN=aroK PE=3 SV=1	1	2	0	0.0871	0	1	1	1	689.9	1378.79	1378.78	11.92	0.00822	0/0	0	0	8616.46	CID (Collision Induced Dissociation)	MS2			40.7973	7343	7343	-1	mcarrera_G1306_162.mzXML	F1	1685	2.41	1
High	Sequest HT	Sequest HT (A2)	A	2	Unambiguous	EAEERENEAAR		1	A0A1V3NTV2	Phage capsid protein OS=Enterococcus casseliflavus OX=37734 GN=BZK37_01555 PE=4 SV=1	1	2	0	0.3416	0	1	1	1	652.29	1303.57	1303.59	-11.18	-0.00729	0/0	0	0	202296	CID (Collision Induced Dissociation)	MS2			42.7557	7692	7692	-1	mcarrera_G1306_162.mzXML	F1	722	2.43	1
High	Sequest HT	Sequest HT (A2)	A	2	Unambiguous	LNLDEAPYLISTPDGAYSISPQKLER		1	R2P0N3	Uncharacterized protein OS=Enterococcus faecium EnGen0263 OX=1158553 GN=UA3_02576 PE=4 SV=1	1	3	0	0.055	0	1	1	1	964.15	2890.44	2890.48	-16.55	-0.01594	0/0	0	0	20041.2	CID (Collision Induced Dissociation)	MS2			42.9635	7729	7729	-1	mcarrera_G1306_162.mzXML	F1	4611	3.09	1
High	Sequest HT	Sequest HT (A2)	A	2	Unambiguous	FVAFPAKNSVVK		1	A0A200JA15	Ribosomal RNA small subunit methyltransferase E OS=Enterococcus sp. 9D6_DIV0238 OX=1834192 GN=A5889_002138 PE=3 SV=1	1	2	0	0.1303	0	1	1	1	653.87	1306.73	1306.75	-14.59	-0.00953	0/0	0	0	55839.3	CID (Collision Induced Dissociation)	MS2			43.0237	7740	7740	-1	mcarrera_G1306_162.mzXML	F1	2734	3.07	1
High	Sequest HT	Sequest HT (A2)	A	2	Unambiguous	KNQC[163.03]DVVIGLGGGK	C4(Carbamidomethyl)	1	A0A242KDE7	Fe-ADH domain-containing protein OS=Enterococcus sp. 9E7_DIV0242 OX=1834193 GN=A5888_000901 PE=3 SV=1	1	2	0	0.1395	0	1	1	1	722.88	1444.75	1444.76	-3.43	-0.00248	0/0	0	0	8561.01	CID (Collision Induced Dissociation)	MS2			36.5265	6585	6585	-1	mcarrera_G1306_162.mzXML	F1	4284	2.58	1
High	Sequest HT	Sequest HT (A2)	A	2	Unambiguous	EMQDELLELQAKVKK		1	A0A242K407	Glycine betaine ABC transporter ATP-binding subunit OS=Enterococcus sp. 9E7_DIV0242 OX=1834193 GN=A5888_002372 PE=3 SV=1	2	3	0	0.1647	0	1	1	1	601.34	1802.01	1801.97	18.11	0.01088	0/0	0	0	6905.15	CID (Collision Induced Dissociation)	MS2			48.4152	8693	8693	-1	mcarrera_G1306_162.mzXML	F1	2751	2.55	1
High	Sequest HT	Sequest HT (A2)	A	2	Unambiguous	MHTEEIETANWAEIK		1	J6KLZ6	LPXTG-motif protein cell wall anchor domain protein OS=Enterococcus faecium 505 OX=1134806 GN=HMPREF1348_00430 PE=4 SV=1	0	2	0	0.1176	0	1	1	1	901.41	1801.81	1801.84	-16.54	-0.0149	0/0	0	0	9794.75	CID (Collision Induced Dissociation)	MS2			48.4428	8698	8698	-1	mcarrera_G1306_162.mzXML	F1	1271	2.38	1
High	Sequest HT	Sequest HT (A2)	A	2	Unambiguous	M[147.04]EVAKRVLIILLTTK	M1(Oxidation)	1	A0A6I4XBC9	Uncharacterized protein OS=Enterococcus faecium OX=1352 GN=GTI71_06775 PE=4 SV=1	2	2	0	0.1934	0	1	1	1	872.54	1744.07	1744.08	-2.16	-0.00188	0/0	0	0	197002	CID (Collision Induced Dissociation)	MS2			49.0005	8797	8797	-1	mcarrera_G1306_162.mzXML	F1	176	2.12	1
High	Sequest HT	Sequest HT (A2)	A	2	Unambiguous	VNVPKQGDILLLNAAPR	N-Term(Prot)(Met-loss)	1	A0A345FYG3	Type II toxin-antitoxin system PemK/MazF family toxin OS=Enterococcus gilvus OX=160453 GN=EGCR1_18985 PE=3 SV=1	1	2	0	0.3009	0	1	1	1	909.55	1818.09	1818.06	18.22	0.01657	0/0	0	0	9871.82	CID (Collision Induced Dissociation)	MS2			55.3142	9915	9915	-1	mcarrera_G1306_162.mzXML	F1	387	2.16	1
High	Sequest HT	Sequest HT (A2)	A	2	Unambiguous	DM[147.04]AEALGIDPESIKEPA	M2(Oxidation)	1	R2QLC3	ABC transporter substrate-binding protein OS=Enterococcus pallens ATCC BAA-351 OX=1158607 GN=UAU_01163 PE=4 SV=1	1	2	0	0.1496	0	1	1	1	901.43	1801.85	1801.85	0.17	0.00015	0/0	0	0	8070.81	CID (Collision Induced Dissociation)	MS2			55.4475	9939	9939	-1	mcarrera_G1306_162.mzXML	F1	2476	2.34	1
High	Sequest HT	Sequest HT (A2)	A	2	Unambiguous	TNLTAEGGAYILHDTTNTPLKIR		1	R2QK01	Uncharacterized protein OS=Enterococcus malodoratus ATCC 43197 OX=1158601 GN=UAI_04274 PE=4 SV=1	1	3	0	0.1916	0	1	1	1	833.79	2499.36	2499.32	14.11	0.01176	0/0	0	0	8928.38	CID (Collision Induced Dissociation)	MS2			56.3525	10100	10100	-1	mcarrera_G1306_162.mzXML	F1	2792	2.61	1
High	Sequest HT	Sequest HT (A2)	A	2	Unambiguous	YNELIAERDIEYFK		2	A0A6H0JH16	Uncharacterized protein OS=Enterococcus faecium OX=1352 GN=HC353_12740 PE=4 SV=1; Uncharacterized protein OS=Enterococcus faecium OC2A-1 OX=1244151 GN=D353_00722 PE=4 SV=1	1	2	0	0.1577	0	1	1	1	901.94	1802.87	1802.9	-12.88	-0.01161	0/0	0	0	8739.81	CID (Collision Induced Dissociation)	MS2			56.9622	10208	10208	-1	mcarrera_G1306_162.mzXML	F1	3252	2.41	1
High	Sequest HT	Sequest HT (A2)	A	2	Unambiguous	DSNDSLPKEIQWIEK		1	A0A242JUX8	Signal peptidase I OS=Enterococcus sp. 9E7_DIV0242 OX=1834193 GN=A5888_004218 PE=3 SV=1	1	2	0	0.2151	0	1	1	1	901.45	1801.89	1801.9	-2.19	-0.00197	0/0	0	0	10685	CID (Collision Induced Dissociation)	MS2			58.5565	10489	10489	-1	mcarrera_G1306_162.mzXML	F1	3844	2.65	1
High	Sequest HT	Sequest HT (A2)	A	2	Unambiguous	TTSLDGAIFDVYDVTK		1	A0A242DF90	Uncharacterized protein OS=Enterococcus sp. 3H8_DIV0648 OX=1834178 GN=A5875_002019 PE=4 SV=1	0	2	0	0.106	0	1	1	1	872.92	1744.83	1744.86	-17.91	-0.01562	0/0	0	0	23414.9	CID (Collision Induced Dissociation)	MS2			60.5202	10832	10832	-1	mcarrera_G1306_162.mzXML	F1	2778	2.17	1
High	Sequest HT	Sequest HT (A2)	A	2	Unambiguous	ETIEKITIDKGNESEGLSDLVFTR		5	A0A0X8PM00	Urocanate reductase OS=Enterococcus gallinarum OX=1353 GN=AL523_01535 PE=4 SV=1; Urocanate reductase OS=Enterococcus casseliflavus OX=37734 GN=NCTC7179_02518 PE=4 SV=1; Urocanate reductase OS=Enterococcus casseliflavus ATCC 12755 OX=888066 GN=HMPREF9087_1286 PE=4 SV=1; Urocanate reductase OS=Enterococcus casseliflavus OX=37734 GN=NCTC12362_02991 PE=4 SV=1; Urocanate reductase OS=Enterococcus sp. …	2	3	0	0.072	0	1	1	1	898.8	2694.39	2694.38	0.82	0.00074	0/0	0	0	9920.85	CID (Collision Induced Dissociation)	MS2			61.6462	11029	11029	-1	mcarrera_G1306_162.mzXML	F1	4525	2.5	1
High	Sequest HT	Sequest HT (A2)	A	2	Unambiguous	MNIFQGKSFLKETDFTK	N-Term(Prot)(Met-loss)	1	A0A4P8KID3	Ornithine carbamoyltransferase OS=Enterococcus avium OX=33945 GN=argF PE=3 SV=1	2	2	0	0.0773	0	1	1	1	1017.54	2034.07	2034.04	17.82	0.01812	0/0	0	0	8896.03	CID (Collision Induced Dissociation)	MS2			61.7042	11039	11039	-1	mcarrera_G1306_162.mzXML	F1	4427	2.2	1
High	Sequest HT	Sequest HT (A2)	A	2	Unambiguous	TTLNEAEKTLVKIVGK		1	F9VCJ6	Exodeoxyribonuclease 7 small subunit OS=Lactococcus garvieae (strain Lg2) OX=420890 GN=xseB PE=3 SV=1	2	2	0	0.1151	0	1	1	1	872.52	1744.03	1744.02	6.45	0.00562	0/0	0	0	18170.7	CID (Collision Induced Dissociation)	MS2			55.0217	9863	9863	-1	mcarrera_G1306_162.mzXML	F1	839	2.52	1
High	Sequest HT	Sequest HT (A2)	A	2	Unambiguous	LC[163.03]LTLLMLAAIVLM[147.04]PTFVYSFWR	C2(Carbamidomethyl); M14(Oxidation)	1	R2TCS0	Uncharacterized protein OS=Enterococcus pallens ATCC BAA-351 OX=1158607 GN=UAU_00658 PE=4 SV=1	0	3	0	0.3062	0	1	1	1	925.51	2774.52	2774.48	11.12	0.01028	0/0	0	0	11345	CID (Collision Induced Dissociation)	MS2			62.3583	11154	11154	-1	mcarrera_G1306_162.mzXML	F1	2224	2.58	1
High	Sequest HT	Sequest HT (A2)	A	2	Unambiguous	M[147.04]GATTPADILGEKKIGK	M1(Oxidation)	1	A0A0S3KDE7	N-acetylglucosamine-6-phosphate deacetylase OS=Enterococcus silesiacus OX=332949 GN=ATZ33_12945 PE=3 SV=1	2	2	0	0.1731	0	1	1	1	873.46	1745.91	1745.95	-19.4	-0.01694	0/0	0	0	31230.6	CID (Collision Induced Dissociation)	MS2			64.1073	11462	11462	-1	mcarrera_G1306_162.mzXML	F1	4591	2.08	1
High	Sequest HT	Sequest HT (A2)	A	2	Unambiguous	YSTQTKGSVTHQLLLMSVLWLLAKQAHLPVK		3	A0A242H635	Uncharacterized protein OS=Enterococcus sp. 12C11_DIV0727 OX=1834167 GN=A5866_003293 PE=4 SV=1; Uncharacterized protein OS=Enterococcus sp. 7E2_DIV0204 OX=1834188 GN=A5819_001366 PE=4 SV=1; Uncharacterized protein OS=Enterococcus rotai OX=118060 GN=ATZ35_04800 PE=4 SV=1	2	3	0	0.1348	0	1	1	1	1164.31	3490.92	3490.96	-12.96	-0.01508	0/0	0	0	10265.5	CID (Collision Induced Dissociation)	MS2			64.2615	11489	11489	-1	mcarrera_G1306_162.mzXML	F1	1457	2.67	1
High	Sequest HT	Sequest HT (A2)	A	2	Unambiguous	FIETVGTYNPLKNPAEVTIKEDLVLDWLSK		1	S0KPE7	30S ribosomal protein S16 OS=Enterococcus columbae DSM 7374 = ATCC 51263 OX=1121865 GN=rpsP PE=3 SV=1	2	3	0	0.6427	0	1	1	1	1144.96	3432.87	3432.83	10.3	0.01178	0/0	0	0	13896.5	CID (Collision Induced Dissociation)	MS2			65.3315	11678	11678	-1	mcarrera_G1306_162.mzXML	F1	1840	5.71	1
High	Sequest HT	Sequest HT (A2)	A	2	Unambiguous	EMEKGIEMEENWNSLFK		1	A0A1L8QQN4	Transketolase OS=Enterococcus aquimarinus OX=328396 GN=RU93_GL000477 PE=3 SV=1	1	2	0	0.1161	0	1	1	1	1057.5	2113.99	2113.96	16.94	0.01791	0/0	0	0	27112.4	CID (Collision Induced Dissociation)	MS2			66.7035	11919	11919	-1	mcarrera_G1306_162.mzXML	F1	2650	3.1	1
High	Sequest HT	Sequest HT (A2)	A	2	Unambiguous	AAGAAAASATDSATATEKGTEAQELAAKAQAK		1	A0A242AUF7	Uncharacterized protein OS=Enterococcus sp. 7F3_DIV0205 OX=1834189 GN=A5821_000641 PE=4 SV=1	2	3	0	0.0623	0	1	1	1	987.82	2961.45	2961.48	-10.3	-0.01017	0/0	0	0	33444.8	CID (Collision Induced Dissociation)	MS2			67.3767	12038	12038	-1	mcarrera_G1306_162.mzXML	F1	4429	2.57	1
High	Sequest HT	Sequest HT (A2)	A	2	Unambiguous	KISM[147.04]VALRIAVPLYR	M4(Oxidation)	1	A0A242AZ49	Glyco_trans_2-like domain-containing protein OS=Enterococcus sp. 7F3_DIV0205 OX=1834189 GN=A5821_001826 PE=4 SV=1	2	2	0	0.2521	0	1	1	1	873.54	1746.07	1746.05	15.39	0.01343	0/0	0	0	41469.9	CID (Collision Induced Dissociation)	MS2			69.899	12483	12483	-1	mcarrera_G1306_162.mzXML	F1	176	2.34	1
High	Sequest HT	Sequest HT (A2)	A	2	Unambiguous	VFKKIQEIIAEELGK	N-Term(Prot)(Met-loss)	1	A0A242JVW5	Acyl carrier protein OS=Enterococcus sp. 10A9_DIV0425 OX=1987383 GN=acpP PE=3 SV=1	2	2	0	0.0925	0	1	1	1	873	1744.99	1745.02	-16.06	-0.01401	0/0	0	0	22135.6	CID (Collision Induced Dissociation)	MS2			62.578	11192	11192	-1	mcarrera_G1306_162.mzXML	F1	2118	2.81	1
High	Sequest HT	Sequest HT (A2)	A	2	Unambiguous	WNMARNPNNPSEEDK		1	A0A4V5T3H9	Cardiolipin synthase OS=Bacillus cereus OX=1396 GN=C6A78_28920 PE=4 SV=1	1	2	0	0.1214	0	1	1	1	901.4	1801.79	1801.79	0.28	0.00025	0/0	0	0	15138.1	CID (Collision Induced Dissociation)	MS2			53.5542	9603	9603	-1	mcarrera_G1306_162.mzXML	F1	839	2.06	1
High	Sequest HT	Sequest HT (A2)	A	2	Unambiguous	M[147.04]AVPMGAEILDLC[163.03]C[163.03]GTGDWAFALNEAVGPTGR	M1(Oxidation); C13(Carbamidomethyl); C14(Carbamidomethyl)	1	F0EKN0	Demethylmenaquinone methyltransferase OS=Enterococcus casseliflavus ATCC 12755 OX=888066 GN=menG PE=3 SV=1	0	3	0		0.0152	2	2	2	1132.54	3395.61	3395.55	15.53	0.01758	0/0	0	0	36795.5	CID (Collision Induced Dissociation)	MS2			53.0242	9509	9509	-1	mcarrera_G1306_162.mzXML	F1	3110	2.6	1
High	Sequest HT	Sequest HT (A2)	A	2	Unambiguous	MAVPM[147.04]GAEILDLC[163.03]C[163.03]GTGDWAFALNEAVGPTGR	M5(Oxidation); C13(Carbamidomethyl); C14(Carbamidomethyl)	1	F0EKN0	Demethylmenaquinone methyltransferase OS=Enterococcus casseliflavus ATCC 12755 OX=888066 GN=menG PE=3 SV=1	0	3	0	0.0152	0	1	1	1	1132.54	3395.61	3395.55	15.53	0.01758	0/0	0	0	36795.5	CID (Collision Induced Dissociation)	MS2			53.0242	9509	9509	-1	mcarrera_G1306_162.mzXML	F1	3110	2.64	1
High	Sequest HT	Sequest HT (A2)	A	2	Unambiguous	[42.01]SSKVNLLNGMNPRQK	N-Term(Prot)(Acetyl)	2	A0A2C9XQZ6	ATP-dependent DNA helicase OS=Enterococcus sp. 10A9_DIV0425 OX=1987383 GN=A5844_000843 PE=3 SV=1; ATP-dependent DNA helicase OS=Enterococcus hirae OX=1354 GN=pcrA PE=3 SV=1	2	2	0	0.1741	0	1	1	1	929.98	1858.95	1858.96	-5.31	-0.00494	0/0	0	0	7854.08	CID (Collision Induced Dissociation)	MS2			49.0445	8805	8805	-1	mcarrera_G1306_162.mzXML	F1	4285	2.01	1
High	Sequest HT	Sequest HT (A2)	A	2	Unambiguous	YGFIYVDQDNAGNGSK		1	A0A242LC96	Uncharacterized protein OS=Enterococcus termitis OX=332950 GN=A5881_003145 PE=3 SV=1	0	2	0	0.1667	0	1	1	1	874.41	1747.81	1747.79	11.74	0.01026	0/0	0	0	42877.9	CID (Collision Induced Dissociation)	MS2			49.254	8842	8842	-1	mcarrera_G1306_162.mzXML	F1	1985	2.34	1
High	Sequest HT	Sequest HT (A2)	A	2	Unambiguous	KM[147.04]DAGAILSQKAIPITK	M2(Oxidation)	1	A0A1E5GVH3	Methionyl-tRNA formyltransferase OS=Enterococcus termitis OX=332950 GN=fmt PE=3 SV=1	2	2	0	0.0987	0	1	1	1	901.02	1801.03	1801.03	4.19	0.00377	0/0	0	0	44719.4	CID (Collision Induced Dissociation)	MS2			49.9675	8968	8968	-1	mcarrera_G1306_162.mzXML	F1	1606	2.23	1
High	Sequest HT	Sequest HT (A2)	A	2	Unambiguous	NRVGTDEMM[147.04]SGFIYSPTVNK	M9(Oxidation)	1	A0A6I5J4N1	Uncharacterized protein OS=Bacillus cereus OX=1396 GN=C6A78_18225 PE=4 SV=1	1	3	0	0.0574	0	1	1	1	754.7	2262.09	2262.05	14.38	0.01084	0/0	0	0	19609	CID (Collision Induced Dissociation)	MS2			50.16	9002	9002	-1	mcarrera_G1306_162.mzXML	F1	3478	3.66	1
High	Sequest HT	Sequest HT (A2)	A	2	Unambiguous	QEVEFHEGYQIM[147.04]IGK	M12(Oxidation)	3	A0A6G9LKK7	Uncharacterized protein OS=Enterococcus phage nattely OX=2719593 GN=nattely_3 PE=4 SV=1; Uncharacterized protein OS=Enterococcus phage VFW OX=1813888 PE=4 SV=1; Uncharacterized protein OS=Enterococcus phage VPE25 OX=1813887 PE=4 SV=1	0	2	0	0.2467	0	1	1	1	912.42	1823.83	1823.86	-16.74	-0.01527	0/0	0	0	10557.4	CID (Collision Induced Dissociation)	MS2			50.1938	9008	9008	-1	mcarrera_G1306_162.mzXML	F1	1709	3.04	1
High	Sequest HT	Sequest HT (A2)	A	2	Unambiguous	KKGIGGSDVGTILGLNK		22	A0A132ZBV1	Endonuclease OS=Enterococcus faecium OX=1352 GN=AS238_04220 PE=4 SV=1; Endonuclease OS=Enterococcus villorum OX=112904 GN=BH747_12055 PE=4 SV=1; YqaJ domain-containing protein OS=Enterococcus faecium 10/96A OX=1391465 GN=O991_03420 PE=4 SV=1; YqaJ domain-containing protein OS=Enterococcus faecium 10/96A OX=1391465 GN=O991_01297 PE=4 SV=1; Endonuclease OS=Enterococcus faecium OX=1352 GN=AWT83_0584…	2	2	0	0.2533	0	1	1	1	829	1656.99	1656.96	17.16	0.01421	0/0	0	0	9138.04	CID (Collision Induced Dissociation)	MS2			50.1997	9009	9009	-1	mcarrera_G1306_162.mzXML	F1	692	2.25	1
High	Sequest HT	Sequest HT (A2)	A	2	Unambiguous	[42.01]NNWLEYFPENVLER	N-Term(Prot)(Acetyl)	10	A0A2G0CZ99	SWIM-type domain-containing protein OS=Enterococcus faecium OX=1352 GN=CQR37_02910 PE=4 SV=1; SWIM-type domain-containing protein OS=Enterococcus faecium OX=1352 GN=EWH22_14735 PE=4 SV=1; SNF2 helicase associated domain protein, putative OS=Enterococcus faecium E1679 OX=546340 GN=EfmE1679_1127 PE=4 SV=1; Uncharacterized protein OS=Enterococcus faecium EnGen0191 OX=1157486 GN=SSI_00557 PE=4 SV=1; …	0	3	0	0.2171	0	1	1	1	665.97	1995.9	1995.93	-15.77	-0.01049	0/0	0	0	80262.8	CID (Collision Induced Dissociation)	MS2			50.2168	9012	9012	-1	mcarrera_G1306_162.mzXML	F1	1175	2.81	1
High	Sequest HT	Sequest HT (A2)	A	2	Unambiguous	GFKNEANVDNGHTVDK		1	A0A0S3K9Y3	Cell surface protein OS=Enterococcus silesiacus OX=332949 GN=ATZ33_06705 PE=4 SV=1	1	2	0	0.13	0	1	1	1	872.9	1744.79	1744.82	-18.44	-0.01609	0/0	0	0	63830.5	CID (Collision Induced Dissociation)	MS2			50.5255	9067	9067	-1	mcarrera_G1306_162.mzXML	F1	1562	2.23	1
High	Sequest HT	Sequest HT (A2)	A	2	Unambiguous	FLDLGYFKEM[147.04]SSEK	M10(Oxidation)	1	S4E3M6	Uncharacterized protein OS=Enterococcus faecalis 13-SD-W-01 OX=1260356 GN=D920_02517 PE=4 SV=1	1	2	0	0.0569	0	1	1	1	855.42	1709.83	1709.81	13.82	0.01181	0/0	0	0	17584.2	CID (Collision Induced Dissociation)	MS2			50.6373	9087	9087	-1	mcarrera_G1306_162.mzXML	F1	3664	2.46	1
High	Sequest HT	Sequest HT (A2)	A	2	Unambiguous	EDVESAVSKLESSTSEKHLDPSAVSR		1	P35596	Alpha-glycerophosphate oxidase OS=Streptococcus pneumoniae serotype 4 (strain ATCC BAA-334 / TIGR4) OX=170187 GN=glpO PE=3 SV=2	2	3	0	0.2183	0	1	1	1	929.8	2787.39	2787.36	7.59	0.00705	0/0	0	0	6650.21	CID (Collision Induced Dissociation)	MS2			50.7978	9115	9115	-1	mcarrera_G1306_162.mzXML	F1	4390	2.52	1
High	Sequest HT	Sequest HT (A2)	A	2	Unambiguous	M[147.04]GMIRPDEKTFAYVK	M1(Oxidation)	1	S1N4S6	3-isopropylmalate dehydratase large subunit OS=Enterococcus columbae DSM 7374 = ATCC 51263 OX=1121865 GN=leuC PE=3 SV=1	1	2	0	1	0	1	1	1	901.47	1801.93	1801.9	19.53	0.01759	0/0	0	0	92515.5	CID (Collision Induced Dissociation)	MS2			50.9803	9147	9147	-1	mcarrera_G1306_162.mzXML	F1	4410	2.15	1
High	Sequest HT	Sequest HT (A2)	A	2	Unambiguous	QEAM[147.04]ETLDKM[147.04]LNYMG	M4(Oxidation); M10(Oxidation)	1	A0A200JCM5	Uncharacterized protein OS=Enterococcus sp. 9D6_DIV0238 OX=1834192 GN=A5889_000093 PE=4 SV=1	1	2	0	0.2308	0	1	1	1	903.4	1805.79	1805.78	9.57	0.00864	0/0	0	0	28410.5	CID (Collision Induced Dissociation)	MS2			51.0798	9165	9165	-1	mcarrera_G1306_162.mzXML	F1	847	2.08	1
High	Sequest HT	Sequest HT (A2)	A	2	Unambiguous	VGSRIESSVIMPGATIGK		1	R3TW80	Glucose-1-phosphate adenylyltransferase OS=Enterococcus caccae ATCC BAA-1240 OX=1158612 GN=glgC PE=3 SV=1	1	3	0	0.1907	0	1	1	1	601.34	1802.01	1801.98	11.88	0.00713	0/0	0	0	10698.6	CID (Collision Induced Dissociation)	MS2			51.4598	9232	9232	-1	mcarrera_G1306_162.mzXML	F1	2751	2.57	1
High	Sequest HT	Sequest HT (A2)	A	2	Unambiguous	QQGVIGARMTGAGFGGC[163.03]AIALVK	C17(Carbamidomethyl)	1	A0A242GYE4	Galactokinase OS=Enterococcus sp. 12C11_DIV0727 OX=1834167 GN=galK PE=3 SV=1	1	3	0	0	0	1	1	1	754.72	2262.15	2262.18	-17.29	-0.01304	0/0	0	0	9393.02	CID (Collision Induced Dissociation)	MS2			51.6952	9274	9274	-1	mcarrera_G1306_162.mzXML	F1	4713	2.73	1
High	Sequest HT	Sequest HT (A2)	A	2	Unambiguous	QQGVLGARMTGAGFGGC[163.03]AIALVK	C17(Carbamidomethyl)	1	A0A242B958	Galactokinase OS=Enterococcus sp. 7E2_DIV0204 OX=1834188 GN=galK PE=3 SV=1	1	3	0		0	1	2	2	754.72	2262.15	2262.18	-17.29	-0.01304	0/0	0	0	9393.02	CID (Collision Induced Dissociation)	MS2			51.6952	9274	9274	-1	mcarrera_G1306_162.mzXML	F1	4713	2.73	1
High	Sequest HT	Sequest HT (A2)	A	2	Unambiguous	DIKELSQELIEWGIK	N-Term(Prot)(Met-loss)	1	A0A0S3K6H6	Secretion system protein E OS=Enterococcus silesiacus OX=332949 GN=ATZ33_00455 PE=3 SV=1	1	2	0	0.0622	0	1	1	1	901	1800.99	1800.97	10.29	0.00927	0/0	0	0	22007.2	CID (Collision Induced Dissociation)	MS2			52.0023	9328	9328	-1	mcarrera_G1306_162.mzXML	F1	3096	2.09	1
High	Sequest HT	Sequest HT (A2)	A	2	Unambiguous	KMGYEGFTAFKHSLK		1	A0A679II67	RpiR family transcriptional regulator OS=Enterococcus saigonensis OX=1805431 GN=EsVE80_05480 PE=4 SV=1	2	2	0	0.0551	0	1	1	1	872.44	1743.87	1743.89	-9.15	-0.00798	0/0	0	0	29803.7	CID (Collision Induced Dissociation)	MS2			52.565	9428	9428	-1	mcarrera_G1306_162.mzXML	F1	3870	2.72	1
High	Sequest HT	Sequest HT (A2)	A	2	Unambiguous	SWVVLSLNVVVLILAALFLGK		2	A0A2N8PZB1	DUF2179 domain-containing protein OS=Enterococcus avium OX=33945 GN=AUF12_08780 PE=4 SV=1; YitT family protein OS=Enterococcus sp. T0101B.F-10 OX=2315837 GN=D4M89_12105 PE=4 SV=1	0	2	0	0.3349	0	1	1	1	1127.71	2254.41	2254.39	8.43	0.0095	0/0	0	0	13400.6	CID (Collision Induced Dissociation)	MS2			33.5843	6063	6063	-1	mcarrera_G1306_162.mzXML	F1	85	2.09	1
High	Sequest HT	Sequest HT (A2)	A	2	Unambiguous	TEEC[163.03]FSEDPYLAAAFTEAAVK	C4(Carbamidomethyl)	1	A0A511IYR6	Glyco_hydro_3 domain-containing protein OS=Enterococcus villorum OX=112904 GN=EVI01_02670 PE=3 SV=1	0	3	0	0.0554	0	1	1	1	783.7	2349.09	2349.06	11.21	0.00878	0/0	0	0	16569.4	CID (Collision Induced Dissociation)	MS2			33.5043	6049	6049	-1	mcarrera_G1306_162.mzXML	F1	2053	2.71	1
High	Sequest HT	Sequest HT (A2)	A	2	Unambiguous	M[147.04]NNSIQVM[147.04]ARDQLSQQEEK	M1(Oxidation); M8(Oxidation)	1	A0A0U2WPE1	N-acetyltransferase domain-containing protein OS=Enterococcus rotai OX=118060 GN=ATZ35_08215 PE=4 SV=1	1	3	0	0.1434	0	1	1	1	761.01	2281.02	2281.05	-17.22	-0.01309	0/0	0	0	16790.2	CID (Collision Induced Dissociation)	MS2			43.0665	7748	7748	-1	mcarrera_G1306_162.mzXML	F1	1096	2.51	1
High	Sequest HT	Sequest HT (A2)	A	2	Unambiguous	[42.01]DFDVLFLGSGQGAWNGAIPM[147.04]AKAGLK	N-Term(Prot)(Met-loss+Acetyl); M21(Oxidation)	3	A0A1L8R7R5	Uncharacterized protein OS=Enterococcus canintestini OX=317010 GN=RU96_GL002093 PE=3 SV=1; Uncharacterized protein OS=Enterococcus pallens ATCC BAA-351 OX=1158607 GN=UAU_00660 PE=3 SV=1; Glutathione reductase OS=Enterococcus canintestini OX=317010 GN=AKL21_03440 PE=3 SV=1	1	3	0	0.0767	0	1	1	1	907.81	2721.42	2721.37	16.52	0.01498	0/0	0	0	173615	CID (Collision Induced Dissociation)	MS2			25.0088	4527	4527	-1	mcarrera_G1306_162.mzXML	F1	4185	3.39	1
High	Sequest HT	Sequest HT (A2)	A	2	Unambiguous	VTVLLVIYVGLILLQTVVM[147.04]GR	N-Term(Prot)(Met-loss); M20(Oxidation)	1	A0A3D8ZVX4	Probable membrane transporter protein OS=Enterococcus pseudoavium OX=44007 GN=CF160_01910 PE=3 SV=1	0	3	0	0.25	0	1	1	1	772.48	2315.43	2315.41	5.17	0.00399	0/0	0	0	98111.1	CID (Collision Induced Dissociation)	MS2			12.9787	2352	2352	-1	mcarrera_G1306_162.mzXML	F1	124	2.68	1
High	Sequest HT	Sequest HT (A2)	A	2	Unambiguous	GDC[163.03]SIIASEPGVK	C3(Carbamidomethyl)	1	A0A679IGC3	Mannose-6-phosphate isomerase OS=Enterococcus saigonensis OX=1805431 GN=manA PE=3 SV=1	0	2	0	0.0833	0	1	1	1	666.82	1332.63	1332.65	-10.26	-0.00683	0/0	0	0	80103.6	CID (Collision Induced Dissociation)	MS2			13.0156	2359	2359	-1	mcarrera_G1306_162.mzXML	F1	2230	2.28	1
High	Sequest HT	Sequest HT (A2)	A	2	Unambiguous	YEENELNRN		2	A0A4D6DV27	Uncharacterized protein OS=Enterococcus phage vB_EfaP_Ef7.4 OX=2546620 PE=4 SV=1; Uncharacterized protein OS=Enterococcus phage vB_EfaP_Ef7.3 OX=2546619 PE=4 SV=1	1	2	0	0.08	0	1	1	1	590.77	1180.53	1180.52	8.32	0.00491	0/0	0	0	92134	CID (Collision Induced Dissociation)	MS2			13.0365	2363	2363	-1	mcarrera_G1306_162.mzXML	F1	1256	2	1
High	Sequest HT	Sequest HT (A2)	A	2	Unambiguous	NLPADEKVNVVGQVIEK		1	A0A242D997	Uncharacterized protein OS=Enterococcus sp. 3H8_DIV0648 OX=1834178 GN=A5875_000428 PE=4 SV=1	1	3	0	0.2251	0	1	1	1	618.02	1852.05	1852.02	15.12	0.00933	0/0	0	0	10049.9	CID (Collision Induced Dissociation)	MS2			20.8777	3787	3787	-1	mcarrera_G1306_162.mzXML	F1	1693	2.71	1
High	Sequest HT	Sequest HT (A2)	A	2	Unambiguous	SEETDQQADTAK		1	A0A242CYC1	Uncharacterized protein (Fragment) OS=Enterococcus sp. 3H8_DIV0648 OX=1834178 GN=A5875_004429 PE=3 SV=1	0	2	0	0.0672	0	1	1	1	661.78	1322.55	1322.57	-13.55	-0.00896	0/0	0	0	22240.2	CID (Collision Induced Dissociation)	MS2			24.7102	4473	4473	-1	mcarrera_G1306_162.mzXML	F1	293	2.38	1
High	Sequest HT	Sequest HT (A2)	A	2	Unambiguous	M[147.04]IKLLVVEDEVTLGDNIK	M1(Oxidation)	1	A0A413AQR4	DNA-binding response regulator OS=Enterococcus asini OX=57732 GN=DWV91_00655 PE=4 SV=1	1	3	0	0.1625	0	1	1	1	682.37	2045.1	2045.12	-11.94	-0.00814	0/0	0	0	26480.1	CID (Collision Induced Dissociation)	MS2			14.0302	2547	2547	-1	mcarrera_G1306_162.mzXML	F1	4006	2.83	1
High	Sequest HT	Sequest HT (A2)	A	2	Unambiguous	IDMNNLMEASDVLSDIGDKLTELGK		20	A0A5M3VHJ6	Phage tail tape measure protein OS=Enterococcus faecium OX=1352 GN=EfmAA708_08230 PE=4 SV=1; Phage tail tape measure protein OS=Enterococcus sp. (strain 3G1_DIV0629) OX=1834176 GN=A5816_000587 PE=4 SV=1; Phage tail tape measure protein OS=Enterococcus faecium OX=1352 GN=GKZ95_02280 PE=4 SV=1; Phage tail tape measure protein, TP901 family, core region OS=Enterococcus hirae OX=1354 GN=yqbO PE=4 SV=…	1	3	0	0.2222	0	1	1	1	907.78	2721.33	2721.33	-2.45	-0.00223	0/0	0	0	390234	CID (Collision Induced Dissociation)	MS2			24.4822	4432	4432	-1	mcarrera_G1306_162.mzXML	F1	4189	4.05	1
High	Sequest HT	Sequest HT (A2)	A	2	Unambiguous	EDATEKINEMK		1	A0A242K7G2	Serine--tRNA ligase OS=Enterococcus sp. 9E7_DIV0242 OX=1834193 GN=serS PE=3 SV=1	1	2	0	0.1456	0	1	1	1	654.3	1307.59	1307.61	-16.85	-0.01102	0/0	0	0	31778.4	CID (Collision Induced Dissociation)	MS2			14.1301	2565	2565	-1	mcarrera_G1306_162.mzXML	F1	1243	2.06	1
High	Sequest HT	Sequest HT (A2)	A	2	Unambiguous	EIQGVVDLPLIGLIK		1	A0A3D8ZZ53	Putative N-acetylmannosamine-6-phosphate 2-epimerase OS=Enterococcus pseudoavium OX=44007 GN=nanE PE=3 SV=1	0	2	0	0.0993	0	1	1	1	804	1606.99	1606.98	9.27	0.00745	0/0	0	0	26602.3	CID (Collision Induced Dissociation)	MS2			14.4321	2620	2620	-1	mcarrera_G1306_162.mzXML	F1	204	2.72	1
High	Sequest HT	Sequest HT (A2)	A	2	Unambiguous	LTEIKEFLREGE		1	A0A242DCC3	3-dehydroquinate synthase OS=Enterococcus sp. 3H8_DIV0648 OX=1834178 GN=aroB PE=3 SV=1	2	2	0	0.0917	0	1	1	1	732.4	1463.79	1463.77	12.77	0.00934	0/0	0	0	25129.5	CID (Collision Induced Dissociation)	MS2			15.0003	2724	2724	-1	mcarrera_G1306_162.mzXML	F1	3754	2.4	1
High	Sequest HT	Sequest HT (A2)	A	2	Unambiguous	NDFM[147.04]LGNGK	M4(Oxidation)	1	E6GZF5	Phage-associated protein, HI1409 family OS=Enterococcus faecalis TX0309A OX=749503 GN=HMPREF9506_03225 PE=4 SV=1	0	2	0	0.1385	0	1	1	1	506.23	1011.45	1011.46	-3.64	-0.00184	0/0	0	0	18894.7	CID (Collision Induced Dissociation)	MS2			15.5712	2828	2828	-1	mcarrera_G1306_162.mzXML	F1	1006	2.31	1
High	Sequest HT	Sequest HT (A2)	A	2	Unambiguous	EVSWNETVYR		1	A0A1L8RGN1	ATP-dependent RecD-like DNA helicase OS=Enterococcus canis OX=214095 GN=recD2 PE=3 SV=1	0	2	0	0.2567	0	1	1	1	641.81	1282.61	1282.61	5.05	0.00324	0/0	0	0	18778.9	CID (Collision Induced Dissociation)	MS2			15.7778	2865	2865	-1	mcarrera_G1306_162.mzXML	F1	2418	2.61	1
High	Sequest HT	Sequest HT (A2)	A	2	Unambiguous	LYALINALEDGQGTK		5	A0A449EDA8	Two-component response regulator OS=Enterococcus hirae OX=1354 GN=uvrY PE=4 SV=1; Two-component response regulator OS=Enterococcus hirae OX=1354 GN=uvrY PE=4 SV=1; Uncharacterized protein OS=Enterococcus hirae OX=1354 GN=EB10_01080 PE=4 SV=1; Two-component response regulator OS=Enterococcus hirae (strain ATCC 9790 / DSM 20160 / JCM 8729 / LMG 6399 / NBRC 3181 / NCIMB 6459 / NCDO 1258) OX=768486 G…	0	2	0	0.1411	0	1	1	1	803.43	1605.85	1605.85	2.78	0.00223	0/0	0	0	20088.4	CID (Collision Induced Dissociation)	MS2			16.1248	2928	2928	-1	mcarrera_G1306_162.mzXML	F1	4400	2.41	1
High	Sequest HT	Sequest HT (A2)	A	2	Unambiguous	NKLIGM[147.04]VGK	M6(Oxidation)	1	A0A1Y4QRN3	Uncharacterized protein OS=Enterococcus cecorum OX=44008 GN=B5E88_11815 PE=4 SV=1	1	2	0	0.1682	0	1	1	1	488.29	975.573	975.566	7.34	0.00358	0/0	0	0	15255.9	CID (Collision Induced Dissociation)	MS2			16.358	2970	2970	-1	mcarrera_G1306_162.mzXML	F1	2216	2.14	1
High	Sequest HT	Sequest HT (A2)	A	2	Unambiguous	DEGIGYLFLEVK		3	A0A1E5HCQ8	TIGR02680 family protein OS=Enterococcus ureilyticus OX=1131292 GN=BCR24_02525 PE=4 SV=1; Uncharacterized protein OS=Enterococcus sp. 7D2_DIV0200 OX=1834187 GN=A5884_001708 PE=4 SV=1; TIGR02680 family protein OS=Enterococcus rivorum OX=762845 GN=BCR26_04790 PE=4 SV=1	0	2	0	0.0683	0	1	1	1	691.85	1382.69	1382.72	-19.88	-0.01374	0/0	0	0	16822.6	CID (Collision Induced Dissociation)	MS2			16.6608	3025	3025	-1	mcarrera_G1306_162.mzXML	F1	3249	2.05	1
High	Sequest HT	Sequest HT (A2)	A	2	Unambiguous	ELFELISIGK		1	A0A1L8SSR2	FAD:protein FMN transferase OS=Enterococcus devriesei OX=319970 GN=RV00_GL003090 PE=3 SV=1	0	2	0	0.0667	0	1	1	1	574.84	1148.67	1148.66	14.43	0.00829	0/0	0	0	23717.5	CID (Collision Induced Dissociation)	MS2			16.6722	3027	3027	-1	mcarrera_G1306_162.mzXML	F1	1761	2.1	1
High	Sequest HT	Sequest HT (A2)	A	2	Unambiguous	AMRMADSQEDAK		1	A0A4P5PB85	Peptide ABC transporter substrate-binding protein OS=Enterococcus florum OX=2480627 GN=NRIC_05930 PE=4 SV=1	1	2	0	0.1974	0	1	1	1	676.81	1352.61	1352.59	14.35	0.00971	0/0	0	0	10188.7	CID (Collision Induced Dissociation)	MS2			17.2423	3130	3130	-1	mcarrera_G1306_162.mzXML	F1	1376	2.28	1
High	Sequest HT	Sequest HT (A2)	A	2	Unambiguous	GYC[163.03]STVLSGGRGM[147.04]M[147.04]R	N-Term(Prot)(Met-loss); C4(Carbamidomethyl); M14(Oxidation); M15(Oxidation)	1	A0A242H2Y6	Uncharacterized protein OS=Enterococcus sp. 12C11_DIV0727 OX=1834167 GN=A5866_002235 PE=4 SV=1	1	2	0	0.3284	0	1	1	1	832.36	1663.71	1663.73	-13.33	-0.01109	0/0	0	0	19778.1	CID (Collision Induced Dissociation)	MS2			17.4842	3174	3174	-1	mcarrera_G1306_162.mzXML	F1	435	2.01	1
High	Sequest HT	Sequest HT (A2)	A	2	Unambiguous	RNMYATFGLIYSQR		1	R2P1T7	Adenylosuccinate lyase OS=Enterococcus faecium EnGen0191 OX=1157486 GN=SSI_01649 PE=3 SV=1	1	2	0	0.1845	0	1	1	1	860.42	1719.83	1719.86	-17.92	-0.01541	0/0	0	0	10859	CID (Collision Induced Dissociation)	MS2			18.374	3335	3335	-1	mcarrera_G1306_162.mzXML	F1	3249	2.33	1
High	Sequest HT	Sequest HT (A2)	A	2	Unambiguous	GSVISNLKTKQK		1	E6LE30	Alcohol dehydrogenase, iron-dependent OS=Enterococcus italicus (strain DSM 15952 / LMG 22039 / TP 1.5) OX=888064 GN=bdhA PE=4 SV=1	2	2	0	0.0664	0	1	1	1	651.9	1302.79	1302.77	14.39	0.00937	0/0	0	0	10322.3	CID (Collision Induced Dissociation)	MS2			22.8422	4139	4139	-1	mcarrera_G1306_162.mzXML	F1	776	2.11	1
High	Sequest HT	Sequest HT (A2)	A	2	Unambiguous	QATTVTSAAKRMEAAEEVQDLFM[147.04]NSYFR	M23(Oxidation)	1	A0A0A3VY44	Glycerol-3-phosphate dehydrogenase [NAD(P)+] OS=Bacillus cereus OX=1396 GN=gpsA PE=3 SV=1	2	3	0	0.2243	0	1	1	1	1070.86	3210.57	3210.52	14.34	0.01534	0/0	0	0	8626.93	CID (Collision Induced Dissociation)	MS2			21.674	3930	3930	-1	mcarrera_G1306_162.mzXML	F1	4234	2.63	1
High	Sequest HT	Sequest HT (A2)	A	2	Unambiguous	TLEEGQSVSFDVEDSDRGPQAVNVEKN		1	A0A1E5GPZ5	Cold-shock protein OS=Enterococcus quebecensis OX=903983 GN=BCR23_12485 PE=4 SV=1	2	3	0	0.4162	0	1	1	1	983.8	2949.39	2949.37	4.96	0.00487	0/0	0	0	19091.1	CID (Collision Induced Dissociation)	MS2			19.2162	3488	3488	-1	mcarrera_G1306_162.mzXML	F1	2811	3.58	1
High	Sequest HT	Sequest HT (A2)	A	2	Unambiguous	QVIDWSWELHYC[163.03]EKTVIQK	C12(Carbamidomethyl)	8	A0A1V2UM90	Mga domain-containing protein OS=Enterococcus mundtii OX=53346 GN=BTN92_04825 PE=4 SV=1; Uncharacterized protein OS=Enterococcus mundtii OX=53346 GN=A5802_000918 PE=4 SV=1; Mga domain-containing protein OS=Enterococcus mundtii OX=53346 GN=EM4838_05960 PE=4 SV=1; Uncharacterized protein OS=Enterococcus mundtii OX=53346 GN=CUS89_13470 PE=4 SV=1; Uncharacterized protein OS=Enterococcus mundtii CRL35…	1	3	0	0.0717	0	1	1	1	821.4	2462.19	2462.22	-12.93	-0.01062	0/0	0	0	15968.9	CID (Collision Induced Dissociation)	MS2			20.1417	3655	3655	-1	mcarrera_G1306_162.mzXML	F1	3647	2.51	1
High	Sequest HT	Sequest HT (A2)	A	2	Unambiguous	M[147.04]AIM[147.04]TFDFGGSAVK	M1(Oxidation); M4(Oxidation)	1	A0A1L8RJY2	ROK family protein OS=Enterococcus canis OX=214095 GN=RU97_GL000312 PE=4 SV=1	0	2	0	0.1485	0	1	1	1	753.84	1506.67	1506.7	-15.92	-0.012	0/0	0	0	11671.3	CID (Collision Induced Dissociation)	MS2			20.6872	3753	3753	-1	mcarrera_G1306_162.mzXML	F1	951	2.02	1
High	Sequest HT	Sequest HT (A2)	A	2	Unambiguous	QMGDNSEMEVENLFFLGIK		2	A0A1L8R4C6	PTS EIIA type-2 domain-containing protein OS=Enterococcus canintestini OX=317010 GN=RU96_GL000796 PE=4 SV=1; PTS sugar transporter subunit IIA OS=Enterococcus canintestini OX=317010 GN=AKL21_09805 PE=4 SV=1	0	2	0	0.0845	0	1	1	1	1101	2200.99	2201.03	-14.81	-0.0163	0/0	0	0	55067.5	CID (Collision Induced Dissociation)	MS2			33.367	6025	6025	-1	mcarrera_G1306_162.mzXML	F1	1415	2.13	1
High	Sequest HT	Sequest HT (A2)	A	2	Unambiguous	EVNDAVPKR		3	S4DSH4	UDP-glucose 6-dehydrogenase OS=Enterococcus faecalis 13-SD-W-01 OX=1260356 GN=D920_00106 PE=3 SV=1; UDP-glucose 6-dehydrogenase OS=Enterococcus mundtii OX=53346 GN=EM4838_01740 PE=3 SV=1; UDP-glucose 6-dehydrogenase OS=Enterococcus faecium EnGen0263 OX=1158553 GN=UA3_02450 PE=3 SV=1	1	2	0	0.14	0	1	1	1	514.28	1027.55	1027.55	-0.35	-0.00018	0/0	0	0	11873.2	CID (Collision Induced Dissociation)	MS2			21.63	3922	3922	-1	mcarrera_G1306_162.mzXML	F1	1976	2	1
High	Sequest HT	Sequest HT (A2)	A	2	Unambiguous	ETASQDQQIETLKEEIKTK		3	A0A4Q1WMJ5	Uncharacterized protein OS=Enterococcus faecium OX=1352 GN=FIU59_10610 PE=4 SV=1; Uncharacterized protein OS=Enterococcus durans OX=53345 GN=F6X95_13875 PE=4 SV=1; Uncharacterized protein OS=Enterococcus hirae OX=1354 GN=BHG15_13520 PE=4 SV=1	2	3	0	0.1398	0	1	1	1	740.38	2219.13	2219.14	-6.62	-0.0049	0/0	0	0	236287	CID (Collision Induced Dissociation)	MS2			12.8059	2320	2320	-1	mcarrera_G1306_162.mzXML	F1	4734	2.79	1
High	Sequest HT	Sequest HT (A2)	A	2	Unambiguous	KLVVFLLTDLKSR		1	A0A1E5KUB7	N-acetyltransferase domain-containing protein OS=Enterococcus rivorum OX=762845 GN=BCR26_04365 PE=4 SV=1	2	2	0	0.255	0	1	1	1	766.48	1531.95	1531.96	-2.81	-0.00215	0/0	0	0	69920.6	CID (Collision Induced Dissociation)	MS2			12.6915	2298	2298	-1	mcarrera_G1306_162.mzXML	F1	130	2.51	1
High	Sequest HT	Sequest HT (A2)	A	2	Unambiguous	KTVILHGIAVK		4	A0A377KJ59	Uncharacterized protein OS=Enterococcus durans OX=53345 GN=NCTC8129_01421 PE=4 SV=1; Uncharacterized protein OS=Enterococcus durans OX=53345 GN=EA71_00426 PE=4 SV=1; Uncharacterized protein OS=Enterococcus durans OX=53345 GN=NCTC8130_00587 PE=4 SV=1; Uncharacterized protein OS=Enterococcus sp. VV15 OX=2233541 GN=DVW83_10385 PE=4 SV=1	1	2	0	0.0749	0	1	1	1	589.89	1178.77	1178.76	9.14	0.00538	0/0	0	0	10348.4	CID (Collision Induced Dissociation)	MS2			21.2725	3858	3858	-1	mcarrera_G1306_162.mzXML	F1	80	2.27	1
High	Sequest HT	Sequest HT (A2)	A	2	Unambiguous	KTVTDSLK		3	A0A242GZA4	PKS_ER domain-containing protein OS=Enterococcus sp. 12C11_DIV0727 OX=1834167 GN=A5866_000934 PE=4 SV=1; NADPH:quinone reductase OS=Enterococcus rotai OX=118060 GN=ATZ35_16075 PE=4 SV=1; PKS_ER domain-containing protein OS=Enterococcus sp. 7D2_DIV0200 OX=1834187 GN=A5884_001522 PE=4 SV=1	1	2	0	0.1281	0	1	1	1	446.26	891.513	891.515	-2.07	-0.00092	0/0	0	0	76510.7	CID (Collision Induced Dissociation)	MS2			12.47	2255	2255	-1	mcarrera_G1306_162.mzXML	F1	2753	2.03	1
High	Sequest HT	Sequest HT (A2)	A	2	Unambiguous	ILLIGVTMVGVIAM[147.04]VLFATGM[147.04]IHV	M14(Oxidation); M21(Oxidation)	2	A0A6B3QEH1	Amino acid permease OS=Enterococcus faecium OX=1352 GN=G3385_08650 PE=3 SV=1; Arginine-ornithine antiporter OS=Enterococcus faecium OX=1352 GN=CQR37_09600 PE=3 SV=1	0	2	0		0	1	2	2	1265.72	2530.43	2530.42	4.66	0.00589	0/0	0	0	15066.7	CID (Collision Induced Dissociation)	MS2			31.9328	5768	5768	-1	mcarrera_G1306_162.mzXML	F1	1224	2.09	1
High	Sequest HT	Sequest HT (A2)	A	2	Unambiguous	FLIDKDGQIIERFAPK		1	A0A2K8TC31	Glutathione peroxidase OS=Enterococcus mundtii OX=53346 GN=C6N14_13490 PE=3 SV=1	2	3	0	0.3229	0	1	1	1	630.69	1890.06	1890.05	3.75	0.00236	0/0	0	0	15627.9	CID (Collision Induced Dissociation)	MS2			29.0907	5259	5259	-1	mcarrera_G1306_162.mzXML	F1	2487	3.5	1
High	Sequest HT	Sequest HT (A2)	A	2	Unambiguous	VSQLLSLLLFFGGIILIVIR		1	A0A1E5KW58	Phosphatidylglycerol--prolipoprotein diacylglyceryl transferase OS=Enterococcus rivorum OX=762845 GN=lgt PE=3 SV=1	0	3	0	0.47	0	1	1	1	738.81	2214.42	2214.4	7.51	0.00555	0/0	0	0	17238.4	CID (Collision Induced Dissociation)	MS2			29.085	5258	5258	-1	mcarrera_G1306_162.mzXML	F1	37	2.83	1
High	Sequest HT	Sequest HT (A2)	A	2	Unambiguous	GSGPWYWGGGGFGGGSSSR		1	A0A1E5GGR4	TPM_phosphatase domain-containing protein OS=Enterococcus ureasiticus OX=903984 GN=BCR21_06645 PE=4 SV=1	0	2	0	0.1381	0	1	1	1	908.38	1815.75	1815.78	-16.88	-0.01532	0/0	0	0	9349.55	CID (Collision Induced Dissociation)	MS2			27.7497	5020	5020	-1	mcarrera_G1306_162.mzXML	F1	231	2.1	1
High	Sequest HT	Sequest HT (A2)	A	2	Unambiguous	EVSTSDGFIVNTEPIDFEIK		1	A0A4P5PGQ3	Uncharacterized protein OS=Enterococcus florum OX=2480627 GN=NRIC_35020 PE=4 SV=1	0	3	0	0.1315	0	1	1	1	747.37	2240.1	2240.1	-0.64	-0.00048	0/0	0	0	10234.5	CID (Collision Induced Dissociation)	MS2			26.3273	4765	4765	-1	mcarrera_G1306_162.mzXML	F1	4022	2.51	1
High	Sequest HT	Sequest HT (A2)	A	2	Unambiguous	NWYKDSVSISQR		1	A0A242KBT4	Uncharacterized protein OS=Enterococcus sp. 9E7_DIV0242 OX=1834193 GN=A5888_000449 PE=4 SV=1	1	2	0	0.1244	0	1	1	1	741.87	1482.73	1482.73	-0.57	-0.00042	0/0	0	0	30366.5	CID (Collision Induced Dissociation)	MS2			27.302	4940	4940	-1	mcarrera_G1306_162.mzXML	F1	3334	2.17	1
High	Sequest HT	Sequest HT (A2)	A	2	Unambiguous	EAFPEDHLYSK		1	R3KU37	Luciferase family oxidoreductase, group 1 OS=Enterococcus faecalis ATCC 6055 OX=1169311 GN=WOU_00101 PE=4 SV=1	0	2	0	0.1429	0	1	1	1	668.31	1335.61	1335.62	-6.61	-0.00442	0/0	0	0	15740.3	CID (Collision Induced Dissociation)	MS2			27.1238	4908	4908	-1	mcarrera_G1306_162.mzXML	F1	1506	2.17	1
High	Sequest HT	Sequest HT (A2)	A	2	Unambiguous	GGNVVIFNDWR		1	A0A249XUJ2	Modification methylase OS=Enterococcus phage phiSHEF4 OX=2030923 GN=phiSHEF4_14 PE=3 SV=1	0	2	0	0.242	0	1	1	1	638.83	1276.65	1276.64	7.38	0.00471	0/0	0	0	11408.2	CID (Collision Induced Dissociation)	MS2			29.153	5270	5270	-1	mcarrera_G1306_162.mzXML	F1	3933	2.19	1
High	Sequest HT	Sequest HT (A2)	A	2	Unambiguous	MTKQFLTVKNR		7	A0A022NEF2	Glycosyl transferase family 2 OS=Enterococcus mundtii CRL35 OX=1450511 GN=AK89_05620 PE=4 SV=1; Glycosyl transferase family 2 OS=Enterococcus mundtii OX=53346 GN=C6N14_07745 PE=4 SV=1; Glycosyl transferase family 2 OS=Enterococcus mundtii OX=53346 GN=CUS89_06210 PE=4 SV=1; Glycosyl transferase family 2 OS=Enterococcus mundtii OX=53346 GN=BTN92_05645 PE=4 SV=1; Glycosyl transferase family 2 OS=Ent…	2	2	0	0.1572	0	1	1	1	683.38	1365.75	1365.77	-10.54	-0.0072	0/0	0	0	63257.4	CID (Collision Induced Dissociation)	MS2			11.5863	2080	2080	-1	mcarrera_G1306_162.mzXML	F1	2868	2.29	1
High	Sequest HT	Sequest HT (A2)	A	2	Unambiguous	SLNGSEKMTQQVTM[147.04]VEQEAEK	M14(Oxidation)	1	A0A242BUP4	Uncharacterized protein OS=Enterococcus sp. 5B3_DIV0040 OX=1834182 GN=A5883_003552 PE=4 SV=1	1	3	0	0.2113	0	1	1	1	795.04	2383.11	2383.11	-2.57	-0.00204	0/0	0	0	12532.2	CID (Collision Induced Dissociation)	MS2			32.6813	5903	5903	-1	mcarrera_G1306_162.mzXML	F1	2278	2.65	1
High	Sequest HT	Sequest HT (A2)	A	2	Unambiguous	SVALAKKFVAAAIK		2	A0A200JGB4	Phosphomethylpyrimidine kinase OS=Enterococcus sp. 9D6_DIV0238 OX=1834192 GN=A5889_001113 PE=3 SV=1; Bifunctional hydroxymethylpyrimidine kinase/phosphomethylpyrimidine kinase OS=Enterococcus termitis OX=332950 GN=BCR25_11960 PE=3 SV=1	2	2	0	0.129	0	1	1	1	708.94	1416.87	1416.89	-14.8	-0.01049	0/0	0	0	80163.9	CID (Collision Induced Dissociation)	MS2			11.1454	1993	1993	-1	mcarrera_G1306_162.mzXML	F1	418	2.17	1
High	Sequest HT	Sequest HT (A2)	A	2	Unambiguous	INDAHATFTFDAGGM[147.04]GLGDYANK	M15(Oxidation)	2	A0A377L0F2	Predicted outer membrane protein OS=Enterococcus durans OX=53345 GN=tee6 PE=4 SV=1; Uncharacterized protein OS=Enterococcus durans OX=53345 GN=EA71_00321 PE=4 SV=1	0	2	0	0.2297	0	1	1	1	1201.55	2402.09	2402.07	8.73	0.01049	0/0	0	0	12489.8	CID (Collision Induced Dissociation)	MS2			26.8493	4859	4859	-1	mcarrera_G1306_162.mzXML	F1	1626	2.09	1
High	Sequest HT	Sequest HT (A2)	A	2	Unambiguous	DPDSVLNFYRQVIALR		1	S1NJI7	Alpha-glucosidase OS=Enterococcus dispar ATCC 51266 OX=1139219 GN=OMK_00031 PE=4 SV=1	1	2	0	0.0791	0	1	1	1	953.5	1905.99	1906.02	-13.33	-0.0127	0/0	0	0	152777	CID (Collision Induced Dissociation)	MS2			12.2317	2208	2208	-1	mcarrera_G1306_162.mzXML	F1	4764	2.15	1
High	Sequest HT	Sequest HT (A2)	A	2	Unambiguous	EENSGPLEPIKTNKPLSDSEKEIDTPIADSIK		1	A0A377KNB1	Uncharacterized conserved protein OS=Enterococcus durans OX=53345 GN=NCTC8129_02084 PE=4 SV=1	2	3	0	0.1753	0	1	1	1	1165.61	3494.82	3494.77	11.62	0.01354	0/0	0	0	342272	CID (Collision Induced Dissociation)	MS2			12.2086	2203	2203	-1	mcarrera_G1306_162.mzXML	F1	3563	2.51	1
High	Sequest HT	Sequest HT (A2)	A	2	Unambiguous	IDNDFSVVTNPK		1	A0A0A3VQS6	D-alanyl-D-alanine carboxypeptidase OS=Bacillus cereus OX=1396 GN=A9485_10845 PE=4 SV=1	0	2	0	0.0558	0	1	1	1	674.84	1348.67	1348.67	-1.18	-0.0008	0/0	0	0	76962.1	CID (Collision Induced Dissociation)	MS2			12.009	2164	2164	-1	mcarrera_G1306_162.mzXML	F1	3554	2.15	1
High	Sequest HT	Sequest HT (A2)	A	2	Unambiguous	ENLEKENHSNNK		1	A0A2A7T1M5	UDP-N-acetylglucosamine 2-epimerase (Non-hydrolyzing) OS=Enterococcus faecium OX=1352 GN=CRM75_00545 PE=3 SV=1	1	2	0	0.0813	0	1	1	1	728.34	1455.67	1455.68	-6.55	-0.00477	0/0	0	0	109893	CID (Collision Induced Dissociation)	MS2			11.9066	2144	2144	-1	mcarrera_G1306_162.mzXML	F1	1721	2.09	1
High	Sequest HT	Sequest HT (A2)	A	2	Unambiguous	QSGSEQTLQLYATDK		1	A0A242CIN5	Uncharacterized protein OS=Enterococcus sp. 4G2_DIV0659 OX=1834181 GN=A5880_000787 PE=4 SV=1	0	3	0	0.2579	0	1	1	1	556.95	1668.84	1668.81	16.73	0.00931	0/0	0	0	118243	CID (Collision Induced Dissociation)	MS2			11.8788	2138	2138	-1	mcarrera_G1306_162.mzXML	F1	3788	2.52	1
High	Sequest HT	Sequest HT (A2)	A	2	Unambiguous	NPQTGEEIEIAASK		1	A0A068N7X2	Bacterial nucleoid protein Hbs OS=Bacillus cereus OX=1396 GN=hup1 PE=3 SV=1	0	2	0	0.4762	0	1	1	1	743.88	1486.75	1486.74	9.65	0.00717	0/0	0	0	89716.3	CID (Collision Induced Dissociation)	MS2			11.8832	2139	2139	-1	mcarrera_G1306_162.mzXML	F1	3532	3.99	1
High	Sequest HT	Sequest HT (A2)	A	2	Unambiguous	ILLIGVTMVGVIAM[147.04]VLFATGM[147.04]LHV	M14(Oxidation); M21(Oxidation)	9	A0A1X4JGE2	Arginine-ornithine antiporter OS=Enterococcus faecium OX=1352 GN=EFM1CSP_04685 PE=3 SV=1; Amino acid permease OS=Enterococcus faecium OX=1352 GN=HC353_05275 PE=4 SV=1; Arginine/ornithine antiporter OS=Enterococcus faecium 10/96A OX=1391465 GN=O991_02146 PE=3 SV=1; Amino acid permease OS=Enterococcus faecium UC8668 OX=1400822 GN=P742_0104235 PE=3 SV=1; Arginine-ornithine antiporter OS=Enterococcus…	0	2	0	0	0	1	1	1	1265.72	2530.43	2530.42	4.66	0.00589	0/0	0	0	15066.7	CID (Collision Induced Dissociation)	MS2			31.9328	5768	5768	-1	mcarrera_G1306_162.mzXML	F1	1224	2.09	1
High	Sequest HT	Sequest HT (A2)	A	2	Unambiguous	FGKQEVLKGIDLDVGK		1	A0A242A8X4	ABC transporter domain-containing protein OS=Enterococcus sp. 8G7_MSG3316 OX=1834191 GN=A5886_002585 PE=4 SV=1	2	2	0	0.0268	0	1	1	1	873.51	1746.01	1745.98	18.96	0.01656	0/0	0	0	113000	CID (Collision Induced Dissociation)	MS2			74.131	13234	13234	-1	mcarrera_G1306_162.mzXML	F1	1374	2.61	1
High	Sequest HT	Sequest HT (A2)	A	2	Unambiguous	[42.01]AGEHHLFRKM[147.04]DC[163.03]DK	N-Term(Prot)(Met-loss+Acetyl); M11(Oxidation); C13(Carbamidomethyl)	1	A0A5Q7F9M8	Uncharacterized protein OS=Enterococcus faecium UC8668 OX=1400822 GN=P742_0104610 PE=4 SV=1	2	2	0	0.0246	0	1	1	1	901.4	1801.79	1801.81	-10.06	-0.00906	0/0	0	0	8605.53	CID (Collision Induced Dissociation)	MS2			48.9497	8788	8788	-1	mcarrera_G1306_162.mzXML	F1	839	2.03	1
High	Sequest HT	Sequest HT (A2)	A	2	Unambiguous	M[147.04]NIGSGASVVANNNGTAR	M1(Oxidation)	8	A0A0X8PPD8	Autolysin modifier protein OS=Enterococcus gallinarum OX=1353 GN=AL523_07945 PE=4 SV=1; Cell wall anchor domain-containing protein OS=Enterococcus casseliflavus OX=37734 GN=NCTC7179_01294 PE=4 SV=1; Autolysin modifier protein OS=Enterococcus sp. OL5 OX=2590214 GN=FJU10_18255 PE=4 SV=1; Autolysin modifier protein OS=Enterococcus casseliflavus OX=37734 GN=BZK37_10240 PE=4 SV=1; Uncharacterized prot…	0	2	0	0.0429	0	1	1	1	874.92	1748.83	1748.83	-0.97	-0.00085	0/0	0	0	396697	CID (Collision Induced Dissociation)	MS2			47.2042	8477	8477	-1	mcarrera_G1306_162.mzXML	F1	2745	2.33	1
High	Sequest HT	Sequest HT (A2)	A	2	Unambiguous	NM[147.04]TSSDFAEITTATPEK	M2(Oxidation)	1	R3WBU9	50S ribosomal protein L2 OS=Enterococcus phoeniculicola ATCC BAA-412 OX=1158610 GN=rplB PE=3 SV=1	0	2	0	0.0396	0	1	1	1	929.91	1858.81	1858.84	-13.33	-0.01239	0/0	0	0	14933.8	CID (Collision Induced Dissociation)	MS2			49.548	8894	8894	-1	mcarrera_G1306_162.mzXML	F1	768	2.27	1
High	Sequest HT	Sequest HT (A2)	A	2	Unambiguous	EIETNLIGTINIDK		1	A0A1L8STX4	D-alanine transfer protein, short-chain dehydrogenase OS=Enterococcus devriesei OX=319970 GN=RV00_GL002866 PE=3 SV=1	0	2	0	0.0276	0	1	1	1	786.92	1572.83	1572.85	-9.67	-0.0076	0/0	0	0	18131	CID (Collision Induced Dissociation)	MS2			20.0585	3640	3640	-1	mcarrera_G1306_162.mzXML	F1	4229	2.17	1
High	Sequest HT	Sequest HT (A2)	A	2	Unambiguous	EGELVNPK		9	A0A449EFQ9	Type I site-specific deoxyribonuclease OS=Enterococcus faecalis OX=1351 GN=hsdR PE=3 SV=1; Type I site-specific deoxyribonuclease OS=Enterococcus faecium OX=1352 GN=CUN04_09870 PE=3 SV=1; Uncharacterized protein OS=Enterococcus hirae OX=1354 GN=EB10_02690 PE=4 SV=1; Type I site-specific deoxyribonuclease OS=Enterococcus faecalis TX0027 OX=749498 GN=HMPREF9501_01685 PE=3 SV=1; Type I site-specific…	0	2	0	0.0181	0	1	1	1	443.24	885.473	885.468	5.76	0.00255	0/0	0	0	5820.48	CID (Collision Induced Dissociation)	MS2			8.6633	1547	1547	-1	mcarrera_G1306_162.mzXML	F1	1657	2.21	1
High	Sequest HT	Sequest HT (A2)	A	2	Unambiguous	GAFKEINLEM[147.04]LSTGIK	M10(Oxidation)	1	S1P0L1	Oxidored_FMN domain-containing protein OS=Enterococcus dispar ATCC 51266 OX=1139219 GN=OMK_02696 PE=4 SV=1	1	2	0	0.0291	0	1	1	1	883.97	1766.93	1766.94	-1.68	-0.00149	0/0	0	0	18937.4	CID (Collision Induced Dissociation)	MS2			47.8197	8587	8587	-1	mcarrera_G1306_162.mzXML	F1	3904	2.75	1
High	Sequest HT	Sequest HT (A2)	A	2	Unambiguous	SVQLIGIDSVAVPIDK		1	E6LH92	Quinone oxidoreductase, YhdH/YhfP family OS=Enterococcus italicus (strain DSM 15952 / LMG 22039 / TP 1.5) OX=888064 GN=HMPREF9088_1732 PE=4 SV=1	0	2	0	0.0043	0	1	1	1	827.48	1653.95	1653.94	6.39	0.00528	0/0	0	0	8663.38	CID (Collision Induced Dissociation)	MS2			49.5995	8903	8903	-1	mcarrera_G1306_162.mzXML	F1	1672	2.31	1
High	Sequest HT	Sequest HT (A2)	A	2	Unambiguous	YIRQYYWVC[163.03]LINVIK	C9(Carbamidomethyl)	1	R3TU27	N6_N4_Mtase domain-containing protein OS=Enterococcus caccae ATCC BAA-1240 OX=1158612 GN=UC7_01870 PE=4 SV=1	1	2	0	0.0157	0	1	1	1	1016.03	2031.05	2031.09	-17.59	-0.01786	0/0	0	0	24562	CID (Collision Induced Dissociation)	MS2			67.7245	12100	12100	-1	mcarrera_G1306_162.mzXML	F1	4508	2.54	1
High	Sequest HT	Sequest HT (A2)	A	2	Unambiguous	M[147.04]AINNEDVTDFKAQRNK	M1(Oxidation)	3	A0A0E3KI76	Conjugal transfer protein TraG OS=Enterococcus faecalis OX=1351 GN=traG PE=3 SV=1; TraG family protein OS=Enterococcus faecium OX=1352 GN=NCTC13923_02047 PE=3 SV=1; Conjugal transfer protein TraG, putative OS=Enterococcus faecalis OX=1351 GN=KUB3007_P40140 PE=3 SV=1	2	2	0	0.0463	0	1	1	1	1005.48	2009.95	2009.97	-9.05	-0.0091	0/0	0	0	128379	CID (Collision Induced Dissociation)	MS2			67.7085	12097	12097	-1	mcarrera_G1306_162.mzXML	F1	2776	2.16	1
High	Sequest HT	Sequest HT (A2)	A	2	Unambiguous	VINETNSFLK		1	R3U4A5	Uncharacterized protein OS=Enterococcus phoeniculicola ATCC BAA-412 OX=1158610 GN=UC3_00315 PE=4 SV=1	0	2	0	0.0233	0	1	1	1	582.82	1164.63	1164.63	5.85	0.0034	0/0	0	0	51324.4	CID (Collision Induced Dissociation)	MS2			18.9367	3437	3437	-1	mcarrera_G1306_162.mzXML	F1	3520	2.15	1
High	Sequest HT	Sequest HT (A2)	A	2	Unambiguous	NEDDKKIEEK		1	A0A6I5J6D4	Transglycosylase OS=Bacillus cereus OX=1396 GN=C6A78_16290 PE=4 SV=1	2	2	0	0.0437	0	1	1	1	624.31	1247.61	1247.61	1.07	0.00067	0/0	0	0	3374.2	CID (Collision Induced Dissociation)	MS2			9.323	1664	1664	-1	mcarrera_G1306_162.mzXML	F1	2931	2.06	1
High	Sequest HT	Sequest HT (A2)	A	2	Unambiguous	EKMSEAASEADK		2	J6EAL4	Uncharacterized protein OS=Enterococcus faecalis ERV72 OX=1134796 GN=HMPREF1339_01848 PE=4 SV=1; Uncharacterized protein (Fragment) OS=Enterococcus faecalis ERV73 OX=1134797 GN=HMPREF1340_02539 PE=4 SV=1	1	2	0	0.03	0	1	1	1	648.3	1295.59	1295.58	11.08	0.00718	0/0	0	0	16865.3	CID (Collision Induced Dissociation)	MS2			17.5883	3193	3193	-1	mcarrera_G1306_162.mzXML	F1	1611	2	1
High	Sequest HT	Sequest HT (A2)	A	2	Unambiguous	ADLNRQKAEAEAEQAR		55	A0A0M1XDG0	NlpC/P60 family protein OS=Enterococcus faecium E417 OX=1134817 GN=HMPREF1359_00441 PE=3 SV=1; NLPC_P60 domain-containing protein OS=Enterococcus faecium OX=1352 GN=DRZ84_00005 PE=3 SV=1; NLPC_P60 domain-containing protein OS=Enterococcus faecium OX=1352 GN=CRM75_02790 PE=3 SV=1; Uncharacterized protein (Fragment) OS=Enterococcus faecium OX=1352 GN=CUS93_08555 PE=4 SV=1; NLPC_P60 domain-containin…	2	2	0	0.0086	0	1	1	1	900.47	1799.93	1799.9	18.48	0.01663	0/0	0	0	32719	CID (Collision Induced Dissociation)	MS2			66.9038	11954	11954	-1	mcarrera_G1306_162.mzXML	F1	4101	2.33	1
High	Sequest HT	Sequest HT (A2)	A	2	Unambiguous	M[147.04]NLIEIINQLPLVK	M1(Oxidation)	6	A0A510CC61	Transcription-repair-coupling factor OS=Enterococcus avium OX=33945 GN=mfd PE=3 SV=1; Transcription-repair-coupling factor OS=Enterococcus avium OX=33945 GN=mfd PE=3 SV=1; Transcription-repair-coupling factor OS=Enterococcus avium OX=33945 GN=mfd PE=3 SV=1; Transcription-repair-coupling factor OS=Enterococcus avium OX=33945 GN=mfd PE=3 SV=1; Transcription-repair coupling factor OS=Enterococcus sp…	0	2	0	0.0394	0	1	1	1	827.49	1653.97	1653.96	7.21	0.00597	0/0	0	0	13822	CID (Collision Induced Dissociation)	MS2			50.7637	9109	9109	-1	mcarrera_G1306_162.mzXML	F1	1223	2.03	1
High	Sequest HT	Sequest HT (A2)	A	2	Unambiguous	KADLFLIAPATANTIGK		1	A0A1L8RFU2	Flavodoxin OS=Enterococcus canis OX=214095 GN=RU97_GL002025 PE=4 SV=1	1	2	0	0	0	1	1	1	872.51	1744.01	1744	7.1	0.00619	0/0	0	0	21595.4	CID (Collision Induced Dissociation)	MS2			66.1553	11823	11823	-1	mcarrera_G1306_162.mzXML	F1	1403	2.03	1
High	Sequest HT	Sequest HT (A2)	A	2	Unambiguous	M[147.04]NYPYTLLATFLVR	M1(Oxidation)	1	C9CPD8	Sugar fermentation stimulation protein homolog OS=Enterococcus casseliflavus (strain EC10) OX=565654 GN=sfsA PE=3 SV=1	0	3	0	0.0117	0	1	1	1	573.31	1717.92	1717.9	10.05	0.00575	0/0	0	0	26010	CID (Collision Induced Dissociation)	MS2			15.0439	2732	2732	-1	mcarrera_G1306_162.mzXML	F1	4312	2.57	1
High	Sequest HT	Sequest HT (A2)	A	2	Unambiguous	NFGEKAVSLVRSLISK		2	A0A1L8WRZ0	Uncharacterized protein OS=Enterococcus raffinosus OX=71452 GN=RV13_GL002551 PE=4 SV=1; Uncharacterized protein OS=Enterococcus faecium OX=1352 GN=DTPHA_1406473 PE=4 SV=1	2	2	0	0.0381	0	1	1	1	874.52	1748.03	1748.01	15.01	0.01311	0/0	0	0	47038.2	CID (Collision Induced Dissociation)	MS2			51.6893	9273	9273	-1	mcarrera_G1306_162.mzXML	F1	596	2.1	1
High	Sequest HT	Sequest HT (A2)	A	2	Unambiguous	KKEYEEC[163.03]LYYLK	C7(Carbamidomethyl)	1	R2TP26	HTH cro/C1-type domain-containing protein OS=Enterococcus moraviensis ATCC BAA-383 OX=1158609 GN=UAY_00281 PE=4 SV=1	2	2	0	0.0225	0	1	1	1	833.42	1665.83	1665.82	8.08	0.00673	0/0	0	0	23769.1	CID (Collision Induced Dissociation)	MS2			14.8502	2697	2697	-1	mcarrera_G1306_162.mzXML	F1	4176	2.22	1
High	Sequest HT	Sequest HT (A2)	A	2	Unambiguous	IM[147.04]VPSFVNQFVITLK	M2(Oxidation)	1	S0NQL5	Amino acid ABC transporter amino acid-binding/permease OS=Enterococcus sulfureus ATCC 49903 OX=1140003 GN=I573_01497 PE=3 SV=1	0	3	0	0.0317	0	1	1	1	584.66	1751.97	1751.98	-6.27	-0.00366	0/0	0	0	84404	CID (Collision Induced Dissociation)	MS2			11.3226	2028	2028	-1	mcarrera_G1306_162.mzXML	F1	2636	2.52	1
High	Sequest HT	Sequest HT (A2)	A	2	Unambiguous	SELSKFANRLSDC[163.03]LYSFAR	C13(Carbamidomethyl)	3	A0A242L047	Corrinoid adenosyltransferase OS=Enterococcus mundtii OX=53346 GN=A5802_001133 PE=3 SV=1; Corrinoid adenosyltransferase OS=Enterococcus mundtii OX=53346 GN=EM4838_06955 PE=3 SV=1; Corrinoid adenosyltransferase OS=Enterococcus mundtii OX=53346 GN=CUS89_03510 PE=3 SV=1	2	2	0	0.0255	0	1	1	1	1132.54	2264.07	2264.11	-17.71	-0.02005	0/0	0	0	36795.5	CID (Collision Induced Dissociation)	MS2			53.0242	9509	9509	-1	mcarrera_G1306_162.mzXML	F1	3068	2.35	1
High	Sequest HT	Sequest HT (A2)	A	2	Unambiguous	LVNSDDVTSGINTEVGK		1	A0A1L8TRS2	General stress protein OS=Enterococcus hermanniensis OX=249189 GN=RV04_GL000262 PE=3 SV=1	0	2	0	0.0146	0	1	1	1	874.45	1747.89	1747.87	12.52	0.01094	0/0	0	0	25844.1	CID (Collision Induced Dissociation)	MS2			53.7552	9639	9639	-1	mcarrera_G1306_162.mzXML	F1	4573	2.05	1
High	Sequest HT	Sequest HT (A2)	A	2	Unambiguous	SDFKLQLIEQGVNPAFLLTMQNPSELK		1	A0A1L8QTA5	Uncharacterized protein OS=Enterococcus aquimarinus OX=328396 GN=RU93_GL001943 PE=4 SV=1	1	3	0	0.0315	0	1	1	1	1020.87	3060.6	3060.61	-3.92	-0.004	0/0	0	0	9720.4	CID (Collision Induced Dissociation)	MS2			62.566	11190	11190	-1	mcarrera_G1306_162.mzXML	F1	3826	2.54	1
High	Sequest HT	Sequest HT (A2)	A	2	Unambiguous	DTTIISAIGVVELLQTGK		46	S0NQL5	Amino acid ABC transporter amino acid-binding/permease OS=Enterococcus sulfureus ATCC 49903 OX=1140003 GN=I573_01497 PE=3 SV=1; ABC transporter, permease protein OS=Enterococcus faecium SD3B-2 OX=1244155 GN=D357_01907 PE=3 SV=1; Amino acid ABC transporter amino acid-binding/permease OS=Enterococcus sp. 12F9_DIV0723 OX=1834169 GN=A5868_001838 PE=3 SV=1; Amino acid ABC transporter amino acid-bindin…	0	2	0	0.0398	0	1	1	1	929.52	1858.03	1858.05	-11	-0.01022	0/0	0	0	8498.87	CID (Collision Induced Dissociation)	MS2			50.0627	8985	8985	-1	mcarrera_G1306_162.mzXML	F1	2803	2.01	1
High	Sequest HT	Sequest HT (A2)	A	2	Unambiguous	NVLTNVAPWAK		4	A0A410PBC8	Uncharacterized protein OS=Enterococcus faecium OX=1352 GN=EQV91_00905 PE=4 SV=1; Predicted protein OS=Enterococcus faecium 1,231,408 OX=565661 GN=EFUG_01128 PE=4 SV=1; Uncharacterized protein OS=Enterococcus faecium TX1337RF OX=1134802 GN=HMPREF1345_00437 PE=4 SV=1; Uncharacterized protein OS=Enterococcus sp. 10F3_DIV0382 OX=1834165 GN=A5849_000424 PE=4 SV=1	0	2	0	0.0096	0	1	1	1	606.83	1212.65	1212.67	-17.16	-0.0104	0/0	0	0	223472	CID (Collision Induced Dissociation)	MS2			13.5162	2453	2453	-1	mcarrera_G1306_162.mzXML	F1	2565	2.08	1
High	Sequest HT	Sequest HT (A2)	A	2	Unambiguous	MITM[147.04]EDIIREGNPTLREVAK	M4(Oxidation)	4	A0A1E5GBU5	Peptide deformylase OS=Enterococcus ureasiticus OX=903984 GN=def PE=3 SV=1; Peptide deformylase OS=Enterococcus termitis OX=332950 GN=def PE=3 SV=1; Peptide deformylase OS=Enterococcus sp. 7F3_DIV0205 OX=1834189 GN=def PE=3 SV=1; Peptide deformylase OS=Enterococcus sp. 9D6_DIV0238 OX=1834192 GN=def PE=3 SV=1	2	3	0	0.0116	0	1	1	1	778.08	2332.23	2332.2	10.94	0.00851	0/0	0	0	14808.3	CID (Collision Induced Dissociation)	MS2			33.5272	6053	6053	-1	mcarrera_G1306_162.mzXML	F1	4172	2.59	1
High	Sequest HT	Sequest HT (A2)	A	2	Unambiguous	RIVKAYGAELILTEGK		1	A0A1L8QW52	Cysteine synthase OS=Enterococcus aquimarinus OX=328396 GN=RU93_GL000965 PE=4 SV=1	2	2	0	0.028	0	1	1	1	881.01	1761.01	1761.03	-8.05	-0.00709	0/0	0	0	9018.05	CID (Collision Induced Dissociation)	MS2			38.4075	6919	6919	-1	mcarrera_G1306_162.mzXML	F1	1468	2.14	1
High	Sequest HT	Sequest HT (A2)	A	2	Unambiguous	LVDLDVLAKTQDQLLPISRTEIGLPAR		2	A0A377KZ53	Citrate lyase holo-[acyl-carrier protein] synthase OS=Enterococcus casseliflavus OX=37734 GN=NCTC12362_03492 PE=4 SV=1; Citrate lyase holo-[acyl-carrier protein] synthase OS=Enterococcus casseliflavus OX=37734 GN=NCTC4725_03429 PE=4 SV=1	2	3	0	0.0292	0	1	1	1	992.25	2974.74	2974.69	14.09	0.01397	0/0	0	0	108634	CID (Collision Induced Dissociation)	MS2			44.9292	8077	8077	-1	mcarrera_G1306_162.mzXML	F1	443	2.74	1
High	Sequest HT	Sequest HT (A2)	A	2	Unambiguous	VSFETAM[147.04]TELGGHALYLKPGEIHFGSHEAIK	M7(Oxidation)	1	A0A242CVX7	Ornithine carbamoyltransferase OS=Enterococcus sp. 3H8_DIV0648 OX=1834178 GN=A5875_003577 PE=3 SV=1	0	3	0	0.024	0	1	1	1	1129.24	3385.71	3385.69	4.99	0.00564	0/0	0	0	18822	CID (Collision Induced Dissociation)	MS2			38.606	6954	6954	-1	mcarrera_G1306_162.mzXML	F1	4418	2.5	1
High	Sequest HT	Sequest HT (A2)	A	2	Unambiguous	NGQEDVEIHNHM[147.04]EAQQILNENRKK	M12(Oxidation)	1	A0A1E5G7S3	Cell division protein ZapA OS=Enterococcus termitis OX=332950 GN=BCR25_12180 PE=4 SV=1	2	3	0	0.0254	0	1	1	1	964.12	2890.35	2890.39	-14.04	-0.01353	0/0	0	0	36134.1	CID (Collision Induced Dissociation)	MS2			44.9922	8088	8088	-1	mcarrera_G1306_162.mzXML	F1	2523	2.76	1
High	Sequest HT	Sequest HT (A2)	A	2	Unambiguous	VSSYEQQLGIEENQGFVSLR		1	R2RGB5	Uncharacterized protein OS=Enterococcus moraviensis ATCC BAA-383 OX=1158609 GN=UAY_00053 PE=4 SV=1	0	3	0	0.011	0	1	1	1	761.72	2283.15	2283.13	8.88	0.00676	0/0	0	0	10108.1	CID (Collision Induced Dissociation)	MS2			25.8783	4684	4684	-1	mcarrera_G1306_162.mzXML	F1	4679	2.73	1
High	Sequest HT	Sequest HT (A2)	A	2	Unambiguous	TKISEWIAALK		13	A0A0S3K9M7	Cobalt ABC transporter permease OS=Enterococcus silesiacus OX=332949 GN=ATZ33_06235 PE=4 SV=1; Uncharacterized protein OS=Enterococcus moraviensis ATCC BAA-383 OX=1158609 GN=UAY_01980 PE=4 SV=1; Cobalt ABC transporter permease OS=Enterococcus quebecensis OX=903983 GN=BCR23_00900 PE=4 SV=1; Uncharacterized protein OS=Enterococcus sp. 12C11_DIV0727 OX=1834167 GN=A5866_001147 PE=4 SV=1; Uncharacteri…	1	2	0	0.0049	0	1	1	1	630.38	1259.75	1259.74	13.43	0.00846	0/0	0	0	10571.1	CID (Collision Induced Dissociation)	MS2			27.0455	4894	4894	-1	mcarrera_G1306_162.mzXML	F1	1335	2.04	1
High	Sequest HT	Sequest HT (A2)	A	2	Unambiguous	SEFSKEVNQLYSPLIQELR		1	A0A679ILN9	Mga domain-containing protein OS=Enterococcus saigonensis OX=1805431 GN=EsVE80_19980 PE=4 SV=1	1	2	0	0.0297	0	1	1	1	1140.59	2280.17	2280.19	-6.28	-0.00716	0/0	0	0	20479.4	CID (Collision Induced Dissociation)	MS2			45.1178	8110	8110	-1	mcarrera_G1306_162.mzXML	F1	4626	2.36	1
High	Sequest HT	Sequest HT (A2)	A	2	Unambiguous	GLGRKM[147.04]LGDGMTK	M6(Oxidation)	1	A0A377KP61	GNAT family acetyltransferase OS=Enterococcus durans OX=53345 GN=yjaB PE=4 SV=1	2	2	0	0.0046	0	1	1	1	690.35	1379.69	1379.71	-14.96	-0.01032	0/0	0	0	13982.8	CID (Collision Induced Dissociation)	MS2			38.8793	7003	7003	-1	mcarrera_G1306_162.mzXML	F1	4054	2.16	1
High	Sequest HT	Sequest HT (A2)	A	2	Unambiguous	M[147.04]DNELSM[147.04]FNQDKIDNLPRATK	M1(Oxidation); M7(Oxidation)	1	A0A242H805	Uncharacterized protein OS=Enterococcus sp. 12C11_DIV0727 OX=1834167 GN=A5866_003364 PE=4 SV=1	2	3	0	0.0412	0	1	1	1	838.05	2512.14	2512.18	-17.99	-0.01507	0/0	0	0	56551.7	CID (Collision Induced Dissociation)	MS2			22.8963	4149	4149	-1	mcarrera_G1306_162.mzXML	F1	1552	2.67	1
High	Sequest HT	Sequest HT (A2)	A	2	Unambiguous	AAVVAFFNKVM[147.04]PQIDYPVVSWVPAVYPVVADVTK	M11(Oxidation)	1	A0A267HQU4	N-acetyltransferase domain-containing protein OS=Enterococcus canintestini OX=317010 GN=AKL21_05640 PE=4 SV=1	1	3	0	0.0079	0	1	1	1	1245.99	3735.96	3735.99	-8.15	-0.01015	0/0	0	0	12126.5	CID (Collision Induced Dissociation)	MS2			27.3518	4949	4949	-1	mcarrera_G1306_162.mzXML	F1	2918	2.54	1
High	Sequest HT	Sequest HT (A2)	A	2	Unambiguous	YNIDLQVIGIIAC[163.03]MLKPDSNIDTKIMNEAK	C13(Carbamidomethyl)	1	R3HMP5	AAA_31 domain-containing protein OS=Enterococcus faecalis ATCC 6055 OX=1169311 GN=WOU_03128 PE=4 SV=1	1	3	0	0.0185	0	1	1	1	1140.92	3420.75	3420.76	-3.54	-0.00403	0/0	0	0	312537	CID (Collision Induced Dissociation)	MS2			45.617	8197	8197	-1	mcarrera_G1306_162.mzXML	F1	4216	2.7	1
High	Sequest HT	Sequest HT (A2)	A	2	Unambiguous	GNTAEVSEELARELQER		1	A0A1L8TMI8	PHB domain-containing protein OS=Enterococcus hermanniensis OX=249189 GN=RV04_GL001828 PE=4 SV=1	1	2	0	0.0463	0	1	1	1	965.98	1930.95	1930.95	3.24	0.00313	0/0	0	0	8329.03	CID (Collision Induced Dissociation)	MS2			44.7148	8039	8039	-1	mcarrera_G1306_162.mzXML	F1	3727	2.16	1
High	Sequest HT	Sequest HT (A2)	A	2	Unambiguous	WEDIDFSTNILTVQRTIQR		1	A0A1E5H3K3	Uncharacterized protein OS=Enterococcus quebecensis OX=903983 GN=BCR23_01530 PE=4 SV=1	1	3	0	0	0	1	1	1	779.08	2335.23	2335.2	9.15	0.00712	0/0	0	0	27626.4	CID (Collision Induced Dissociation)	MS2			45.8127	8232	8232	-1	mcarrera_G1306_162.mzXML	F1	4254	2.55	1
High	Sequest HT	Sequest HT (A2)	A	2	Unambiguous	MTEREFLLENEPLVFAQMK		1	A0A679IJ64	DNA polymerase III subunit delta OS=Enterococcus saigonensis OX=1805431 GN=holB PE=4 SV=1	1	3	0	0.0034	0	1	1	1	775.74	2325.21	2325.16	18.79	0.01457	0/0	0	0	13168.2	CID (Collision Induced Dissociation)	MS2			23.9072	4329	4329	-1	mcarrera_G1306_162.mzXML	F1	4378	2.98	1
High	Sequest HT	Sequest HT (A2)	A	2	Unambiguous	KVINRADFC[163.03]EK	C9(Carbamidomethyl)	1	A0A1V8YLR1	Uncharacterized protein OS=Enterococcus villorum OX=112904 GN=BH747_00110 PE=4 SV=1	2	2	0	0.0474	0	1	1	1	690.37	1379.73	1379.71	16.47	0.01136	0/0	0	0	11033.8	CID (Collision Induced Dissociation)	MS2			39.3853	7093	7093	-1	mcarrera_G1306_162.mzXML	F1	3949	2.11	1
High	Sequest HT	Sequest HT (A2)	A	2	Unambiguous	LAASSSEDLNIEIAM[147.04]PK	M15(Oxidation)	1	A0A679IEW9	Cell surface protein OS=Enterococcus saigonensis OX=1805431 GN=EsVE80_23930 PE=4 SV=1	0	2	0	0.0413	0	1	1	1	902.94	1804.87	1804.9	-14.95	-0.01349	0/0	0	0	8527.11	CID (Collision Induced Dissociation)	MS2			46.1382	8289	8289	-1	mcarrera_G1306_162.mzXML	F1	3302	2.42	1
High	Sequest HT	Sequest HT (A2)	A	2	Unambiguous	TAGGFMIQIMPGAEDEVIDQIEERLK		1	R2S6V8	33 kDa chaperonin OS=Enterococcus pallens ATCC BAA-351 OX=1158607 GN=hslO PE=3 SV=1	1	3	0	0.0061	0	1	1	1	964.14	2890.41	2890.43	-9.36	-0.00902	0/0	0	0	181796	CID (Collision Induced Dissociation)	MS2			43.9682	7908	7908	-1	mcarrera_G1306_162.mzXML	F1	4098	3.27	1
High	Sequest HT	Sequest HT (A2)	A	2	Unambiguous	GKIKQAM[147.04]SDM[147.04]ESDFLK	M7(Oxidation); M10(Oxidation)	1	A0A242AXK8	Uncharacterized protein OS=Enterococcus sp. 7F3_DIV0205 OX=1834189 GN=A5821_001663 PE=4 SV=1	2	2	0	0.0244	0	1	1	1	930.44	1859.87	1859.89	-8.09	-0.00752	0/0	0	0	14747.1	CID (Collision Induced Dissociation)	MS2			33.793	6100	6100	-1	mcarrera_G1306_162.mzXML	F1	2354	2.05	1
High	Sequest HT	Sequest HT (A2)	A	2	Unambiguous	M[147.04]RIEVDAISYAYDKNK	M1(Oxidation)	1	R3WI77	ABC transporter domain-containing protein OS=Enterococcus phoeniculicola ATCC BAA-412 OX=1158610 GN=UC3_03148 PE=4 SV=1	2	2	0	0.0347	0	1	1	1	966.47	1931.93	1931.95	-10.57	-0.01021	0/0	0	0	19539.2	CID (Collision Induced Dissociation)	MS2			43.6872	7858	7858	-1	mcarrera_G1306_162.mzXML	F1	3178	2.02	1
High	Sequest HT	Sequest HT (A2)	A	2	Unambiguous	MEDLLTLYKKDK		3	A0A377KJ41	Uncharacterized protein OS=Enterococcus durans OX=53345 GN=NCTC8129_01401 PE=4 SV=1; Uncharacterized protein OS=Enterococcus durans OX=53345 GN=NCTC8130_00546 PE=4 SV=1; Uncharacterized protein OS=Enterococcus faecium OX=1352 GN=GJ652_02740 PE=4 SV=1	2	2	0	0.0043	0	1	1	1	748.9	1496.79	1496.8	-6.79	-0.00508	0/0	0	0	6783.45	CID (Collision Induced Dissociation)	MS2			21.3333	3869	3869	-1	mcarrera_G1306_162.mzXML	F1	3456	2.35	1
High	Sequest HT	Sequest HT (A2)	A	2	Unambiguous	ILMGTILDIGSGKAELSLIDTIFETK		1	A0A2M9FUS1	tRNA pseudouridine synthase A OS=Enterococcus mundtii OX=53346 GN=truA PE=3 SV=1	1	3	0	0.0143	0	1	1	1	926.84	2778.51	2778.52	-5.57	-0.00515	0/0	0	0	90873.6	CID (Collision Induced Dissociation)	MS2			24.9528	4517	4517	-1	mcarrera_G1306_162.mzXML	F1	2639	2.79	1
High	Sequest HT	Sequest HT (A2)	A	2	Unambiguous	IETTSEMINQK		2	A0A4P8KIU3	TetR/AcrR family transcriptional regulator OS=Enterococcus avium OX=33945 GN=EH197_19310 PE=4 SV=1; TetR/AcrR family transcriptional regulator OS=Enterococcus avium OX=33945 GN=AUF12_14730 PE=4 SV=1	0	2	0	0.0248	0	1	1	1	647.31	1293.61	1293.64	-17.6	-0.01138	0/0	0	0	13794.6	CID (Collision Induced Dissociation)	MS2			26.7128	4834	4834	-1	mcarrera_G1306_162.mzXML	F1	2525	2.02	1
High	Sequest HT	Sequest HT (A2)	A	2	Unambiguous	KVVFTGGEIGLTHDSLK		1	A0A1L8WIM0	Radical SAM additional 4Fe4S-binding SPASM domain-containing protein OS=Enterococcus ratti OX=150033 GN=RV14_GL000418 PE=4 SV=1	1	2	0	0.0457	0	1	1	1	901.01	1801.01	1800.99	15.16	0.01365	0/0	0	0	46644.9	CID (Collision Induced Dissociation)	MS2			46.3273	8322	8322	-1	mcarrera_G1306_162.mzXML	F1	2410	3.28	1
High	Sequest HT	Sequest HT (A2)	A	2	Unambiguous	LC[163.03]QLAISC[163.03]GGAAKSSGAGGGDC[163.03]GIVIADQR	C2(Carbamidomethyl); C8(Carbamidomethyl); C22(Carbamidomethyl)	1	E6LIC3	Phosphomevalonate kinase OS=Enterococcus italicus (strain DSM 15952 / LMG 22039 / TP 1.5) OX=888064 GN=HMPREF9088_2113 PE=4 SV=1	1	3	0	0.0295	0	1	1	1	983.8	2949.39	2949.4	-4.1	-0.00403	0/0	0	0	21011.6	CID (Collision Induced Dissociation)	MS2			44.1613	7942	7942	-1	mcarrera_G1306_162.mzXML	F1	2811	2.71	1
High	Sequest HT	Sequest HT (A2)	A	2	Unambiguous	[42.01]ITALIIAGGVGK	N-Term(Prot)(Met-loss+Acetyl)	16	A0A1L8TLG0	2-C-methyl-D-erythritol 4-phosphate cytidylyltransferase OS=Enterococcus hermanniensis OX=249189 GN=RV04_GL002367 PE=4 SV=1; 2-C-methyl-D-erythritol 4-phosphate cytidylyltransferase OS=Enterococcus sp. 7F3_DIV0205 OX=1834189 GN=A5821_001828 PE=4 SV=1; 2-C-methyl-D-erythritol 4-phosphate cytidylyltransferase OS=Enterococcus termitis OX=332950 GN=BCR25_00640 PE=4 SV=1; 2-C-methyl-D-erythritol 4-pho…	0	2	0	0	0	1	1	1	577.87	1154.73	1154.71	15.92	0.00919	0/0	0	0	10918.4	CID (Collision Induced Dissociation)	MS2			6.4007	1142	1142	-1	mcarrera_G1306_164.mzXML	F2	789	2.14	1
High	Sequest HT	Sequest HT (A2)	A	2	Unambiguous	NLIADPTSM[147.04]M[147.04]VR	M9(Oxidation); M10(Oxidation)	1	A0A1E5H2S8	Haloacid dehalogenase OS=Enterococcus quebecensis OX=903983 GN=BCR23_00485 PE=4 SV=1	0	2	0	0.0936	0	1	1	1	690.33	1379.65	1379.67	-9.44	-0.00651	0/0	0	0	180706	CID (Collision Induced Dissociation)	MS2			36.0235	6517	6517	-1	mcarrera_G1306_164.mzXML	F2	2423	2.03	1
High	Sequest HT	Sequest HT (A2)	A	2	Unambiguous	EIGQAQITPIPIETIK		2	A0A366SNS1	3-dehydroquinate synthase OS=Enterococcus cecorum OX=44008 GN=aroB PE=3 SV=1; 3-dehydroquinate synthase OS=Enterococcus cecorum OX=44008 GN=aroB PE=3 SV=1	0	3	0	0.168	0	1	1	1	584.34	1751.01	1750.99	6.01	0.00351	0/0	0	0	16525.3	CID (Collision Induced Dissociation)	MS2			36.4508	6594	6594	-1	mcarrera_G1306_164.mzXML	F2	1326	2.5	1
High	Sequest HT	Sequest HT (A2)	A	2	Unambiguous	ETLDIDTVIAKGEIM[147.04]VQEK	M15(Oxidation)	7	A0A2D0CEN8	Isoaspartyl dipeptidase OS=Enterococcus faecium OX=1352 GN=iadA PE=3 SV=1; Isoaspartyl dipeptidase OS=Enterococcus faecium E417 OX=1134817 GN=HMPREF1359_00488 PE=3 SV=1; Isoaspartyl dipeptidase OS=Enterococcus faecium OX=1352 GN=EB12_01853 PE=3 SV=1; Isoaspartyl dipeptidase OS=Enterococcus faecium OX=1352 GN=iadA PE=3 SV=1; Isoaspartyl dipeptidase OS=Enterococcus faecium OX=1352 GN=iadA PE=3 SV=1…	1	3	0	0.1218	0	1	1	1	716.71	2148.12	2148.11	2.34	0.00167	0/0	0	0	9231.98	CID (Collision Induced Dissociation)	MS2			36.6258	6625	6625	-1	mcarrera_G1306_164.mzXML	F2	4677	2.71	1
High	Sequest HT	Sequest HT (A2)	A	2	Unambiguous	TYQKPIDEAEQIYLTIHIQRVVAGKK		1	A0A1E5KTL8	Transcription antiterminator BglG OS=Enterococcus rivorum OX=762845 GN=BCR26_05140 PE=4 SV=1	2	3	0	0.0679	0	1	1	1	1014.57	3041.7	3041.68	5.66	0.00574	0/0	0	0	11731.8	CID (Collision Induced Dissociation)	MS2			36.9338	6680	6680	-1	mcarrera_G1306_164.mzXML	F2	1330	2.8	1
High	Sequest HT	Sequest HT (A2)	A	2	Unambiguous	MAPVLMAVTGR		2	A0A1L8R5M2	YitT family protein OS=Enterococcus canintestini OX=317010 GN=RU96_GL000415 PE=4 SV=1; DUF2179 domain-containing protein OS=Enterococcus canintestini OX=317010 GN=AKL21_08710 PE=4 SV=1	0	2	0	0.2321	0	1	1	1	573.32	1145.63	1145.62	13.77	0.00789	0/0	0	0	12137	CID (Collision Induced Dissociation)	MS2			37.002	6692	6692	-1	mcarrera_G1306_164.mzXML	F2	4009	2.37	1
High	Sequest HT	Sequest HT (A2)	A	2	Unambiguous	AGVDLGQEIPQQK		13	A0A4V6L1I3	PTS system, glucose subfamily, IIA component OS=Enterococcus casseliflavus OX=37734 GN=NCTC4725_00505 PE=4 SV=1; PTS beta-glucoside transporter subunit EIIBCA OS=Enterococcus casseliflavus OX=37734 GN=EQ871_11190 PE=4 SV=1; Uncharacterized protein OS=Enterococcus sp. 2F9_DIV0599 OX=1834172 GN=A5871_001795 PE=4 SV=1; PTS beta-glucoside transporter subunit EIIBCA OS=Enterococcus casseliflavus OX=37…	0	2	0	0.2367	0	1	1	1	691.86	1382.71	1382.73	-10.63	-0.00735	0/0	0	0	16326.6	CID (Collision Induced Dissociation)	MS2			37.086	6707	6707	-1	mcarrera_G1306_164.mzXML	F2	3357	2.07	1
High	Sequest HT	Sequest HT (A2)	A	2	Unambiguous	[42.01]ANINGM[147.04]LDWMR	N-Term(Prot)(Met-loss+Acetyl); M7(Oxidation)	1	R2QVX0	Uncharacterized protein OS=Enterococcus moraviensis ATCC BAA-383 OX=1158609 GN=UAY_01768 PE=4 SV=1	0	2	0	0.2092	0	1	1	1	689.81	1378.61	1378.62	-8.34	-0.00575	0/0	0	0	12026.2	CID (Collision Induced Dissociation)	MS2			37.5448	6789	6789	-1	mcarrera_G1306_164.mzXML	F2	908	2.39	1
High	Sequest HT	Sequest HT (A2)	A	2	Unambiguous	LDNPATGTPAATGPVK		1	A0A162PNV2	Immune inhibitor A OS=Bacillus cereus OX=1396 GN=ina_2 PE=4 SV=1	0	2	0	0.0526	0	1	1	1	755.39	1509.77	1509.79	-11.94	-0.00901	0/0	0	0	63877.2	CID (Collision Induced Dissociation)	MS2			38.852	7022	7022	-1	mcarrera_G1306_164.mzXML	F2	3974	2.09	1
High	Sequest HT	Sequest HT (A2)	A	2	Unambiguous	AQIETAEGVMIYAKRM[147.04]SEYAR	M16(Oxidation)	1	R3W1P5	Choline trimethylamine-lyase OS=Enterococcus phoeniculicola ATCC BAA-412 OX=1158610 GN=cutC PE=3 SV=1	2	3	0	0.0876	0	1	1	1	811.73	2433.18	2433.19	-6.02	-0.00488	0/0	0	0	20948.4	CID (Collision Induced Dissociation)	MS2			39.5055	7138	7138	-1	mcarrera_G1306_164.mzXML	F2	3768	2.51	1
High	Sequest HT	Sequest HT (A2)	A	2	Unambiguous	MPRVIAIKVVK		1	F0EMT2	Uncharacterized protein OS=Enterococcus casseliflavus ATCC 12755 OX=888066 GN=HMPREF9087_2556 PE=4 SV=1	2	2	0	0.1455	0	1	1	1	627.41	1253.81	1253.81	0.09	6e-05	0/0	0	0	15303.6	CID (Collision Induced Dissociation)	MS2			35.8955	6494	6494	-1	mcarrera_G1306_164.mzXML	F2	292	2.2	1
High	Sequest HT	Sequest HT (A2)	A	2	Unambiguous	EAANMIDLDSNPTK		1	A0A6I5JCY6	K(+)-transporting ATPase subunit B OS=Bacillus cereus OX=1396 GN=kdpB PE=4 SV=1	0	2	0	0.1415	0	1	1	1	759.85	1518.69	1518.71	-11.67	-0.00886	0/0	0	0	13588	CID (Collision Induced Dissociation)	MS2			39.8192	7194	7194	-1	mcarrera_G1306_164.mzXML	F2	1388	2.12	1
High	Sequest HT	Sequest HT (A2)	A	2	Unambiguous	IFWIEVYVDDKLIGTGQGK		1	A0A1V8XB10	Ribonuclease 3 OS=Enterococcus hirae OX=1354 GN=rnc PE=3 SV=1	1	2	0	0.1143	0	1	1	1	1091.1	2181.19	2181.16	15.45	0.01685	0/0	0	0	22894.7	CID (Collision Induced Dissociation)	MS2			41.7675	7540	7540	-1	mcarrera_G1306_164.mzXML	F2	2704	2.8	1
High	Sequest HT	Sequest HT (A2)	A	2	Unambiguous	IIFGAGDSIKVLK		1	S0RW33	Peptidase_M78 domain-containing protein OS=Enterococcus avium ATCC 14025 OX=1140002 GN=OMU_02117 PE=4 SV=1	1	2	0	0.0995	0	1	1	1	680.92	1360.83	1360.82	9.45	0.00643	0/0	0	0	19483.9	CID (Collision Induced Dissociation)	MS2			41.8122	7548	7548	-1	mcarrera_G1306_164.mzXML	F2	578	2.21	1
High	Sequest HT	Sequest HT (A2)	A	2	Unambiguous	LVTEVVARLDNEALAEIK		1	A0A4P5P9I3	Peptidase M28 OS=Enterococcus florum OX=2480627 GN=pepA2 PE=3 SV=1	1	2	0	0.0813	0	1	1	1	992.04	1983.07	1983.11	-19.85	-0.01968	0/0	0	0	15726.3	CID (Collision Induced Dissociation)	MS2			42.0482	7590	7590	-1	mcarrera_G1306_164.mzXML	F2	3264	2.09	1
High	Sequest HT	Sequest HT (A2)	A	2	Unambiguous	LPLYQQIMEQIIDYIQTGTLLPGDK		1	A0A1L8STF7	HTH gntR-type domain-containing protein OS=Enterococcus devriesei OX=319970 GN=RV00_GL002955 PE=3 SV=1	0	3	0	0.2061	0	1	1	1	964.19	2890.56	2890.53	9.82	0.00946	0/0	0	0	238286	CID (Collision Induced Dissociation)	MS2			42.4307	7658	7658	-1	mcarrera_G1306_164.mzXML	F2	2761	4.56	1
High	Sequest HT	Sequest HT (A2)	A	2	Unambiguous	EEAM[147.04]DQISFMIDK	M4(Oxidation)	1	A0A410PHY4	Mutator family transposase OS=Enterococcus faecium OX=1352 GN=EQV91_13960 PE=3 SV=1	0	2	0	0.1558	0	1	1	1	786.86	1572.71	1572.69	13.16	0.01035	0/0	0	0	14458.3	CID (Collision Induced Dissociation)	MS2			42.9135	7744	7744	-1	mcarrera_G1306_164.mzXML	F2	1303	2.31	1
High	Sequest HT	Sequest HT (A2)	A	2	Unambiguous	YGKEDKDELNDDMPK		1	A0A3R6BY91	Lysine--tRNA ligase OS=Lactobacillus amylovorus OX=1604 GN=lysS PE=3 SV=1	2	2	0	0.0853	0	1	1	1	898.91	1796.81	1796.8	6.68	0.006	0/0	0	0	28716.2	CID (Collision Induced Dissociation)	MS2			43.0028	7760	7760	-1	mcarrera_G1306_164.mzXML	F2	1464	2.11	1
High	Sequest HT	Sequest HT (A2)	A	2	Unambiguous	DQTIGADFSFMKYSSR		1	A0A1L8SZL6	Oxidoreductase NAD-binding Rossmann fold protein OS=Enterococcus devriesei OX=319970 GN=RV00_GL000355 PE=3 SV=1	1	3	0	0.0604	0	1	1	1	618.29	1852.86	1852.85	1.09	0.00067	0/0	0	0	20517.8	CID (Collision Induced Dissociation)	MS2			43.4242	7835	7835	-1	mcarrera_G1306_164.mzXML	F2	1989	2.65	1
High	Sequest HT	Sequest HT (A2)	A	2	Unambiguous	TGALTTTYTASQGLLLMIPNM[147.04]YKIAGER	M21(Oxidation)	7	A0A449EZ76	Pyruvate:ferredoxin (Flavodoxin) oxidoreductase OS=Enterococcus saccharolyticus OX=41997 GN=porA PE=3 SV=1; Pyruvate:ferredoxin (Flavodoxin) oxidoreductase OS=Enterococcus sp. ARL09-542 OX=2233534 GN=nifJ PE=3 SV=1; Pyruvate:ferredoxin (Flavodoxin) oxidoreductase OS=Enterococcus gallinarum OX=1353 GN=porA PE=3 SV=1; Pyruvate-flavodoxin oxidoreductase OS=Enterococcus sp. HSIEG1 OX=1316414 GN=HSIEG…	1	3	0	0.0969	0	1	1	1	1010.86	3030.57	3030.56	0.53	0.00053	0/0	0	0	10815.1	CID (Collision Induced Dissociation)	MS2			43.7258	7889	7889	-1	mcarrera_G1306_164.mzXML	F2	4333	2.58	1
High	Sequest HT	Sequest HT (A2)	A	2	Unambiguous	SNREEELADLK	N-Term(Prot)(Met-loss)	1	A0A1E5KUE6	Uncharacterized protein OS=Enterococcus rivorum OX=762845 GN=BCR26_04360 PE=4 SV=1	1	2	0	0.1167	0	1	1	1	652.32	1303.63	1303.65	-12.36	-0.00806	0/0	0	0	14617.9	CID (Collision Induced Dissociation)	MS2			41.1768	7435	7435	-1	mcarrera_G1306_164.mzXML	F2	2709	2.4	1
High	Sequest HT	Sequest HT (A2)	A	2	Unambiguous	GLDTAMPENYFIDDSVEKGIC[163.03]NTWR	C21(Carbamidomethyl)	1	A0A242K6R7	Homoserine O-acetyltransferase OS=Enterococcus sp. 9E7_DIV0242 OX=1834193 GN=metAA PE=3 SV=1	1	3	0	0.3027	0	1	1	1	977.78	2931.33	2931.33	-1.13	-0.00111	0/0	0	0	39287.5	CID (Collision Induced Dissociation)	MS2			67.9555	12190	12190	-1	mcarrera_G1306_164.mzXML	F2	1496	2.61	1
High	Sequest HT	Sequest HT (A2)	A	2	Unambiguous	RGFNDNGNPFWIYAK		1	A0A0S3KDB3	Uncharacterized protein OS=Enterococcus silesiacus OX=332949 GN=ATZ33_13085 PE=3 SV=1	1	2	0	0.0893	0	1	1	1	899.93	1798.85	1798.87	-7.37	-0.00663	0/0	0	0	23299.9	CID (Collision Induced Dissociation)	MS2			34.9392	6322	6322	-1	mcarrera_G1306_164.mzXML	F2	2755	2.24	1
High	Sequest HT	Sequest HT (A2)	A	2	Unambiguous	NDINVALITDK		1	R2QXR3	Uncharacterized protein OS=Enterococcus haemoperoxidus ATCC BAA-382 OX=1158608 GN=UAW_00190 PE=4 SV=1	0	2	0	0.1462	0	1	1	1	608.33	1215.65	1215.66	-4.29	-0.00261	0/0	0	0	9954.43	CID (Collision Induced Dissociation)	MS2			34.623	6265	6265	-1	mcarrera_G1306_164.mzXML	F2	3997	2.12	1
High	Sequest HT	Sequest HT (A2)	A	2	Unambiguous	REDDRPM[147.04]LSELLTADM[147.04]IQLTDRK	M7(Oxidation); M16(Oxidation)	5	A0A6I7Z8V2	Transcription antiterminator OS=Enterococcus sp. T0101B.F-10 OX=2315837 GN=D4M89_17695 PE=4 SV=1; Uncharacterized protein OS=Enterococcus avium ATCC 14025 OX=1140002 GN=OMU_00818 PE=4 SV=1; Transcription antiterminator OS=Enterococcus avium OX=33945 GN=AUF12_19055 PE=4 SV=1; Transcription antiterminator OS=Enterococcus avium OX=33945 GN=EK398_22530 PE=4 SV=1; BglG family transcriptional antitermi…	2	3	0	0.0623	0	1	1	1	926.8	2778.39	2778.38	3.38	0.00313	0/0	0	0	18829.5	CID (Collision Induced Dissociation)	MS2			26.3197	4779	4779	-1	mcarrera_G1306_164.mzXML	F2	4688	2.73	1
High	Sequest HT	Sequest HT (A2)	A	2	Unambiguous	QLVQGC[163.03]KM[147.04]GLM[147.04]SLRSLDEK	C6(Carbamidomethyl); M8(Oxidation); M11(Oxidation)	1	A0A242B6A2	HTH araC/xylS-type domain-containing protein OS=Enterococcus sp. 7E2_DIV0204 OX=1834188 GN=A5819_001415 PE=3 SV=1	2	3	0	0.1473	0	1	1	1	742.37	2225.1	2225.11	-5.94	-0.00441	0/0	0	0	42824.7	CID (Collision Induced Dissociation)	MS2			26.8595	4875	4875	-1	mcarrera_G1306_164.mzXML	F2	4280	2.58	1
High	Sequest HT	Sequest HT (A2)	A	2	Unambiguous	TLAM[147.04]LSSFDEQNPMQRTSDIAER	M4(Oxidation)	1	R2VCR8	Uncharacterized protein OS=Enterococcus gilvus ATCC BAA-350 OX=1158614 GN=UKC_02639 PE=4 SV=1	1	3	0	0.0516	0	1	1	1	886.08	2656.23	2656.23	-3.27	-0.0029	0/0	0	0	19923.1	CID (Collision Induced Dissociation)	MS2			26.8877	4880	4880	-1	mcarrera_G1306_164.mzXML	F2	2211	2.52	1
High	Sequest HT	Sequest HT (A2)	A	2	Unambiguous	AM[147.04]LAM[147.04]HFPSNPEESHQAKR	M2(Oxidation); M5(Oxidation)	1	A0A242APN6	ATP-dependent DNA helicase RecG OS=Enterococcus sp. 7F3_DIV0205 OX=1834189 GN=recG PE=3 SV=1	1	3	0	0.1358	0	1	1	1	738.34	2213.01	2213.02	-7.77	-0.00573	0/0	0	0	17775.6	CID (Collision Induced Dissociation)	MS2			27.4482	4980	4980	-1	mcarrera_G1306_164.mzXML	F2	1616	3.02	1
High	Sequest HT	Sequest HT (A2)	A	2	Unambiguous	WYVVDATDVPLGR		41	A0A242DFM7	50S ribosomal protein L13 OS=Enterococcus sp. 3H8_DIV0648 OX=1834178 GN=rplM PE=3 SV=1; 50S ribosomal protein L13 OS=Enterococcus raffinosus OX=71452 GN=rplM PE=3 SV=1; 50S ribosomal protein L13 OS=Enterococcus hermanniensis OX=249189 GN=rplM PE=3 SV=1; 50S ribosomal protein L13 OS=Enterococcus faecium EnGen0263 OX=1158553 GN=rplM PE=3 SV=1; 50S ribosomal protein L13 OS=Enterococcus sp. 9E7_DIV02…	0	2	0	0.5835	0	1	1	1	745.88	1490.75	1490.76	-7.43	-0.00554	0/0	0	0	19325	CID (Collision Induced Dissociation)	MS2			27.6068	5009	5009	-1	mcarrera_G1306_164.mzXML	F2	3975	4.61	1
High	Sequest HT	Sequest HT (A2)	A	2	Unambiguous	EVDQKNISDIMKILSR		1	A0A291DKW4	Uncharacterized protein OS=Enterococcus sp. FDAARGOS_375 OX=2060307 GN=CO692_05055 PE=4 SV=1	2	2	0	0.1569	0	1	1	1	945	1888.99	1889.02	-12.36	-0.01167	0/0	0	0	19279.4	CID (Collision Induced Dissociation)	MS2			27.6125	5010	5010	-1	mcarrera_G1306_164.mzXML	F2	4503	2.74	1
High	Sequest HT	Sequest HT (A2)	A	2	Unambiguous	KTILNGEIPAGTR		1	A0A200JEJ6	HTH gntR-type domain-containing protein OS=Enterococcus sp. 9D6_DIV0238 OX=1834192 GN=A5889_000656 PE=4 SV=1	1	2	0	0.2326	0	1	1	1	685.39	1369.77	1369.78	-5.16	-0.00353	0/0	0	0	12879.8	CID (Collision Induced Dissociation)	MS2			28.3105	5135	5135	-1	mcarrera_G1306_164.mzXML	F2	2665	2.15	1
High	Sequest HT	Sequest HT (A2)	A	2	Unambiguous	MSEQASEM[147.04]LSEKGATPTK	M8(Oxidation)	2	A0A0M1XCR3	Uncharacterized protein OS=Enterococcus faecium E417 OX=1134817 GN=HMPREF1359_00604 PE=4 SV=1; DUF4355 domain-containing protein OS=Enterococcus durans OX=53345 GN=GT389_12550 PE=4 SV=1	1	3	0	0.2015	0	1	1	1	647.64	1940.91	1940.89	5.91	0.00383	0/0	0	0	14928.7	CID (Collision Induced Dissociation)	MS2			29.1897	5293	5293	-1	mcarrera_G1306_164.mzXML	F2	2364	2.63	1
High	Sequest HT	Sequest HT (A2)	A	2	Unambiguous	TKKMIELLEGEK		1	A0A431H559	DUF3991 domain-containing protein OS=Enterococcus faecalis OX=1351 GN=DRJ71_14360 PE=4 SV=1	2	2	0	0.2089	0	1	1	1	709.89	1418.77	1418.79	-13.82	-0.0098	0/0	0	0	19442.2	CID (Collision Induced Dissociation)	MS2			29.9197	5423	5423	-1	mcarrera_G1306_164.mzXML	F2	4236	2.25	1
High	Sequest HT	Sequest HT (A2)	A	2	Unambiguous	LALDNGAKHNPK		2	A0A413AN10	Excinuclease ABC subunit A OS=Enterococcus asini OX=57732 GN=DWV91_06250 PE=3 SV=1; DNA polymerase V OS=Enterococcus asini ATCC 700915 OX=1158606 GN=UAS_01342 PE=3 SV=1	1	2	0	0.3659	0	1	1	1	639.36	1277.71	1277.7	13.04	0.00833	0/0	0	0	16213.9	CID (Collision Induced Dissociation)	MS2			30.7082	5563	5563	-1	mcarrera_G1306_164.mzXML	F2	3104	3.17	1
High	Sequest HT	Sequest HT (A2)	A	2	Unambiguous	DKLNEYTIPIGNGLYAC[163.03]QKGLK	C17(Carbamidomethyl)	1	S0J7G3	Tat-translocated enzyme OS=Enterococcus saccharolyticus subsp. saccharolyticus ATCC 43076 OX=1139996 GN=OMQ_01731 PE=4 SV=1	2	3	0	0.1136	0	1	1	1	832.44	2495.31	2495.3	3.68	0.00306	0/0	0	0	12763.3	CID (Collision Induced Dissociation)	MS2			32.3067	5850	5850	-1	mcarrera_G1306_164.mzXML	F2	4150	2.73	1
High	Sequest HT	Sequest HT (A2)	A	2	Unambiguous	MATDEEIAYVHTEEYINAVK		1	A0A2B9PZK3	Acetoin utilization protein AcuC OS=Bacillus cereus OX=1396 GN=acuC PE=3 SV=1	0	3	0	0.1992	0	1	1	1	776.03	2326.08	2326.09	-6.58	-0.0051	0/0	0	0	2.86851e+06	CID (Collision Induced Dissociation)	MS2			32.6293	5907	5907	-1	mcarrera_G1306_164.mzXML	F2	2297	2.66	1
High	Sequest HT	Sequest HT (A2)	A	2	Unambiguous	RQVLNNIADNVIEKGGVVHVLEQTDAPDEK		1	A0A1L8RJP1	Uncharacterized protein OS=Enterococcus canis OX=214095 GN=RU97_GL000219 PE=4 SV=1	2	3	0	0.2484	0	1	1	1	1100.93	3300.78	3300.72	17.33	0.01906	0/0	0	0	291207	CID (Collision Induced Dissociation)	MS2			32.6553	5912	5912	-1	mcarrera_G1306_164.mzXML	F2	2353	3.22	1
High	Sequest HT	Sequest HT (A2)	A	2	Unambiguous	LGDLKPVEGLTDVWSLTITPTK		1	A0A6B3QEW1	BppU family phage baseplate upper protein (Fragment) OS=Enterococcus faecium OX=1352 GN=G3385_12425 PE=4 SV=1	0	3	0	0.1434	0	1	1	1	795.1	2383.29	2383.31	-11.1	-0.00882	0/0	0	0	321845	CID (Collision Induced Dissociation)	MS2			32.7668	5932	5932	-1	mcarrera_G1306_164.mzXML	F2	3101	2.79	1
High	Sequest HT	Sequest HT (A2)	A	2	Unambiguous	GGGNFAKAAAEM[147.04]AGLEKATGSDVR	M12(Oxidation)	1	A0A2N8PT06	Glycine reductase OS=Enterococcus avium OX=33945 GN=AUF12_19785 PE=4 SV=1	2	2	0	0.0837	0	1	1	1	1162.55	2324.09	2324.13	-16.01	-0.01861	0/0	0	0	69171	CID (Collision Induced Dissociation)	MS2			32.9072	5957	5957	-1	mcarrera_G1306_164.mzXML	F2	2817	2.63	1
High	Sequest HT	Sequest HT (A2)	A	2	Unambiguous	IDDKETVPPK		1	A0A1V2UK98	Chitin-binding protein OS=Enterococcus mundtii OX=53346 GN=BTN92_05860 PE=4 SV=1	1	2	0	0.2108	0	1	1	1	571.3	1141.59	1141.61	-15.07	-0.0086	0/0	0	0	21337.8	CID (Collision Induced Dissociation)	MS2			32.9803	5970	5970	-1	mcarrera_G1306_164.mzXML	F2	2441	2.04	1
High	Sequest HT	Sequest HT (A2)	A	2	Unambiguous	EFVTNDFSEITFGR		1	R2P0U8	Nitroreductase OS=Enterococcus malodoratus ATCC 43197 OX=1158601 GN=UAI_02553 PE=4 SV=1	0	2	0	0.2478	0	1	1	1	831.39	1661.77	1661.78	-4.73	-0.00393	0/0	0	0	24349.4	CID (Collision Induced Dissociation)	MS2			33.0025	5974	5974	-1	mcarrera_G1306_164.mzXML	F2	1830	2.3	1
High	Sequest HT	Sequest HT (A2)	A	2	Unambiguous	ENLGLAGSLNSFAR		4	A0A0J0B1J7	Multidrug MFS transporter OS=Enterococcus cecorum OX=44008 GN=AA987_02595 PE=3 SV=1; Drug resistance MFS transporter OS=Enterococcus cecorum OX=44008 GN=EB18_00726 PE=3 SV=1; Drug resistance MFS transporter OS=Enterococcus cecorum OX=44008 GN=EB31_00024 PE=3 SV=1; Drug resistance MFS transporter OS=Enterococcus cecorum DSM 20682 = ATCC 43198 OX=1121864 GN=OMO_00527 PE=3 SV=1	0	2	0	0.1034	0	1	1	1	724.88	1448.75	1448.75	2.42	0.00175	0/0	0	0	13231.1	CID (Collision Induced Dissociation)	MS2			34.5058	6244	6244	-1	mcarrera_G1306_164.mzXML	F2	4577	2.03	1
High	Sequest HT	Sequest HT (A2)	A	2	Unambiguous	M[147.04]TYDDAM[147.04]NR	M1(Oxidation); M7(Oxidation)	2	S0KH00	Aspartate--tRNA ligase OS=Enterococcus dispar ATCC 51266 OX=1139219 GN=aspS PE=3 SV=1; Aspartate--tRNA ligase OS=Enterococcus saigonensis OX=1805431 GN=aspS PE=3 SV=1	0	2	0	0.445	0	1	1	1	574.71	1148.41	1148.43	-19.12	-0.01098	0/0	0	0	18151	CID (Collision Induced Dissociation)	MS2			34.5232	6247	6247	-1	mcarrera_G1306_164.mzXML	F2	13	2	1
High	Sequest HT	Sequest HT (A2)	A	2	Unambiguous	M[147.04]SSIGSTLTM[147.04]SVTAPIAAGFGAATK	M1(Oxidation); M10(Oxidation)	1	A0A510C9C3	Phage tail tape measure protein OS=Enterococcus avium OX=33945 GN=AUF16_09080 PE=4 SV=1	0	2	0	0.0718	0	1	1	1	1201.62	2402.23	2402.19	16.05	0.01927	0/0	0	0	21576.8	CID (Collision Induced Dissociation)	MS2			26.0747	4735	4735	-1	mcarrera_G1306_164.mzXML	F2	4667	2.09	1
High	Sequest HT	Sequest HT (A2)	A	2	Unambiguous	LPTGNFIPNTDYQAM[147.04]YDDATREVKISGILR	M15(Oxidation)	1	A0A022N905	Sulfate ABC transporter ATP-binding protein OS=Enterococcus mundtii CRL35 OX=1450511 GN=AK89_11590 PE=4 SV=1	2	3	0	0.0686	0	1	1	1	1138.9	3414.69	3414.7	-4.21	-0.00479	0/0	0	0	939489	CID (Collision Induced Dissociation)	MS2			44.2793	7987	7987	-1	mcarrera_G1306_164.mzXML	F2	4393	2.77	1
High	Sequest HT	Sequest HT (A2)	A	2	Unambiguous	QTDEHLDKDVYRR		1	A0A1E5HA66	Phosphoribosylaminoimidazole-succinocarboxamide synthase OS=Enterococcus ureilyticus OX=1131292 GN=purC PE=3 SV=1	2	2	0	0.122	0	1	1	1	837.92	1674.83	1674.82	7.94	0.00665	0/0	0	0	14776.1	CID (Collision Induced Dissociation)	MS2			44.5152	8029	8029	-1	mcarrera_G1306_164.mzXML	F2	3800	2.05	1
High	Sequest HT	Sequest HT (A2)	A	2	Unambiguous	STIFPSFVGFTLAVYDGRK		1	S4FJY1	30S ribosomal protein S19 OS=Enterococcus faecalis WKS-26-18-2 OX=1244144 GN=rpsS PE=3 SV=1	1	2	0	0	0	1	1	1	1053.06	2105.11	2105.11	2.91	0.00306	0/0	0	0	23639.3	CID (Collision Induced Dissociation)	MS2			54.95	9890	9890	-1	mcarrera_G1306_164.mzXML	F2	4174	2.47	1
High	Sequest HT	Sequest HT (A2)	A	2	Unambiguous	STIFPSFVGFTIAVYDGRK		7	R3WD44	30S ribosomal protein S19 OS=Enterococcus phoeniculicola ATCC BAA-412 OX=1158610 GN=rpsS PE=3 SV=1; 30S ribosomal protein S19 OS=Enterococcus raffinosus OX=71452 GN=rpsS PE=3 SV=1; 30S ribosomal protein S19 OS=Enterococcus rivorum OX=762845 GN=rpsS PE=3 SV=1; 30S ribosomal protein S19 OS=Enterococcus columbae DSM 7374 = ATCC 51263 OX=1121865 GN=rpsS PE=3 SV=1; 30S ribosomal protein S19 OS=Enteroc…	1	2	0		0	1	2	2	1053.06	2105.11	2105.11	2.91	0.00306	0/0	0	0	23639.3	CID (Collision Induced Dissociation)	MS2			54.95	9890	9890	-1	mcarrera_G1306_164.mzXML	F2	4174	2.47	1
High	Sequest HT	Sequest HT (A2)	A	2	Unambiguous	IGQYIAIATGLYYLGK		5	X5NW01	Uncharacterized protein OS=Enterococcus faecalis CBRD01 OX=1400521 GN=P746_01731 PE=4 SV=1; Uncharacterized protein OS=Enterococcus faecalis ATCC 6055 OX=1169311 GN=WOU_00896 PE=4 SV=1; Uncharacterized protein OS=Enterococcus faecalis PF3 OX=1410655 GN=T481_03495 PE=4 SV=1; Uncharacterized protein OS=Enterococcus faecalis OX=1351 GN=BHU49_07785 PE=4 SV=1; Uncharacterized protein OS=Enterococcus f…	0	2	0	0.5511	0	1	1	1	872.49	1743.97	1743.97	2.72	0.00237	0/0	0	0	24127.7	CID (Collision Induced Dissociation)	MS2			55.1998	9935	9935	-1	mcarrera_G1306_164.mzXML	F2	3004	5.28	1
High	Sequest HT	Sequest HT (A2)	A	2	Unambiguous	FLLKEAAPPGITANVIAVKK		1	A0A1L8WF16	PTS system transporter subunit IIB OS=Enterococcus ratti OX=150033 GN=RV14_GL000816 PE=4 SV=1	2	2	0	0.3145	0	1	1	1	1040.64	2080.27	2080.25	9.54	0.00993	0/0	0	0	21044.8	CID (Collision Induced Dissociation)	MS2			56.689	10199	10199	-1	mcarrera_G1306_164.mzXML	F2	181	2.83	1
High	Sequest HT	Sequest HT (A2)	A	2	Unambiguous	[42.01]KIYDYIVIGGGSGGIASANRAGM[147.04]YGAK	N-Term(Prot)(Met-loss+Acetyl); M24(Oxidation)	1	A0A1L8WRI3	Glutathione reductase OS=Enterococcus ratti OX=150033 GN=RV14_GL000868 PE=3 SV=1	2	3	0	0.1122	0	1	1	1	916.46	2747.37	2747.38	-6.07	-0.00556	0/0	0	0	20940.9	CID (Collision Induced Dissociation)	MS2			59.2155	10644	10644	-1	mcarrera_G1306_164.mzXML	F2	4652	3.03	1
High	Sequest HT	Sequest HT (A2)	A	2	Unambiguous	FTAGDKDYQAM[147.04]LTKVK	M11(Oxidation)	2	R2PQ27	Peripla_BP_6 domain-containing protein OS=Enterococcus pallens ATCC BAA-351 OX=1158607 GN=UAU_05065 PE=3 SV=1; Branched-chain amino acid ABC transporter substrate-binding protein OS=Enterococcus florum OX=2480627 GN=livK PE=3 SV=1	2	2	0	0.1623	0	1	1	1	916.46	1831.91	1831.93	-7.17	-0.00657	0/0	0	0	20940.9	CID (Collision Induced Dissociation)	MS2			59.2155	10644	10644	-1	mcarrera_G1306_164.mzXML	F2	4253	2.28	1
High	Sequest HT	Sequest HT (A2)	A	2	Unambiguous	LHTEYDAIVLAMAGIK		1	A0A415EU76	Porphobilinogen deaminase OS=Enterococcus casseliflavus OX=37734 GN=hemC PE=3 SV=1	0	2	0	0.1405	0	1	1	1	872.96	1744.91	1744.93	-10.03	-0.00875	0/0	0	0	14947.4	CID (Collision Induced Dissociation)	MS2			54.1368	9745	9745	-1	mcarrera_G1306_164.mzXML	F2	4214	2.99	1
High	Sequest HT	Sequest HT (A2)	A	2	Unambiguous	EEEKTVGGIVLASAAKEKPQTGTVVAVGEGR		6	C9B7Z2	10 kDa chaperonin OS=Enterococcus faecium 1,231,501 OX=565658 GN=groS PE=3 SV=1; 10 kDa chaperonin OS=Enterococcus faecium OX=1352 GN=groS PE=3 SV=1; 10 kDa chaperonin OS=Enterococcus faecium OX=1352 GN=groS PE=3 SV=1; 10 kDa chaperonin (Fragment) OS=Enterococcus faecium OX=1352 GN=groES PE=3 SV=1; 10 kDa chaperonin (Fragment) OS=Enterococcus faecium OX=1352 PE=3 SV=1; 10 kDa chaperonin OS=Entero…	2	3	0	0.1111	0	1	1	1	1037.58	3110.73	3110.67	18.09	0.01876	0/0	0	0	18814.5	CID (Collision Induced Dissociation)	MS2			59.6985	10729	10729	-1	mcarrera_G1306_164.mzXML	F2	1411	2.61	1
High	Sequest HT	Sequest HT (A2)	A	2	Unambiguous	IMGLNLISTRLAM[147.04]LSLSSITLLVVMWTLLK	M13(Oxidation)	2	R2SLV3	Uncharacterized protein OS=Enterococcus moraviensis ATCC BAA-383 OX=1158609 GN=UAY_03030 PE=4 SV=1; Uncharacterized protein OS=Enterococcus plantarum OX=1077675 GN=CI088_09915 PE=4 SV=1	1	3	0	0.1833	0	1	1	1	1116.33	3346.98	3346.93	14.22	0.01587	0/0	0	0	17339	CID (Collision Induced Dissociation)	MS2			61.0025	10959	10959	-1	mcarrera_G1306_164.mzXML	F2	255	2.51	1
High	Sequest HT	Sequest HT (A2)	A	2	Unambiguous	IIAIDMNPDKWPLAQK		1	E6LE53	S-(hydroxymethyl)glutathione dehydrogenase OS=Enterococcus italicus (strain DSM 15952 / LMG 22039 / TP 1.5) OX=888064 GN=frmA PE=3 SV=1	1	2	0	0.1504	0	1	1	1	927	1852.99	1853	-3.37	-0.00312	0/0	0	0	44110.4	CID (Collision Induced Dissociation)	MS2			62.1222	11157	11157	-1	mcarrera_G1306_164.mzXML	F2	3574	2.26	1
High	Sequest HT	Sequest HT (A2)	A	2	Unambiguous	FQGEIISGDSM[147.04]QVYR	M11(Oxidation)	1	A0A1L8RIT2	tRNA dimethylallyltransferase OS=Enterococcus canis OX=214095 GN=miaA PE=3 SV=1	0	2	0	0.1275	0	1	1	1	873.42	1745.83	1745.82	9.4	0.00821	0/0	0	0	15883.1	CID (Collision Induced Dissociation)	MS2			64.9417	11658	11658	-1	mcarrera_G1306_164.mzXML	F2	2720	2.04	1
High	Sequest HT	Sequest HT (A2)	A	2	Unambiguous	GLAIASAIFGSM[147.04]SLLTGGLVVALGALIGALVVAYTK	M12(Oxidation)	1	A0A377L4K8	Phage tail tape measure protein TP901 OS=Enterococcus durans OX=53345 GN=yqbO_1 PE=4 SV=1	0	3	0	0.0503	0	1	1	1	1145.31	3433.92	3433.97	-17.13	-0.0196	0/0	0	0	22062.1	CID (Collision Induced Dissociation)	MS2			65.9877	11843	11843	-1	mcarrera_G1306_164.mzXML	F2	1063	2.98	1
High	Sequest HT	Sequest HT (A2)	A	2	Unambiguous	KYDLDVVELTSKELTTR		1	R3HWP3	Uncharacterized protein OS=Enterococcus faecalis ATCC 6055 OX=1169311 GN=WOU_02688 PE=4 SV=1	2	2	0	0.1039	0	1	1	1	1005.55	2010.09	2010.08	8.64	0.00868	0/0	0	0	23457.8	CID (Collision Induced Dissociation)	MS2			66.817	11989	11989	-1	mcarrera_G1306_164.mzXML	F2	2953	2.31	1
High	Sequest HT	Sequest HT (A2)	A	2	Unambiguous	GRTTLVIAHRLSTIVDADK		7	A0A449E531	ABC transporter-like protein OS=Enterococcus hirae OX=1354 GN=lmrA PE=4 SV=1; Multidrug ABC transporter permease OS=Enterococcus hirae OX=1354 GN=BHG15_03715 PE=4 SV=1; ABC transporter ATP-binding protein OS=Enterococcus hirae OX=1354 GN=E2L09_02980 PE=4 SV=1; ABC transporter ATP-binding protein OS=Enterococcus hirae OX=1354 GN=E5348_03130 PE=4 SV=1; ATP-binding cassette domain-containing protein…	2	2	0	0.0882	0	1	1	1	1033.6	2066.19	2066.17	10.19	0.01053	0/0	0	0	22521.1	CID (Collision Induced Dissociation)	MS2			66.823	11990	11990	-1	mcarrera_G1306_164.mzXML	F2	1066	2.72	1
High	Sequest HT	Sequest HT (A2)	A	2	Unambiguous	MPDRLLSGPTVLMNMETK		1	S1N664	Uncharacterized protein OS=Enterococcus columbae DSM 7374 = ATCC 51263 OX=1121865 GN=I568_00996 PE=4 SV=1	1	2	0	0.0514	0	1	1	1	1017.02	2033.03	2033.02	4.87	0.00495	0/0	0	0	22634.3	CID (Collision Induced Dissociation)	MS2			66.8913	12002	12002	-1	mcarrera_G1306_164.mzXML	F2	4474	2.53	1
High	Sequest HT	Sequest HT (A2)	A	2	Unambiguous	RSALTM[147.04]FGIVIGIAAVIAILSIGRAFER	M6(Oxidation)	1	A0A3D8ZZV6	ABC transporter permease OS=Enterococcus pseudoavium OX=44007 GN=CF160_12605 PE=4 SV=1	2	3	0	0.3	0	1	1	1	987.91	2961.72	2961.71	2.84	0.00281	0/0	0	0	68588.9	CID (Collision Induced Dissociation)	MS2			67.0375	12028	12028	-1	mcarrera_G1306_164.mzXML	F2	520	2.7	1
High	Sequest HT	Sequest HT (A2)	A	2	Unambiguous	FVFAYMHC[163.03]EVEEVEEG	C8(Carbamidomethyl)	1	A0A377KQQ2	Uncharacterized protein OS=Enterococcus durans OX=53345 GN=NCTC8129_02585 PE=4 SV=1	0	2	0	0.122	0	1	1	1	987.91	1974.81	1974.82	-6.13	-0.00605	0/0	0	0	68588.9	CID (Collision Induced Dissociation)	MS2			67.0375	12028	12028	-1	mcarrera_G1306_164.mzXML	F2	171	2.05	1
High	Sequest HT	Sequest HT (A2)	A	2	Unambiguous	SQYALQAEQLGTGHAVM[147.04]QAQELLGGK	M17(Oxidation)	15	U6S4E0	Bifunctional protein GlmU OS=Enterococcus faecalis VC1B-1 OX=1244143 GN=glmU PE=3 SV=1; Bifunctional protein GlmU OS=Enterococcus faecalis EnGen0302 OX=1158660 GN=glmU PE=3 SV=1; Bifunctional protein GlmU OS=Enterococcus faecalis TX0309B OX=749504 GN=glmU PE=3 SV=1; Bifunctional protein GlmU OS=Enterococcus faecalis T2 OX=565637 GN=glmU PE=3 SV=1; Bifunctional protein GlmU OS=Enterococcus faecali…	0	3	0	0.3247	0	1	1	1	915.47	2744.4	2744.37	10.29	0.00941	0/0	0	0	13606	CID (Collision Induced Dissociation)	MS2			60.7212	10909	10909	-1	mcarrera_G1306_164.mzXML	F2	4587	2.71	1
High	Sequest HT	Sequest HT (A2)	A	2	Unambiguous	KTDLFLVAPASANVIGK		1	A0A242ATW8	Phosphopantothenoylcysteine decarboxylase OS=Enterococcus sp. 7F3_DIV0205 OX=1834189 GN=A5821_000437 PE=4 SV=1	1	2	0	0.1882	0	1	1	1	872.51	1744.01	1744	7.1	0.00619	0/0	0	0	26471.7	CID (Collision Induced Dissociation)	MS2			53.1157	9564	9564	-1	mcarrera_G1306_164.mzXML	F2	1403	2.71	1
High	Sequest HT	Sequest HT (A2)	A	2	Unambiguous	RSTIFPSFVGFTIAVYDGR		7	R3WD44	30S ribosomal protein S19 OS=Enterococcus phoeniculicola ATCC BAA-412 OX=1158610 GN=rpsS PE=3 SV=1; 30S ribosomal protein S19 OS=Enterococcus raffinosus OX=71452 GN=rpsS PE=3 SV=1; 30S ribosomal protein S19 OS=Enterococcus rivorum OX=762845 GN=rpsS PE=3 SV=1; 30S ribosomal protein S19 OS=Enterococcus columbae DSM 7374 = ATCC 51263 OX=1121865 GN=rpsS PE=3 SV=1; 30S ribosomal protein S19 OS=Enteroc…	1	3	0		0	1	2	2	711.7	2133.09	2133.11	-12.8	-0.0091	0/0	0	0	44543.5	CID (Collision Induced Dissociation)	MS2			52.9975	9543	9543	-1	mcarrera_G1306_164.mzXML	F2	4803	3.82	1
High	Sequest HT	Sequest HT (A2)	A	2	Unambiguous	RSTIFPSFVGFTLAVYDGR		1	S4FJY1	30S ribosomal protein S19 OS=Enterococcus faecalis WKS-26-18-2 OX=1244144 GN=rpsS PE=3 SV=1	1	3	0	0	0	1	1	1	711.7	2133.09	2133.11	-12.8	-0.0091	0/0	0	0	44543.5	CID (Collision Induced Dissociation)	MS2			52.9975	9543	9543	-1	mcarrera_G1306_164.mzXML	F2	4803	3.82	1
High	Sequest HT	Sequest HT (A2)	A	2	Unambiguous	IISTEDSKRIFASLVSNELR		1	A0A377R1Y4	BglG family transcriptional antiterminator OS=Enterococcus casseliflavus OX=37734 GN=NCTC12361_03439 PE=4 SV=1	2	3	0	0.1344	0	1	1	1	760.1	2278.29	2278.24	19.89	0.0151	0/0	0	0	76030.4	CID (Collision Induced Dissociation)	MS2			44.6478	8053	8053	-1	mcarrera_G1306_164.mzXML	F2	1435	2.53	1
High	Sequest HT	Sequest HT (A2)	A	2	Unambiguous	LILGIFLFILGFLIGC[163.03]LLLK	C16(Carbamidomethyl)	2	A0A510WEJ1	MFS domain-containing protein OS=Enterococcus thailandicus OX=417368 GN=ETH01_18810 PE=4 SV=1; Multidrug transporter OS=Enterococcus thailandicus OX=417368 GN=A6E74_08455 PE=4 SV=1	0	2	0	0.1724	0	1	1	1	1138.73	2276.45	2276.42	13.56	0.01544	0/0	0	0	57140.3	CID (Collision Induced Dissociation)	MS2			44.7823	8077	8077	-1	mcarrera_G1306_164.mzXML	F2	33	2.03	1
High	Sequest HT	Sequest HT (A2)	A	2	Unambiguous	DAIVFTSGALKALAANAM[147.04]KM[147.04]ANDIR	M18(Oxidation); M20(Oxidation)	1	A0A242AYI7	Fumarate hydratase class II OS=Enterococcus sp. 7F3_DIV0205 OX=1834189 GN=fumC PE=3 SV=1	2	3	0	0	0	1	1	1	875.44	2624.31	2624.35	-18.3	-0.01601	0/0	0	0	280280	CID (Collision Induced Dissociation)	MS2			45.701	8242	8242	-1	mcarrera_G1306_164.mzXML	F2	4683	2.81	1
High	Sequest HT	Sequest HT (A2)	A	2	Unambiguous	DALVFTSGALKALAANAM[147.04]KM[147.04]ANDIR	M18(Oxidation); M20(Oxidation)	2	R3U2Z6	Fumarate hydratase class II OS=Enterococcus caccae ATCC BAA-1240 OX=1158612 GN=fumC PE=3 SV=1; Fumarate hydratase class II OS=Enterococcus termitis OX=332950 GN=fumC PE=3 SV=1	2	3	0		0	1	2	2	875.44	2624.31	2624.35	-18.3	-0.01601	0/0	0	0	280280	CID (Collision Induced Dissociation)	MS2			45.701	8242	8242	-1	mcarrera_G1306_164.mzXML	F2	4683	2.81	1
High	Sequest HT	Sequest HT (A2)	A	2	Unambiguous	DAIVFTSGALKAIAANAM[147.04]KM[147.04]ANDIR	M18(Oxidation); M20(Oxidation)	1	A0A242CH88	Fumarate hydratase class II OS=Enterococcus sp. 4G2_DIV0659 OX=1834181 GN=fumC PE=3 SV=1	2	3	0		0	1	3	3	875.44	2624.31	2624.35	-18.3	-0.01601	0/0	0	0	280280	CID (Collision Induced Dissociation)	MS2			45.701	8242	8242	-1	mcarrera_G1306_164.mzXML	F2	4683	2.81	1
High	Sequest HT	Sequest HT (A2)	A	2	Unambiguous	M[147.04]GGDVGYIKAALEQAND	M1(Oxidation)	1	R2R186	Glyoxalase-like_dom domain-containing protein OS=Enterococcus malodoratus ATCC 43197 OX=1158601 GN=UAI_03495 PE=4 SV=1	1	2	0	0.1767	0	1	1	1	884.4	1767.79	1767.82	-16.44	-0.01453	0/0	0	0	21857.5	CID (Collision Induced Dissociation)	MS2			45.8002	8260	8260	-1	mcarrera_G1306_164.mzXML	F2	1246	2.83	1
High	Sequest HT	Sequest HT (A2)	A	2	Unambiguous	YPGYC[163.03]YRC[163.03]SGYVEK	C5(Carbamidomethyl); C8(Carbamidomethyl)	2	R2RF42	Uncharacterized protein OS=Enterococcus casseliflavus ATCC 49996 OX=1158603 GN=UAM_02765 PE=4 SV=1; Uncharacterized protein OS=Enterococcus sp. 4E1_DIV0656 OX=1834180 GN=A5882_002182 PE=4 SV=1	1	2	0	0.0571	0	1	1	1	901.4	1801.79	1801.77	14.14	0.01274	0/0	0	0	31714	CID (Collision Induced Dissociation)	MS2			45.9857	8293	8293	-1	mcarrera_G1306_164.mzXML	F2	839	2.45	1
High	Sequest HT	Sequest HT (A2)	A	2	Unambiguous	GKVATVISGVAVLALIAAATLGAGQSSAK		2	A0A413AJI8	ABC transporter permease subunit OS=Enterococcus asini OX=57732 GN=DWV91_11865 PE=3 SV=1; Glycine betaine ABC transporter substrate-binding protein OS=Enterococcus asini ATCC 700915 OX=1158606 GN=UAS_01685 PE=3 SV=1	1	3	0	0.0508	0	1	1	1	875.51	2624.52	2624.53	-7.27	-0.00636	0/0	0	0	28225.6	CID (Collision Induced Dissociation)	MS2			46.2055	8332	8332	-1	mcarrera_G1306_164.mzXML	F2	718	2.56	1
High	Sequest HT	Sequest HT (A2)	A	2	Unambiguous	QNYIGVLKAIASPFTK		3	R3KCR8	Uncharacterized protein OS=Enterococcus faecalis ATCC 6055 OX=1169311 GN=WOU_02412 PE=4 SV=1; Uncharacterized protein OS=Enterococcus faecalis OX=1351 GN=DRJ71_13650 PE=4 SV=1; Uncharacterized protein OS=Enterococcus faecalis OX=1351 GN=BZG32_13870 PE=4 SV=1	1	2	0	0.1055	0	1	1	1	875.51	1750.01	1749.99	13.11	0.01147	0/0	0	0	28225.6	CID (Collision Induced Dissociation)	MS2			46.2055	8332	8332	-1	mcarrera_G1306_164.mzXML	F2	1028	2.56	1
High	Sequest HT	Sequest HT (A2)	A	2	Unambiguous	NC[163.03]KINM[147.04]SLEKIC[163.03]DIIK	C2(Carbamidomethyl); M6(Oxidation); C12(Carbamidomethyl)	1	A0A1E5KUD7	Elp3 domain-containing protein OS=Enterococcus rivorum OX=762845 GN=BCR26_16790 PE=4 SV=1	2	3	0	0.1059	0	1	1	1	665.67	1995	1995.01	-5.87	-0.00391	0/0	0	0	9733.37	CID (Collision Induced Dissociation)	MS2			47.2207	8514	8514	-1	mcarrera_G1306_164.mzXML	F2	4472	2.55	1
High	Sequest HT	Sequest HT (A2)	A	2	Unambiguous	M[147.04]GMFQRMSANDWQK	M1(Oxidation)	2	R2PNA5	ABC transporter domain-containing protein OS=Enterococcus casseliflavus ATCC 49996 OX=1158603 GN=UAM_00443 PE=4 SV=1; Metal ABC transporter ATP-binding protein OS=Enterococcus casseliflavus OX=37734 GN=DW084_11530 PE=4 SV=1	1	2	0	0.0901	0	1	1	1	873.39	1745.77	1745.76	9.78	0.00854	0/0	0	0	134642	CID (Collision Induced Dissociation)	MS2			47.5448	8572	8572	-1	mcarrera_G1306_164.mzXML	F2	1024	2.22	1
High	Sequest HT	Sequest HT (A2)	A	2	Unambiguous	IGGDTAFAMMVPALGAGIATSIAGK		36	A0A377L5Q3	PTS system fructose-specific transporter subunit IIB OS=Enterococcus durans OX=53345 GN=fruA_4 PE=4 SV=1; PTS fructose transporter subunit IIBC OS=Enterococcus faecium OX=1352 GN=CQR37_09630 PE=4 SV=1; PTS system fructose-specific transporter subunit IIBC OS=Enterococcus faecium OX=1352 GN=EB12_02154 PE=4 SV=1; PTS transporter subunit EIIC OS=Enterococcus faecium OX=1352 GN=G3385_01870 PE=4 SV=1;…	0	3	0	0.1562	0	1	1	1	774.07	2320.2	2320.2	-3.66	-0.00283	0/0	0	0	11559.5	CID (Collision Induced Dissociation)	MS2			48.2323	8695	8695	-1	mcarrera_G1306_164.mzXML	F2	4630	2.88	1
High	Sequest HT	Sequest HT (A2)	A	2	Unambiguous	KIGKIAAQNLLELLK		1	A0A242DBX2	Uncharacterized protein OS=Enterococcus sp. 3H8_DIV0648 OX=1834178 GN=A5875_001262 PE=4 SV=1	2	2	0	0.1423	0	1	1	1	826.52	1652.03	1652.05	-8.58	-0.00709	0/0	0	0	22807.8	CID (Collision Induced Dissociation)	MS2			48.7792	8792	8792	-1	mcarrera_G1306_164.mzXML	F2	191	2.6	1
High	Sequest HT	Sequest HT (A2)	A	2	Unambiguous	TVRYIAFTLLERVDK		1	E6LED7	16S rRNA m5C967 methyltransferase OS=Enterococcus italicus (strain DSM 15952 / LMG 22039 / TP 1.5) OX=888064 GN=sun PE=3 SV=1	2	2	0	0.0731	0	1	1	1	912.54	1824.07	1824.04	19.15	0.01746	0/0	0	0	13895.2	CID (Collision Induced Dissociation)	MS2			49.1008	8849	8849	-1	mcarrera_G1306_164.mzXML	F2	844	2.6	1
High	Sequest HT	Sequest HT (A2)	A	2	Unambiguous	GFGFITTEGGEDIFVHFSAIQGDGFK		1	S1N6Q5	Cold shock-like protein CspD OS=Enterococcus dispar ATCC 51266 OX=1139219 GN=OMK_01195 PE=4 SV=1	0	3	0	0.3039	0	1	1	1	926.12	2776.35	2776.33	7.25	0.00671	0/0	0	0	10727.8	CID (Collision Induced Dissociation)	MS2			49.513	8923	8923	-1	mcarrera_G1306_164.mzXML	F2	3931	2.83	1
High	Sequest HT	Sequest HT (A2)	A	2	Unambiguous	LNSVLSHM[147.04]SDGVVATDRRGK	M8(Oxidation)	4	A0A0H2Q053	Histidine kinase OS=Enterococcus cecorum OX=44008 GN=AA987_06685 PE=4 SV=1; Histidine kinase OS=Enterococcus cecorum OX=44008 GN=EB18_00389 PE=4 SV=1; Histidine kinase OS=Enterococcus cecorum OX=44008 GN=A5869_001799 PE=4 SV=1; Histidine kinase OS=Enterococcus cecorum OX=44008 GN=EB31_01884 PE=4 SV=1	2	2	0	0.1188	0	1	1	1	1079.55	2158.09	2158.1	-4.91	-0.0053	0/0	0	0	13675.7	CID (Collision Induced Dissociation)	MS2			51.0402	9194	9194	-1	mcarrera_G1306_164.mzXML	F2	4556	2.61	1
High	Sequest HT	Sequest HT (A2)	A	2	Unambiguous	GKGIVVNTGM[147.04]NTEVGKIAGM[147.04]LANADETETPLK	M10(Oxidation); M20(Oxidation)	2	S0NQV1	Potassium/sodium efflux P-type ATPase, fungal-type OS=Enterococcus saccharolyticus subsp. saccharolyticus ATCC 43076 OX=1139996 GN=OMQ_00393 PE=4 SV=1; Calcium-translocating P-type ATPase, PMCA-type OS=Enterococcus columbae DSM 7374 = ATCC 51263 OX=1121865 GN=I568_01296 PE=4 SV=1	2	3	0	0.0923	0	1	1	1	1097.54	3290.61	3290.66	-16.78	-0.01841	0/0	0	0	14840.7	CID (Collision Induced Dissociation)	MS2			51.5032	9277	9277	-1	mcarrera_G1306_164.mzXML	F2	4191	2.71	1
High	Sequest HT	Sequest HT (A2)	A	2	Unambiguous	M[147.04]NKKQWIGSGIFYGLSAFGISLTIK	M1(Oxidation)	14	A0A242D1S7	Uncharacterized protein OS=Enterococcus sp. 3G6_DIV0642 OX=1834177 GN=A5878_001023 PE=4 SV=1; Predicted membrane protein OS=Enterococcus casseliflavus OX=37734 GN=NCTC12362_01188 PE=4 SV=1; Uncharacterized protein OS=Enterococcus sp. 2G9_DIV0600 OX=1834173 GN=A5870_000985 PE=4 SV=1; Uncharacterized protein OS=Enterococcus sp. 4E1_DIV0656 OX=1834180 GN=A5882_003328 PE=4 SV=1; Uncharacterized prote…	2	3	0	0.2491	0	1	1	1	925.82	2775.45	2775.49	-16.13	-0.01492	0/0	0	0	8978.19	CID (Collision Induced Dissociation)	MS2			51.5372	9283	9283	-1	mcarrera_G1306_164.mzXML	F2	4130	2.85	1
High	Sequest HT	Sequest HT (A2)	A	2	Unambiguous	ETIKTLQGDC[163.03]HENEK	C10(Carbamidomethyl)	4	A0A0E2I252	Uncharacterized protein OS=Enterococcus hirae (strain ATCC 9790 / DSM 20160 / JCM 8729 / LMG 6399 / NBRC 3181 / NCIMB 6459 / NCDO 1258) OX=768486 GN=I584_01135 PE=4 SV=1; Uncharacterized protein OS=Enterococcus hirae OX=1354 GN=EB10_00715 PE=4 SV=1; Domain of Uncharacterized Function (DUF1542) OS=Enterococcus hirae OX=1354 GN=NCTC7169_00497 PE=4 SV=1; Uncharacterized protein OS=Enterococcus hirae…	1	2	0	0.0905	0	1	1	1	901.41	1801.81	1801.84	-14.31	-0.01289	0/0	0	0	43450.4	CID (Collision Induced Dissociation)	MS2			44.4473	8017	8017	-1	mcarrera_G1306_164.mzXML	F2	1271	2.32	1
High	Sequest HT	Sequest HT (A2)	A	2	Unambiguous	LVPKGENLEMVVAR		1	A0A0N1CRT4	2,3-bisphosphoglycerate-dependent phosphoglycerate mutase OS=Enterococcus sp. RIT-PI-f OX=1690244 GN=gpmA PE=3 SV=1	1	2	0	0.0769	0	1	1	1	777.95	1554.89	1554.87	16.4	0.01275	0/0	0	0	14632.7	CID (Collision Induced Dissociation)	MS2			25.9022	4704	4704	-1	mcarrera_G1306_164.mzXML	F2	2090	2.08	1
High	Sequest HT	Sequest HT (A2)	A	2	Unambiguous	NDYQPYQLTVKEELIVEQLAQDKFR		1	A0A366SRH3	Lipoate--protein ligase OS=Enterococcus cecorum OX=44008 GN=EB31_00251 PE=4 SV=1	2	3	0	0.3736	0	1	1	1	1023.18	3067.53	3067.57	-15.66	-0.01601	0/0	0	0	614339	CID (Collision Induced Dissociation)	MS2			73.6972	13197	13197	-1	mcarrera_G1306_164.mzXML	F2	4623	2.73	1
High	Sequest HT	Sequest HT (A2)	A	2	Unambiguous	NLSGGQRQRVALAR		1	A0A242K739	ABC transporter domain-containing protein OS=Enterococcus sp. 9E7_DIV0242 OX=1834193 GN=A5888_002250 PE=4 SV=1	2	3	0	0.1894	0	1	1	1	509.3	1525.89	1525.87	12.1	0.00616	0/0	0	0	41708.2	CID (Collision Induced Dissociation)	MS2			14.1049	2565	2565	-1	mcarrera_G1306_164.mzXML	F2	1806	2.64	1
High	Sequest HT	Sequest HT (A2)	A	2	Unambiguous	SNYEEKEAQALVK	N-Term(Prot)(Met-loss)	4	A0A6H2HR12	Uncharacterized protein OS=Enterococcus faecalis OX=1351 GN=GRB94_12190 PE=4 SV=1; Uncharacterized protein OS=Enterococcus faecalis OX=1351 GN=ELS84_2146 PE=4 SV=1; Uncharacterized protein OS=Enterococcus faecalis ATCC 6055 OX=1169311 GN=WOU_02348 PE=4 SV=1; Uncharacterized protein OS=Enterococcus faecalis TX0027 OX=749498 GN=HMPREF9501_00960 PE=4 SV=1	1	2	0	0.4464	0	1	1	1	754.87	1508.73	1508.76	-17.49	-0.01319	0/0	0	0	71581.1	CID (Collision Induced Dissociation)	MS2			12.2197	2210	2210	-1	mcarrera_G1306_164.mzXML	F2	3223	3.36	1
High	Sequest HT	Sequest HT (A2)	A	2	Unambiguous	TVLWSGVLHLADK		10	C9CR23	Predicted protein OS=Enterococcus casseliflavus (strain EC10) OX=565654 GN=ECAG_03187 PE=4 SV=1; Putative plasmid replication protein OS=Enterococcus casseliflavus OX=37734 GN=NCTC4725_00023 PE=4 SV=1; Uncharacterized protein OS=Enterococcus gallinarum OX=1353 GN=GTI89_14365 PE=4 SV=1; Putative plasmid replication protein OS=Enterococcus casseliflavus OX=37734 GN=NCTC12361_03396 PE=4 SV=1; Unchar…	0	2	0	0.1012	0	1	1	1	719.9	1438.79	1438.81	-8.72	-0.00628	0/0	0	0	104827	CID (Collision Induced Dissociation)	MS2			12.144	2195	2195	-1	mcarrera_G1306_164.mzXML	F2	2624	2.47	1
High	Sequest HT	Sequest HT (A2)	A	2	Unambiguous	NESIKIPSYLK		1	A0A1V8YX03	Uncharacterized protein OS=Enterococcus villorum OX=112904 GN=BH747_06630 PE=4 SV=1	1	2	0	0.0711	0	1	1	1	646.37	1291.73	1291.73	5.49	0.00355	0/0	0	0	105808	CID (Collision Induced Dissociation)	MS2			12.0968	2185	2185	-1	mcarrera_G1306_164.mzXML	F2	2520	2.53	1
High	Sequest HT	Sequest HT (A2)	A	2	Unambiguous	LDEGIM[147.04]GLFVK	M6(Oxidation)	7	D2IZU6	Uncharacterized protein gp54 OS=Enterococcus phage phiFL3A OX=673837 GN=gp54 PE=4 SV=1; Uncharacterized protein OS=Enterococcus casseliflavus OX=37734 GN=NCTC4725_00900 PE=4 SV=1; Uncharacterized protein OS=Enterococcus casseliflavus OX=37734 GN=D8N35_16800 PE=4 SV=1; Uncharacterized protein OS=Enterococcus casseliflavus OX=37734 GN=EQ871_12110 PE=4 SV=1; Uncharacterized protein OS=Enterococcus c…	0	2	0	0.0812	0	1	1	1	619.34	1237.67	1237.65	18.61	0.01152	0/0	0	0	20887.3	CID (Collision Induced Dissociation)	MS2			21.5643	3922	3922	-1	mcarrera_G1306_164.mzXML	F2	2894	2.34	1
High	Sequest HT	Sequest HT (A2)	A	2	Unambiguous	[42.01]MNKTIATLTVGATETLSATVSPETATDKSVK	N-Term(Prot)(Acetyl)	1	A0A6B3Q3I4	Ig domain-containing protein OS=Enterococcus faecium OX=1352 GN=G3385_02815 PE=4 SV=1	2	3	0	0.1679	0	1	1	1	1069.91	3207.72	3207.67	15.27	0.01633	0/0	0	0	20378.4	CID (Collision Induced Dissociation)	MS2			21.4423	3900	3900	-1	mcarrera_G1306_164.mzXML	F2	2681	2.8	1
High	Sequest HT	Sequest HT (A2)	A	2	Unambiguous	DFLSNYGNDWINTPNFER		12	A0A505IVU7	Sulfatase OS=Enterococcus sp. OL5 OX=2590214 GN=FJU10_10105 PE=4 SV=1; Sulfatase domain-containing protein OS=Enterococcus sp. 4E1_DIV0656 OX=1834180 GN=A5882_003318 PE=4 SV=1; Arylsulfatase OS=Enterococcus casseliflavus OX=37734 GN=NCTC12361_01005 PE=4 SV=1; Sulfatase-like hydrolase/transferase OS=Enterococcus casseliflavus OX=37734 GN=GFU50_04470 PE=4 SV=1; Arylsulfatase OS=Enterococcus casseli…	0	3	0	0.1004	0	1	1	1	734.67	2202	2201.99	3.08	0.00226	0/0	0	0	16269.8	CID (Collision Induced Dissociation)	MS2			21.3037	3875	3875	-1	mcarrera_G1306_164.mzXML	F2	1449	2.59	1
High	Sequest HT	Sequest HT (A2)	A	2	Unambiguous	GDSDNTIKGAEM[147.04]NE	M12(Oxidation)	1	R2QKV5	PTS system, galactitol-specific IIC component OS=Enterococcus malodoratus ATCC 43197 OX=1158601 GN=UAI_03859 PE=4 SV=1	1	2	0	0.2548	0	1	1	1	748.8	1496.59	1496.62	-16.18	-0.01211	0/0	0	0	12334.4	CID (Collision Induced Dissociation)	MS2			20.7643	3778	3778	-1	mcarrera_G1306_164.mzXML	F2	75	2.08	1
High	Sequest HT	Sequest HT (A2)	A	2	Unambiguous	NQSVDIDLGETEYAVLIAR		1	A0A242KCZ5	FHA domain-containing protein OS=Enterococcus sp. 9E7_DIV0242 OX=1834193 GN=A5888_000855 PE=4 SV=1	0	3	0	0.1226	0	1	1	1	702.7	2106.09	2106.07	6.7	0.0047	0/0	0	0	15029.5	CID (Collision Induced Dissociation)	MS2			24.6598	4480	4480	-1	mcarrera_G1306_164.mzXML	F2	4790	2.61	1
High	Sequest HT	Sequest HT (A2)	A	2	Unambiguous	ENLLLDSKM[147.04]R	N-Term(Prot)(Met-loss); M10(Oxidation)	1	A0A1V2UL25	Gram_pos_anchor domain-containing protein OS=Enterococcus mundtii OX=53346 GN=BTN92_04735 PE=4 SV=1	1	2	0	0.1255	0	1	1	1	617.83	1234.65	1234.65	5.45	0.00336	0/0	0	0	25846.9	CID (Collision Induced Dissociation)	MS2			20.5148	3733	3733	-1	mcarrera_G1306_164.mzXML	F2	4168	2.39	1
High	Sequest HT	Sequest HT (A2)	A	2	Unambiguous	VILREAAAINPK		2	A0A267HU24	Aspartate--tRNA ligase OS=Enterococcus canintestini OX=317010 GN=aspS PE=3 SV=1; Aspartate--tRNA ligase OS=Enterococcus canintestini OX=317010 GN=aspS PE=3 SV=1	1	2	0	0.1732	0	1	1	1	647.9	1294.79	1294.78	6.62	0.00429	0/0	0	0	27653.3	CID (Collision Induced Dissociation)	MS2			15.9862	2909	2909	-1	mcarrera_G1306_164.mzXML	F2	502	2.31	1
High	Sequest HT	Sequest HT (A2)	A	2	Unambiguous	AANGNVTLKTWDSEDVK		9	A0A2M9FQX1	DUF4097 domain-containing protein OS=Enterococcus mundtii OX=53346 GN=CV769_07770 PE=4 SV=1; DUF4097 domain-containing protein OS=Enterococcus mundtii CRL35 OX=1450511 GN=AK89_02065 PE=4 SV=1; DUF4097 domain-containing protein OS=Enterococcus mundtii QU 25 OX=1300150 GN=EMQU_1954 PE=4 SV=1; DUF4097 domain-containing protein OS=Enterococcus mundtii OX=53346 GN=C6N14_00595 PE=4 SV=1; DUF4097 domain…	1	2	0	0.0584	0	1	1	1	924.46	1847.91	1847.91	-0.36	-0.00033	0/0	0	0	22436.3	CID (Collision Induced Dissociation)	MS2			19.4017	3533	3533	-1	mcarrera_G1306_164.mzXML	F2	3892	2.57	1
High	Sequest HT	Sequest HT (A2)	A	2	Unambiguous	TIVEIIKENAKFQK		1	A0A1E5GVE6	Peptidase T OS=Enterococcus termitis OX=332950 GN=pepT PE=3 SV=1	2	2	0	0.0778	0	1	1	1	830.99	1660.97	1660.96	5.71	0.00475	0/0	0	0	37182.6	CID (Collision Induced Dissociation)	MS2			16.2255	2953	2953	-1	mcarrera_G1306_164.mzXML	F2	991	2.57	1
High	Sequest HT	Sequest HT (A2)	A	2	Unambiguous	NKELAAKR		1	E6LCL0	Bifunctional protein FolD OS=Enterococcus italicus (strain DSM 15952 / LMG 22039 / TP 1.5) OX=888064 GN=folD PE=3 SV=1	2	2	0	0.1085	0	1	1	1	465.28	929.553	929.553	0.04	2e-05	0/0	0	0	34865.1	CID (Collision Induced Dissociation)	MS2			16.3634	2978	2978	-1	mcarrera_G1306_164.mzXML	F2	3669	2.12	1
High	Sequest HT	Sequest HT (A2)	A	2	Unambiguous	M[147.04]FLLIFLLK	M1(Oxidation)	1	A0A242LH24	Tnp_DDE_dom domain-containing protein OS=Enterococcus sp. 7D2_DIV0200 OX=1834187 GN=A5884_002425 PE=4 SV=1	0	2	0	0.0931	0	1	1	1	577.36	1153.71	1153.71	6.39	0.00369	0/0	0	0	147015	CID (Collision Induced Dissociation)	MS2			16.4132	2987	2987	-1	mcarrera_G1306_164.mzXML	F2	738	2.04	1
High	Sequest HT	Sequest HT (A2)	A	2	Unambiguous	SIC[163.03]EAATILNK	C3(Carbamidomethyl)	1	S0RYQ6	Uncharacterized protein OS=Enterococcus avium ATCC 14025 OX=1140002 GN=OMU_00528 PE=4 SV=1	0	2	0	0.0766	0	1	1	1	610.32	1219.63	1219.64	-1.95	-0.00119	0/0	0	0	26658.2	CID (Collision Induced Dissociation)	MS2			16.5925	3020	3020	-1	mcarrera_G1306_164.mzXML	F2	4115	2.35	1
High	Sequest HT	Sequest HT (A2)	A	2	Unambiguous	RM[147.04]YNSGSLKINDK	M2(Oxidation)	1	A0A6B1SBT4	ATP-binding cassette domain-containing protein OS=Enterococcus durans OX=53345 GN=GT389_09370 PE=4 SV=1	2	2	0	0.0759	0	1	1	1	771.4	1541.79	1541.77	12.11	0.00934	0/0	0	0	137543	CID (Collision Induced Dissociation)	MS2			11.9275	2152	2152	-1	mcarrera_G1306_164.mzXML	F2	3654	2.24	1
High	Sequest HT	Sequest HT (A2)	A	2	Unambiguous	M[147.04]MANDNATMEAIK	M1(Oxidation)	1	A0A511J0R7	ATPase P OS=Enterococcus villorum OX=112904 GN=EVI01_09580 PE=4 SV=1	0	2	0	0.0567	0	1	1	1	728.32	1455.63	1455.63	3.49	0.00254	0/0	0	0	123186	CID (Collision Induced Dissociation)	MS2			11.8561	2138	2138	-1	mcarrera_G1306_164.mzXML	F2	678	2.47	1
High	Sequest HT	Sequest HT (A2)	A	2	Unambiguous	[42.01]IEKNYGVRGMTC[163.03]ASC[163.03]SQTVEK	N-Term(Prot)(Met-loss+Acetyl); C13(Carbamidomethyl); C16(Carbamidomethyl)	1	A0A6A9QTY3	Copper-exporting P-type ATPase OS=Enterococcus casseliflavus OX=37734 GN=EZ072_05725 PE=3 SV=1	2	3	0	0.0699	0	1	1	1	820.7	2460.09	2460.13	-18.76	-0.01538	0/0	0	0	32322.2	CID (Collision Induced Dissociation)	MS2			17.9447	3268	3268	-1	mcarrera_G1306_164.mzXML	F2	892	2.72	1
High	Sequest HT	Sequest HT (A2)	A	2	Unambiguous	LDEVKTNVVK		4	R2SK78	Peptide ABC transporter peptide-binding protein OS=Enterococcus haemoperoxidus ATCC BAA-382 OX=1158608 GN=UAW_02524 PE=4 SV=1; Peptide ABC transporter peptide-binding protein OS=Enterococcus sp. 9D6_DIV0238 OX=1834192 GN=A5889_001819 PE=4 SV=1; Peptide ABC transporter peptide-binding protein OS=Enterococcus moraviensis ATCC BAA-383 OX=1158609 GN=UAY_00549 PE=4 SV=1; Peptide ABC transporter substr…	1	2	0	0.085	0	1	1	1	572.84	1144.67	1144.66	13.55	0.00775	0/0	0	0	237381	CID (Collision Induced Dissociation)	MS2			11.6997	2107	2107	-1	mcarrera_G1306_164.mzXML	F2	2682	2	1
High	Sequest HT	Sequest HT (A2)	A	2	Unambiguous	LKQTKPAEGSLSTALNLHK		1	A0A1V8Y8V1	Uncharacterized protein OS=Enterococcus villorum OX=112904 GN=BH747_10720 PE=4 SV=1	1	3	0	0.2109	0	1	1	1	679.39	2036.16	2036.15	2.74	0.00186	0/0	0	0	26144.9	CID (Collision Induced Dissociation)	MS2			17.1572	3124	3124	-1	mcarrera_G1306_164.mzXML	F2	1392	2.75	1
High	Sequest HT	Sequest HT (A2)	A	2	Unambiguous	MAILAFDFGGSAVK		14	A0A2W3ZEJ5	ROK family protein OS=Enterococcus plantarum OX=1077675 GN=CI088_04410 PE=4 SV=1; N-acetylmannosamine kinase OS=Enterococcus quebecensis OX=903983 GN=BCR23_01945 PE=4 SV=1; N-acetylmannosamine kinase OS=Enterococcus ureasiticus OX=903984 GN=BCR21_11875 PE=4 SV=1; N-acetylmannosamine kinase OS=Enterococcus silesiacus OX=332949 GN=ATZ33_01430 PE=4 SV=1; N-acetylmannosamine kinase OS=Enterococcus ur…	0	2	0	0.2727	0	1	1	1	713.88	1426.75	1426.74	8.99	0.00641	0/0	0	0	28299.6	CID (Collision Induced Dissociation)	MS2			21.8737	3978	3978	-1	mcarrera_G1306_164.mzXML	F2	3286	2.31	1
High	Sequest HT	Sequest HT (A2)	A	2	Unambiguous	M[147.04]HGFEAM[147.04]GAAAIVK	M1(Oxidation); M7(Oxidation)	1	A0A1L8RAF2	Threonine synthase OS=Enterococcus canintestini OX=317010 GN=AKL21_09315 PE=3 SV=1	0	2	0	0.0755	0	1	1	1	732.86	1464.71	1464.7	10.47	0.00767	0/0	0	0	14089.1	CID (Collision Induced Dissociation)	MS2			21.941	3990	3990	-1	mcarrera_G1306_164.mzXML	F2	3326	2.12	1
High	Sequest HT	Sequest HT (A2)	A	2	Unambiguous	EGGTIFSDK		1	A0A200JE87	Ribonuclease Z OS=Enterococcus sp. 9D6_DIV0238 OX=1834192 GN=rnz PE=3 SV=1	0	2	0	0.2123	0	1	1	1	477.23	953.453	953.457	-4.96	-0.00236	0/0	0	0	3618.96	CID (Collision Induced Dissociation)	MS2			10.0229	1793	1793	-1	mcarrera_G1306_164.mzXML	F2	1729	2.12	1
High	Sequest HT	Sequest HT (A2)	A	2	Unambiguous	GVGTAVQDIANR		4	A0A1E5L1U0	BMP family ABC transporter substrate-binding protein OS=Enterococcus rivorum OX=762845 GN=BCR26_01050 PE=3 SV=1; Basic membrane protein OS=Enterococcus faecalis ERV72 OX=1134796 GN=HMPREF1339_00739 PE=3 SV=1; BMP family ABC transporter substrate-binding protein OS=Enterococcus faecalis OX=1351 GN=DRJ71_04670 PE=3 SV=1; Basic membrane protein OS=Enterococcus faecalis ERV85 OX=1134799 GN=HMPREF1342…	0	2	0	0.2426	0	1	1	1	600.82	1200.63	1200.63	-0.33	-0.0002	0/0	0	0	62240.4	CID (Collision Induced Dissociation)	MS2			12.6575	2295	2295	-1	mcarrera_G1306_164.mzXML	F2	3179	2.02	1
High	Sequest HT	Sequest HT (A2)	A	2	Unambiguous	IDPIQYDTAKK		1	S0L5I9	AMP-binding protein OS=Enterococcus sulfureus ATCC 49903 OX=1140003 GN=I573_00618 PE=4 SV=1	1	2	0	0.1096	0	1	1	1	646.36	1291.71	1291.69	18.18	0.01174	0/0	0	0	17728.4	CID (Collision Induced Dissociation)	MS2			24.3725	4428	4428	-1	mcarrera_G1306_164.mzXML	F2	3995	2.28	1
High	Sequest HT	Sequest HT (A2)	A	2	Unambiguous	KTILAGYLIITKK		2	A0A2M9FM84	Uncharacterized protein OS=Enterococcus mundtii OX=53346 GN=CV769_14650 PE=4 SV=1; Uncharacterized protein OS=Enterococcus mundtii CRL35 OX=1450511 GN=AK89_00485 PE=4 SV=1	2	2	0	0.4068	0	1	1	1	731.48	1461.95	1461.94	8.49	0.00621	0/0	0	0	51540.3	CID (Collision Induced Dissociation)	MS2			14.0402	2553	2553	-1	mcarrera_G1306_164.mzXML	F2	25	2.36	1
High	Sequest HT	Sequest HT (A2)	A	2	Unambiguous	FLDTILHLIIPK		1	A0A1E5G816	Uncharacterized protein OS=Enterococcus termitis OX=332950 GN=BCR25_12910 PE=4 SV=1	0	2	0	0.2913	0	1	1	1	711.95	1422.89	1422.87	14.64	0.01041	0/0	0	0	46155.6	CID (Collision Induced Dissociation)	MS2			13.9303	2533	2533	-1	mcarrera_G1306_164.mzXML	F2	282	2.06	1
High	Sequest HT	Sequest HT (A2)	A	2	Unambiguous	KVDVIM[147.04]M[147.04]DK	M6(Oxidation); M7(Oxidation)	1	S1NWK5	Copper-transporting ATPase CopB OS=Enterococcus dispar ATCC 51266 OX=1139219 GN=OMK_00632 PE=3 SV=1	1	2	0	0.0644	0	1	1	1	555.79	1110.57	1110.55	17.45	0.00969	0/0	0	0	160769	CID (Collision Induced Dissociation)	MS2			14.6353	2662	2662	-1	mcarrera_G1306_164.mzXML	F2	2700	2.02	1
High	Sequest HT	Sequest HT (A2)	A	2	Unambiguous	KYVIDDLNLAIK		1	U7U3K3	ABC transporter ATP-binding protein OS=Enterococcus faecium 10/96A OX=1391465 GN=O991_00866 PE=4 SV=1	1	2	0	0.194	0	1	1	1	702.92	1404.83	1404.81	16.39	0.01152	0/0	0	0	30534.8	CID (Collision Induced Dissociation)	MS2			14.6778	2670	2670	-1	mcarrera_G1306_164.mzXML	F2	1162	2.99	1
High	Sequest HT	Sequest HT (A2)	A	2	Unambiguous	[42.01]ITAIIIAGGVGK	N-Term(Prot)(Met-loss+Acetyl)	15	A0A242ICP1	2-C-methyl-D-erythritol 4-phosphate cytidylyltransferase OS=Enterococcus sp. 10F3_DIV0382 OX=1834165 GN=A5849_002473 PE=4 SV=1; 2-C-methyl-D-erythritol 4-phosphate cytidylyltransferase OS=Enterococcus mundtii OX=53346 GN=BTN92_05720 PE=4 SV=1; 2-C-methyl-D-erythritol 4-phosphate cytidylyltransferase OS=Enterococcus faecium OX=1352 GN=CQR37_09205 PE=4 SV=1; 2-C-methyl-D-erythritol 4-phosphate cyti…	0	2	0		0	1	2	2	577.87	1154.73	1154.71	15.92	0.00919	0/0	0	0	10918.4	CID (Collision Induced Dissociation)	MS2			6.4007	1142	1142	-1	mcarrera_G1306_164.mzXML	F2	789	2.14	1
High	Sequest HT	Sequest HT (A2)	A	2	Unambiguous	TNVRLSDKGPK		10	A0A377L3I1	Regulatory protein RecX OS=Enterococcus durans OX=53345 GN=recX PE=3 SV=1; Regulatory protein RecX OS=Enterococcus durans OX=53345 GN=recX PE=3 SV=1; Regulatory protein RecX OS=Enterococcus durans OX=53345 GN=recX PE=3 SV=1; Regulatory protein RecX OS=Enterococcus durans OX=53345 GN=recX PE=3 SV=1; Regulatory protein RecX OS=Enterococcus hirae OX=1354 GN=recX PE=3 SV=1; Regulatory protein RecX OS…	2	2	0	0.0845	0	1	1	1	607.84	1214.67	1214.69	-10.24	-0.00622	0/0	0	0	59290	CID (Collision Induced Dissociation)	MS2			13.4621	2447	2447	-1	mcarrera_G1306_164.mzXML	F2	3638	2.13	1
High	Sequest HT	Sequest HT (A2)	A	2	Unambiguous	QDLLIGSAC[163.03]DK	C9(Carbamidomethyl)	1	A0A4V3V7Y5	DNA polymerase III PolC-type OS=Enterococcus hirae OX=1354 GN=polC PE=3 SV=1	0	3	0	0.123	0	1	1	1	407.2	1219.59	1219.6	-10.88	-0.00442	0/0	0	0	6386.42	CID (Collision Induced Dissociation)	MS2			6.4123	1144	1144	-1	mcarrera_G1306_164.mzXML	F2	2283	2.52	1
High	Sequest HT	Sequest HT (A2)	A	2	Unambiguous	LDVTVNTIKTDIHK		2	A0A5N0Z5T4	DeoR family transcriptional regulator OS=Enterococcus durans OX=53345 GN=F6X95_01295 PE=4 SV=1; DeoR family transcriptional regulator OS=Enterococcus sp. VV15 OX=2233541 GN=DVW83_07870 PE=4 SV=1	1	2	0	0.09	0	1	1	1	798.96	1596.91	1596.9	10.76	0.00859	0/0	0	0	82729.9	CID (Collision Induced Dissociation)	MS2			12.2695	2220	2220	-1	mcarrera_G1306_164.mzXML	F2	1937	2.11	1
High	Sequest HT	Sequest HT (A2)	A	2	Unambiguous	RTISRESLMLYR		1	F9VDQ8	Phage integrase OS=Lactococcus garvieae (strain Lg2) OX=420890 GN=LCGL_0999 PE=4 SV=1	2	2	0	0.0917	0	1	1	1	762.93	1524.85	1524.83	13.91	0.01061	0/0	0	0	85607.3	CID (Collision Induced Dissociation)	MS2			13.2282	2402	2402	-1	mcarrera_G1306_164.mzXML	F2	2254	2.18	1
High	Sequest HT	Sequest HT (A2)	A	2	Unambiguous	VSEEDYLAAQPLSE		1	A0A366SME8	Uncharacterized protein OS=Enterococcus cecorum OX=44008 GN=EB18_00580 PE=4 SV=1	0	2	0	0.1886	0	1	1	1	775.86	1550.71	1550.72	-6.02	-0.00467	0/0	0	0	22361.7	CID (Collision Induced Dissociation)	MS2			23.0895	4197	4197	-1	mcarrera_G1306_164.mzXML	F2	1671	2.28	1
High	Sequest HT	Sequest HT (A2)	A	2	Unambiguous	HTITPPPVKVAALK		1	A0A679I9K3	Methionyl-tRNA formyltransferase OS=Enterococcus saigonensis OX=1805431 GN=fmt PE=3 SV=1	1	2	0	0.3143	0	1	1	1	736.46	1471.91	1471.9	8.98	0.00661	0/0	0	0	114384	CID (Collision Induced Dissociation)	MS2			11.1429	1998	1998	-1	mcarrera_G1306_164.mzXML	F2	380	2.8	1
High	Sequest HT	Sequest HT (A2)	A	2	Unambiguous	ENYDILLIDTAGRLQNK		5	A0A242DG86	Signal recognition particle receptor FtsY OS=Enterococcus sp. 3H8_DIV0648 OX=1834178 GN=ftsY PE=3 SV=1; Signal recognition particle receptor FtsY OS=Enterococcus pseudoavium OX=44007 GN=ftsY PE=3 SV=1; Signal recognition particle receptor FtsY OS=Enterococcus gilvus ATCC BAA-350 OX=1158614 GN=ftsY PE=3 SV=1; Signal recognition particle receptor FtsY OS=Enterococcus gilvus OX=160453 GN=ftsY PE=3 S…	1	3	0	0.1828	0	1	1	1	659.34	1976.01	1976.04	-19.88	-0.01309	0/0	0	0	15344.6	CID (Collision Induced Dissociation)	MS2			22.0182	4004	4004	-1	mcarrera_G1306_164.mzXML	F2	4545	2.9	1
High	Sequest HT	Sequest HT (A2)	A	2	Unambiguous	EVTDADVDARLER		1	R2S586	Trigger factor OS=Enterococcus asini ATCC 700915 OX=1158606 GN=tig PE=3 SV=1	1	2	0	0.0655	0	1	1	1	744.88	1488.75	1488.73	16.02	0.01192	0/0	0	0	26944.1	CID (Collision Induced Dissociation)	MS2			15.0616	2740	2740	-1	mcarrera_G1306_164.mzXML	F2	3920	2.29	1
High	Sequest HT	Sequest HT (A2)	A	2	Unambiguous	SRFLLAGRILK		1	A0A200JBR0	Transposase InsI for insertion sequence element IS30C OS=Enterococcus sp. 9D6_DIV0238 OX=1834192 GN=A5889_000141 PE=4 SV=1	2	2	0	0.0861	0	1	1	1	637.4	1273.79	1273.81	-13.8	-0.00879	0/0	0	0	38145.9	CID (Collision Induced Dissociation)	MS2			15.2932	2782	2782	-1	mcarrera_G1306_164.mzXML	F2	427	2.44	1
High	Sequest HT	Sequest HT (A2)	A	2	Unambiguous	YANNTLLMDGFTGIKYNISK		2	A0A249SM24	Copper ABC transporter permease OS=Enterococcus thailandicus OX=417368 GN=CK496_00490 PE=4 SV=1; Copper ABC transporter permease OS=Enterococcus thailandicus OX=417368 GN=A6E74_06840 PE=4 SV=1	1	3	0	0.0107	0	1	1	1	755.05	2263.14	2263.14	-3.22	-0.00243	0/0	0	0	29656.9	CID (Collision Induced Dissociation)	MS2			48.0762	8667	8667	-1	mcarrera_G1306_164.mzXML	F2	4735	3.75	1
High	Sequest HT	Sequest HT (A2)	A	2	Unambiguous	NSHDKVHNGFVQAELR		1	A0A0U2NML8	Methylase OS=Enterococcus rotai OX=118060 GN=ATZ35_01220 PE=4 SV=1	1	3	0	0.0115	0	1	1	1	617.65	1850.94	1850.93	5.31	0.00328	0/0	0	0	23977.9	CID (Collision Induced Dissociation)	MS2			16.696	3039	3039	-1	mcarrera_G1306_164.mzXML	F2	4610	2.6	1
High	Sequest HT	Sequest HT (A2)	A	2	Unambiguous	AFGDQKKVNLETK		2	A0A1V8YIT9	N-acetylmuramoyl-L-alanine amidase OS=Enterococcus villorum OX=112904 GN=BH747_13225 PE=3 SV=1; N-acetylmuramoyl-L-alanine amidase OS=Enterococcus villorum OX=112904 GN=EVI01_20920 PE=3 SV=1	2	2	0	0.0273	0	1	1	1	739.4	1477.79	1477.8	-5.55	-0.0041	0/0	0	0	54250.6	CID (Collision Induced Dissociation)	MS2			12.6846	2300	2300	-1	mcarrera_G1306_164.mzXML	F2	4161	3.3	1
High	Sequest HT	Sequest HT (A2)	A	2	Unambiguous	[42.01]SNMQWIWR	N-Term(Prot)(Met-loss+Acetyl)	2	A0A267HTQ6	Multidrug ABC transporter ATP-binding protein OS=Enterococcus canintestini OX=317010 GN=AKL21_02110 PE=4 SV=1; Multidrug ABC transporter ATP-binding protein OS=Enterococcus saigonensis OX=1805431 GN=EsVE80_03780 PE=4 SV=1	0	2	0	0.0245	0	1	1	1	581.77	1162.53	1162.55	-11.61	-0.00675	0/0	0	0	113143	CID (Collision Induced Dissociation)	MS2			11.7382	2115	2115	-1	mcarrera_G1306_164.mzXML	F2	1279	2.04	1
High	Sequest HT	Sequest HT (A2)	A	2	Unambiguous	NEEQLPSLTKAK		1	A0A1E5GK09	5-bromo-4-chloroindolyl phosphate hydrolysis protein OS=Enterococcus termitis OX=332950 GN=BCR25_05965 PE=4 SV=1	1	2	0	0.0186	0	1	1	1	679.36	1357.71	1357.73	-14.32	-0.00972	0/0	0	0	111543	CID (Collision Induced Dissociation)	MS2			16.6413	3029	3029	-1	mcarrera_G1306_164.mzXML	F2	3672	2.15	1
High	Sequest HT	Sequest HT (A2)	A	2	Unambiguous	VGTRVDGDPSEDLPVKMTVIK		1	R2QYS9	YegS//BmrU family lipid kinase OS=Enterococcus moraviensis ATCC BAA-383 OX=1158609 GN=UAY_01148 PE=3 SV=1	2	3	0	0.008	0	1	1	1	752.74	2256.21	2256.19	6.67	0.00501	0/0	0	0	68982.8	CID (Collision Induced Dissociation)	MS2			11.8109	2129	2129	-1	mcarrera_G1306_164.mzXML	F2	3655	2.5	1
High	Sequest HT	Sequest HT (A2)	A	2	Unambiguous	DKVDMLPNGAIVVDKFM[147.04]K	M17(Oxidation)	1	A0A1E5GLS4	NADH oxidase OS=Enterococcus ureasiticus OX=903984 GN=BCR21_01235 PE=4 SV=1	2	3	0	0.0033	0	1	1	1	679.36	2036.07	2036.06	4.89	0.00332	0/0	0	0	111543	CID (Collision Induced Dissociation)	MS2			16.6413	3029	3029	-1	mcarrera_G1306_164.mzXML	F2	4429	3.03	1
High	Sequest HT	Sequest HT (A2)	A	2	Unambiguous	AETMSQLNATLM[147.04]LNDVALKQENSDLK	M12(Oxidation)	1	A0A242BGI0	Uncharacterized protein OS=Enterococcus faecium OX=1352 GN=A5810_000847 PE=4 SV=1	1	3	0	0.025	0	1	1	1	965.15	2893.44	2893.43	2.52	0.00243	0/0	0	0	42738.9	CID (Collision Induced Dissociation)	MS2			42.9408	7749	7749	-1	mcarrera_G1306_164.mzXML	F2	4633	2.8	1
High	Sequest HT	Sequest HT (A2)	A	2	Unambiguous	FSAEPNIETANEQ		1	A0A4S3PU67	Beta-galactosidase OS=Enterococcus hirae OX=1354 GN=E1H99_06475 PE=3 SV=1	0	2	0	0.0047	0	1	1	1	725.34	1449.67	1449.65	16.21	0.01175	0/0	0	0	31928.7	CID (Collision Induced Dissociation)	MS2			15.6052	2839	2839	-1	mcarrera_G1306_164.mzXML	F2	1904	2.11	1
High	Sequest HT	Sequest HT (A2)	A	2	Unambiguous	GEFLRNSLANYYFR		1	S0SDN3	Uncharacterized protein OS=Enterococcus avium ATCC 14025 OX=1140002 GN=OMU_00924 PE=4 SV=1	1	2	0	0	0	1	1	1	875.44	1749.87	1749.87	1.14	0.001	0/0	0	0	280280	CID (Collision Induced Dissociation)	MS2			45.701	8242	8242	-1	mcarrera_G1306_164.mzXML	F2	4515	2.3	1
High	Sequest HT	Sequest HT (A2)	A	2	Unambiguous	IQAGTWSPAEAQTLAAESFQR		1	A0A3D1JAZ8	Uncharacterized protein (Fragment) OS=Enterococcus sp. OX=35783 GN=DEQ24_10000 PE=4 SV=1	0	3	0	0.0385	0	1	1	1	754.71	2262.12	2262.11	0.23	0.00017	0/0	0	0	17149.3	CID (Collision Induced Dissociation)	MS2			47.5778	8578	8578	-1	mcarrera_G1306_164.mzXML	F2	4300	2.86	1
High	Sequest HT	Sequest HT (A2)	A	2	Unambiguous	FDLRDWSPGHEKMGK		2	S0P1P3	PC4 domain-containing protein OS=Enterococcus saccharolyticus subsp. saccharolyticus ATCC 43076 OX=1139996 GN=OMQ_02374 PE=4 SV=1; PC4 domain-containing protein OS=Enterococcus gallinarum (strain EG2) OX=565653 GN=EGBG_02728 PE=4 SV=1	2	2	0	0.0433	0	1	1	1	901.92	1802.83	1802.86	-17.49	-0.01577	0/0	0	0	39647.2	CID (Collision Induced Dissociation)	MS2			45.4572	8198	8198	-1	mcarrera_G1306_164.mzXML	F2	1819	2.54	1
High	Sequest HT	Sequest HT (A2)	A	2	Unambiguous	DPDENLAAGQTITIPKGNETLYAVWKK		3	A0A437UIQ5	GRAM_POS_ANCHORING domain-containing protein OS=Enterococcus avium OX=33945 GN=EK398_00535 PE=4 SV=1; LPXTG cell wall anchor domain-containing protein OS=Enterococcus avium OX=33945 GN=EH197_08520 PE=4 SV=1; LPXTG cell wall anchor domain-containing protein OS=Enterococcus sp. T0101B.F-10 OX=2315837 GN=D4M89_12065 PE=4 SV=1	2	3	0	0.0344	0	1	1	1	991.53	2972.58	2972.54	13.14	0.01302	0/0	0	0	16450.2	CID (Collision Induced Dissociation)	MS2			43.559	7859	7859	-1	mcarrera_G1306_164.mzXML	F2	3197	2.62	1
High	Sequest HT	Sequest HT (A2)	A	2	Unambiguous	RGVAGTIFVHK		6	E6LEU5	Dihydroxyacetone kinase, DhaK subunit OS=Enterococcus italicus (strain DSM 15952 / LMG 22039 / TP 1.5) OX=888064 GN=dhaK PE=4 SV=1; Dihydroxyacetone kinase subunit DhaK OS=Enterococcus rivorum OX=762845 GN=BCR26_12735 PE=4 SV=1; Dihydroxyacetone kinase family protein OS=Enterococcus casseliflavus OX=37734 GN=dhaQ PE=4 SV=1; Dihydroxyacetone kinase family protein OS=Enterococcus casseliflavus OX=3…	1	2	0	0.0332	0	1	1	1	592.84	1184.67	1184.69	-14.46	-0.00856	0/0	0	0	103566	CID (Collision Induced Dissociation)	MS2			12.0576	2177	2177	-1	mcarrera_G1306_164.mzXML	F2	2618	2.11	1
High	Sequest HT	Sequest HT (A2)	A	2	Unambiguous	VEQVC[163.03]REKGLL	C5(Carbamidomethyl)	1	A0A1E5KZE5	PTS lactose transporter subunit IIB OS=Enterococcus rivorum OX=762845 GN=BCR26_10725 PE=4 SV=1	2	2	0	0.022	0	1	1	1	665.86	1330.71	1330.71	-1.52	-0.00101	0/0	0	0	30267.8	CID (Collision Induced Dissociation)	MS2			15.7849	2872	2872	-1	mcarrera_G1306_164.mzXML	F2	4147	2.27	1
High	Sequest HT	Sequest HT (A2)	A	2	Unambiguous	NEVLLQRFFFKQLM[147.04]EEFPETK	M14(Oxidation)	5	A0A5F0V1C0	Glycosyltransferase OS=Enterococcus gallinarum OX=1353 GN=E4T76_10360 PE=4 SV=1; Glycoside hydrolase OS=Enterococcus gallinarum OX=1353 GN=tagE_2 PE=4 SV=1; Accessory Sec system glycosylation protein GtfA OS=Enterococcus gallinarum OX=1353 GN=EB54_02877 PE=4 SV=1; Glycosyltransferase OS=Enterococcus gallinarum OX=1353 GN=GTI89_03175 PE=4 SV=1; Glycoside hydrolase OS=Enterococcus saccharolyticus O…	2	3	0	0.0068	0	1	1	1	897.13	2689.38	2689.37	2.24	0.002	0/0	0	0	22357.1	CID (Collision Induced Dissociation)	MS2			54.8932	9880	9880	-1	mcarrera_G1306_164.mzXML	F2	4604	2.92	1
High	Sequest HT	Sequest HT (A2)	A	2	Unambiguous	GITAFKKQAPYTLATVIDGAGELVINEK		1	A0A1V8YDA9	Mannose-6-phosphate isomerase OS=Enterococcus villorum OX=112904 GN=manA PE=3 SV=1	2	3	0	0.0154	0	1	1	1	983.22	2947.65	2947.61	10.7	0.01052	0/0	0	0	25974.4	CID (Collision Induced Dissociation)	MS2			41.6935	7527	7527	-1	mcarrera_G1306_164.mzXML	F2	1277	2.59	1
High	Sequest HT	Sequest HT (A2)	A	2	Unambiguous	DDSLDKREQSLVK		1	A0A1L8QTZ4	Ribonuclease Y OS=Enterococcus aquimarinus OX=328396 GN=rny PE=3 SV=1	2	2	0	0.0294	0	1	1	1	766.9	1532.79	1532.79	0.81	0.00062	0/0	0	0	53610.5	CID (Collision Induced Dissociation)	MS2			13.3213	2420	2420	-1	mcarrera_G1306_164.mzXML	F2	4496	2.38	1
High	Sequest HT	Sequest HT (A2)	A	2	Unambiguous	M[147.04]DEQKIAIITGGASGIGK	M1(Oxidation)	1	A0A1J9WUF4	Oxidoreductase OS=Bacillus cereus OX=1396 GN=A9485_25945 PE=3 SV=1	1	2	0	0.0344	0	1	1	1	902.97	1804.93	1804.95	-8.09	-0.0073	0/0	0	0	57891	CID (Collision Induced Dissociation)	MS2			44.901	8098	8098	-1	mcarrera_G1306_164.mzXML	F2	4629	2.62	1
High	Sequest HT	Sequest HT (A2)	A	2	Unambiguous	IGYSADMTNTTALDSNK		1	R2RZZ3	Alternate signal-mediated exported protein OS=Enterococcus pallens ATCC BAA-351 OX=1158607 GN=UAU_05315 PE=4 SV=1	0	2	0	0.005	0	1	1	1	901.4	1801.79	1801.83	-19.17	-0.01727	0/0	0	0	16586	CID (Collision Induced Dissociation)	MS2			46.5113	8387	8387	-1	mcarrera_G1306_164.mzXML	F2	839	2	1
High	Sequest HT	Sequest HT (A2)	A	2	Unambiguous	LLFHKLPVASLASDQNKQLR		1	R2PT96	Uncharacterized protein OS=Enterococcus pallens ATCC BAA-351 OX=1158607 GN=UAU_04667 PE=4 SV=1	2	2	0	0.0091	0	1	1	1	1139.66	2278.31	2278.3	4.26	0.00486	0/0	0	0	18423.3	CID (Collision Induced Dissociation)	MS2			46.711	8423	8423	-1	mcarrera_G1306_164.mzXML	F2	889	2.19	1
High	Sequest HT	Sequest HT (A2)	A	2	Unambiguous	GASETLSATVSPVDATDK	N-Term(Prot)(Met-loss)	1	A0A377L4Z6	Bacterial surface proteins containing Ig-like domains OS=Enterococcus durans OX=53345 GN=NCTC8130_01996 PE=4 SV=1	0	2	0	0.0343	0	1	1	1	874.93	1748.85	1748.85	-1.22	-0.00107	0/0	0	0	103522	CID (Collision Induced Dissociation)	MS2			45.1987	8152	8152	-1	mcarrera_G1306_164.mzXML	F2	3591	2.33	1
High	Sequest HT	Sequest HT (A2)	A	2	Unambiguous	MENIVLISHGGM[147.04]AEGVK	M12(Oxidation)	12	A0A505IXX2	EIIAB-Man OS=Enterococcus sp. OL5 OX=2590214 GN=FJU10_03585 PE=4 SV=1; EIIAB-Man OS=Enterococcus casseliflavus OX=37734 GN=EQ871_04065 PE=4 SV=1; EIIAB-Man OS=Enterococcus sp. 9D6_DIV0238 OX=1834192 GN=A5889_001386 PE=4 SV=1; EIIAB-Man OS=Enterococcus casseliflavus OX=37734 GN=DW084_05435 PE=4 SV=1; EIIAB-Man OS=Enterococcus sp. FDAARGOS_375 OX=2060307 GN=CO692_09095 PE=4 SV=1; EIIAB-Man OS=Enter…	0	3	0	0.0471	0	1	1	1	600.97	1800.9	1800.9	-1.57	-0.00094	0/0	0	0	22594.4	CID (Collision Induced Dissociation)	MS2			45.2037	8153	8153	-1	mcarrera_G1306_164.mzXML	F2	3931	2.55	1
High	Sequest HT	Sequest HT (A2)	A	2	Unambiguous	QHRGQEGAGIVSNDNGK	N-Term(Prot)(Met-loss)	1	A0A1L8R921	Amidophosphoribosyltransferase OS=Enterococcus canintestini OX=317010 GN=purF PE=3 SV=1	1	2	0	0.016	0	1	1	1	883.93	1766.85	1766.85	-0.07	-6e-05	0/0	0	0	11083.6	CID (Collision Induced Dissociation)	MS2			46.863	8450	8450	-1	mcarrera_G1306_164.mzXML	F2	3376	2.5	1
High	Sequest HT	Sequest HT (A2)	A	2	Unambiguous	GFDSNLEQLK		1	A0A0A3VY41	Cytidylate kinase OS=Bacillus cereus OX=1396 GN=cmk PE=3 SV=1	0	2	0	0.0049	0	1	1	1	575.78	1150.55	1150.57	-18.39	-0.01058	0/0	0	0	63874.2	CID (Collision Induced Dissociation)	MS2			16.2208	2952	2952	-1	mcarrera_G1306_164.mzXML	F2	2707	2.03	1
High	Sequest HT	Sequest HT (A2)	A	2	Unambiguous	QTGGTPKKRPR		8	A0A4V3RG37	Uncharacterized protein OS=Enterococcus hirae OX=1354 GN=E5348_12195 PE=4 SV=1; Uncharacterized protein OS=Enterococcus faecium OX=1352 GN=CUM68_10030 PE=4 SV=1; Uncharacterized protein OS=Enterococcus villorum OX=112904 GN=EVI01_24930 PE=4 SV=1; Uncharacterized protein OS=Enterococcus faecium OX=1352 GN=A5810_002848 PE=4 SV=1; Uncharacterized protein OS=Enterococcus hirae (strain ATCC 9790 / DSM…	2	2	0	0.005	0	1	1	1	613.37	1225.73	1225.71	16.6	0.01017	0/0	0	0	9841.08	CID (Collision Induced Dissociation)	MS2			40.4022	7298	7298	-1	mcarrera_G1306_164.mzXML	F2	1184	2.01	1
High	Sequest HT	Sequest HT (A2)	A	2	Unambiguous	EQQEYLILNPEKLTDIAK		3	A0A1X3BFG9	Cyclic nucleotide-binding domain-containing protein OS=Enterococcus faecalis OX=1351 GN=ELS84_0514 PE=4 SV=1; Cyclic nucleotide-binding domain-containing protein OS=Enterococcus faecalis OX=1351 GN=GTI81_08140 PE=4 SV=1; Cyclic nucleotide-binding domain protein OS=Enterococcus faecalis OX=1351 GN=yeiL_1 PE=4 SV=1	1	2	0	0	0	1	1	1	1073.08	2145.15	2145.14	4.17	0.00447	0/0	0	0	9869.74	CID (Collision Induced Dissociation)	MS2			60.0445	10790	10790	-1	mcarrera_G1306_164.mzXML	F2	3701	2	1
High	Sequest HT	Sequest HT (A2)	A	2	Unambiguous	[42.01]MLLFPKIDRK	N-Term(Prot)(Met-loss+Acetyl)	1	A0A1E5H7I0	ArpU family transcriptional regulator OS=Enterococcus termitis OX=332950 GN=BCR25_01975 PE=4 SV=1	2	2	0	0.0265	0	1	1	1	651.87	1302.73	1302.76	-21.12	-0.01376	0/0	0	0	44121.7	CID (Collision Induced Dissociation)	MS2			20.7023	3767	3767	-1	mcarrera_G1306_164.mzXML	F2	3449	2.26	1
High	Sequest HT	Sequest HT (A2)	A	2	Unambiguous	GVYLSQDLSHAGGIEKK		2	A0A242D521	Uncharacterized protein OS=Enterococcus sp. 3G6_DIV0642 OX=1834177 GN=A5878_002134 PE=4 SV=1; Glycosyltransferase OS=Enterococcus casseliflavus OX=37734 GN=D8N35_09915 PE=4 SV=1	1	2	0	0.035	0	1	1	1	901.46	1801.91	1801.94	-17.52	-0.01578	0/0	0	0	13329.5	CID (Collision Induced Dissociation)	MS2			34.7827	6294	6294	-1	mcarrera_G1306_164.mzXML	F2	4332	2	1
High	Sequest HT	Sequest HT (A2)	A	2	Unambiguous	VIGVMDQGFAKKMVSLIQG		1	R2S422	50S ribosomal protein L7Ae OS=Enterococcus pallens ATCC BAA-351 OX=1158607 GN=UAU_04515 PE=4 SV=1	2	3	0	0.0389	0	1	1	1	674.38	2021.13	2021.09	16.44	0.01108	0/0	0	0	15374.7	CID (Collision Induced Dissociation)	MS2			21.6353	3935	3935	-1	mcarrera_G1306_164.mzXML	F2	2032	2.57	1
High	Sequest HT	Sequest HT (A2)	A	2	Unambiguous	NNKFEITLAAAR	N-Term(Prot)(Met-loss)	1	A0A1V8W594	Uncharacterized protein OS=Enterococcus hirae OX=1354 GN=BHG15_03900 PE=4 SV=1	1	2	0	0.0149	0	1	1	1	674.38	1347.75	1347.74	10.98	0.0074	0/0	0	0	15374.7	CID (Collision Induced Dissociation)	MS2			21.6353	3935	3935	-1	mcarrera_G1306_164.mzXML	F2	3567	2.02	1
High	Sequest HT	Sequest HT (A2)	A	2	Unambiguous	DVLEVIYAVLNAETIK		1	A0A1L8TRV8	HTH tetR-type domain-containing protein OS=Enterococcus hermanniensis OX=249189 GN=RV04_GL000296 PE=4 SV=1	0	2	0	0.0279	0	1	1	1	895.51	1790.01	1789.99	10.13	0.00907	0/0	0	0	17935.7	CID (Collision Induced Dissociation)	MS2			21.6522	3938	3938	-1	mcarrera_G1306_164.mzXML	F2	2047	2.15	1
High	Sequest HT	Sequest HT (A2)	A	2	Unambiguous	YNSGNLMAAFGKPAAIVFTPFDVGYQRLMQGK		1	A0A2C9XFM7	Uncharacterized protein OS=Enterococcus sp. 4G2_DIV0659 OX=1834181 GN=A5880_003168 PE=4 SV=1	1	3	0	0.0407	0	1	1	1	1164.61	3491.82	3491.76	15.8	0.01839	0/0	0	0	23208	CID (Collision Induced Dissociation)	MS2			65.7338	11798	11798	-1	mcarrera_G1306_164.mzXML	F2	3405	2.7	1
High	Sequest HT	Sequest HT (A2)	A	2	Unambiguous	VSLLAAMTKAANEKGLK		1	R2T2S3	Alanine--tRNA ligase OS=Enterococcus moraviensis ATCC BAA-383 OX=1158609 GN=alaS PE=3 SV=1	2	2	0	0.0233	0	1	1	1	873.01	1745.01	1745	7.88	0.00688	0/0	0	0	31936.6	CID (Collision Induced Dissociation)	MS2			66.4753	11929	11929	-1	mcarrera_G1306_164.mzXML	F2	1329	2.15	1
High	Sequest HT	Sequest HT (A2)	A	2	Unambiguous	KQQAQQQAQK		1	S0PG15	DNA translocase FtsK OS=Enterococcus sulfureus ATCC 49903 OX=1140003 GN=I573_00402 PE=3 SV=1	1	2	0	0.0421	0	1	1	1	593.32	1185.63	1185.63	-0.62	-0.00037	0/0	0	0	347706	CID (Collision Induced Dissociation)	MS2			32.207	5832	5832	-1	mcarrera_G1306_164.mzXML	F2	3196	2.14	1
High	Sequest HT	Sequest HT (A2)	A	2	Unambiguous	M[147.04]YEMFMGPLDASIAWSENGLEGSRK	M1(Oxidation)	52	R2NXN1	Leucine--tRNA ligase OS=Enterococcus faecium EnGen0263 OX=1158553 GN=leuS PE=3 SV=1; Leucine--tRNA ligase OS=Enterococcus haemoperoxidus ATCC BAA-382 OX=1158608 GN=leuS PE=3 SV=1; Leucine--tRNA ligase OS=Enterococcus saigonensis OX=1805431 GN=leuS PE=3 SV=1; Leucine--tRNA ligase OS=Enterococcus hermanniensis OX=249189 GN=leuS PE=3 SV=1; Leucine--tRNA ligase OS=Enterococcus faecium OX=1352 GN=leuS…	1	3	0	0.04	0	1	1	1	945.76	2835.27	2835.28	-4.66	-0.0044	0/0	0	0	14015.5	CID (Collision Induced Dissociation)	MS2			22.8553	4155	4155	-1	mcarrera_G1306_164.mzXML	F2	1075	2.75	1
High	Sequest HT	Sequest HT (A2)	A	2	Unambiguous	GLIVYGTQYGTSK	N-Term(Prot)(Met-loss)	1	A0A3D9A150	Flavodoxin_5 domain-containing protein OS=Enterococcus pseudoavium OX=44007 GN=CF160_10455 PE=4 SV=1	0	2	0	0.019	0	1	1	1	693.86	1386.71	1386.73	-9.83	-0.00682	0/0	0	0	14651.1	CID (Collision Induced Dissociation)	MS2			28.1413	5105	5105	-1	mcarrera_G1306_164.mzXML	F2	3657	2.1	1
High	Sequest HT	Sequest HT (A2)	A	2	Unambiguous	NGNIEM[147.04]MAELSTPEVNTNEGTLVNK	M6(Oxidation)	1	A0A1V8YUU8	Uncharacterized protein OS=Enterococcus villorum OX=112904 GN=BH747_08600 PE=4 SV=1	0	3	0	0.0289	0	1	1	1	907.76	2721.27	2721.27	-1.89	-0.00171	0/0	0	0	724974	CID (Collision Induced Dissociation)	MS2			23.397	4252	4252	-1	mcarrera_G1306_164.mzXML	F2	2469	2.77	1
High	Sequest HT	Sequest HT (A2)	A	2	Unambiguous	KDTEEKK		1	A0A366UK24	Uncharacterized protein OS=Enterococcus hirae OX=1354 GN=EB10_00534 PE=4 SV=1	2	2	0	0.009	0	1	1	1	439.23	877.453	877.463	-11.18	-0.00491	0/0	0	0	4500.36	CID (Collision Induced Dissociation)	MS2			7.6537	1368	1368	-1	mcarrera_G1306_164.mzXML	F2	3329	2.21	1
High	Sequest HT	Sequest HT (A2)	A	2	Unambiguous	DNIKQFLVDAK	N-Term(Prot)(Met-loss)	1	A0A1E5H126	XRE family transcriptional regulator OS=Enterococcus termitis OX=332950 GN=BCR25_16140 PE=4 SV=1	1	2	0	0.0442	0	1	1	1	645.87	1290.73	1290.71	21.3	0.01375	0/0	0	0	15569.5	CID (Collision Induced Dissociation)	MS2			27.3085	4955	4955	-1	mcarrera_G1306_164.mzXML	F2	2830	2.26	1
High	Sequest HT	Sequest HT (A2)	A	2	Unambiguous	MENVLC[163.03]C[163.03]DQIKC[163.03]LVGETVKVNLR	C6(Carbamidomethyl); C7(Carbamidomethyl); C12(Carbamidomethyl)	1	A0A0J6ZBA4	Spore coat protein OS=Bacillus cereus OX=1396 GN=BACERE00184_03220 PE=4 SV=1	2	3	0	0.0464	0	1	1	1	926.8	2778.39	2778.38	3.07	0.00284	0/0	0	0	122773	CID (Collision Induced Dissociation)	MS2			23.9775	4357	4357	-1	mcarrera_G1306_164.mzXML	F2	4688	2.8	1
High	Sequest HT	Sequest HT (A2)	A	2	Unambiguous	TEKLSVADYRNLEADVAAADAQK		1	A0A2A7SZ73	Cell division protein FtsI OS=Enterococcus faecium OX=1352 GN=CRM75_14240 PE=3 SV=1	2	2	0	0.0047	0	1	1	1	1239.63	2478.25	2478.25	2.28	0.00283	0/0	0	0	26590.6	CID (Collision Induced Dissociation)	MS2			67.9273	12185	12185	-1	mcarrera_G1306_164.mzXML	F2	4702	2.12	1
High	Sequest HT	Sequest HT (A2)	A	2	Unambiguous	EARSITNIPFVTGDAELDKK		1	R2T1R5	Phosphoserine aminotransferase OS=Enterococcus pallens ATCC BAA-351 OX=1158607 GN=serC PE=3 SV=1	2	3	0	0.027	0	1	1	1	735.4	2204.19	2204.16	13.48	0.0099	0/0	0	0	18804.9	CID (Collision Induced Dissociation)	MS2			26.0127	4724	4724	-1	mcarrera_G1306_164.mzXML	F2	3530	2.59	1
High	Sequest HT	Sequest HT (A2)	A	2	Unambiguous	DTILNYLESLFIGVPRSTEIEKLK	N-Term(Prot)(Met-loss)	1	J6Z089	Uncharacterized protein OS=Enterococcus faecium 505 OX=1134806 GN=HMPREF1348_00818 PE=4 SV=1	2	3	0	0.0038	0	1	1	1	926.85	2778.54	2778.53	2.4	0.00222	0/0	0	0	21539.4	CID (Collision Induced Dissociation)	MS2			25.8242	4690	4690	-1	mcarrera_G1306_164.mzXML	F2	1829	2.61	1
High	Sequest HT	Sequest HT (A2)	A	2	Unambiguous	M[147.04]VEAAAQRGYIYKK	M1(Oxidation)	1	A1IGG2	Bacteriocin Protein OS=Enterococcus faecium OX=1352 GN=bac PE=4 SV=1	2	2	0	0.0313	0	1	1	1	822.43	1643.85	1643.86	-2.84	-0.00233	0/0	0	0	11341.8	CID (Collision Induced Dissociation)	MS2			35.0237	6337	6337	-1	mcarrera_G1306_164.mzXML	F2	4062	2.24	1
High	Sequest HT	Sequest HT (A2)	A	2	Unambiguous	DGAYQGLSDWQM[147.04]IGDK	M12(Oxidation)	7	A0A449E4E3	Acetyl-CoA acetyltransferase OS=Enterococcus hirae OX=1354 GN=thlA PE=3 SV=1; Hydroxymethylglutaryl-CoA reductase, degradative OS=Enterococcus hirae OX=1354 GN=E2L09_04330 PE=4 SV=1; Hydroxymethylglutaryl-CoA reductase, degradative OS=Enterococcus hirae OX=1354 GN=GUI50_01295 PE=3 SV=1; 3-hydroxy-3-methylglutaryl coenzyme A reductase OS=Enterococcus hirae (strain ATCC 9790 / DSM 20160 / JCM 8729 …	0	2	0	0.0439	0	1	1	1	900.39	1799.77	1799.79	-9.87	-0.00888	0/0	0	0	21932.3	CID (Collision Induced Dissociation)	MS2			35.4682	6417	6417	-1	mcarrera_G1306_164.mzXML	F2	518	2.05	1
High	Sequest HT	Sequest HT (A2)	A	2	Unambiguous	EAFFIETDAVKLFQQVKNA		1	A0A242JYT9	Deacetylase sirtuin-type domain-containing protein OS=Enterococcus sp. 9E7_DIV0242 OX=1834193 GN=A5888_004059 PE=4 SV=1	2	3	0	0.0489	0	1	1	1	733.39	2198.16	2198.15	2.84	0.00208	0/0	0	0	78176	CID (Collision Induced Dissociation)	MS2			32.9913	5972	5972	-1	mcarrera_G1306_164.mzXML	F2	4098	2.66	1
High	Sequest HT	Sequest HT (A2)	A	2	Unambiguous	NIAGYNELIEAK		4	A0A200I2I2	DNA translocase FtsK OS=Enterococcus cecorum OX=44008 GN=A5869_000201 PE=3 SV=1; DNA translocase FtsK OS=Enterococcus cecorum OX=44008 GN=B5E88_08435 PE=3 SV=1; DNA translocase FtsK OS=Enterococcus columbae DSM 7374 = ATCC 51263 OX=1121865 GN=I568_01310 PE=3 SV=1; DNA translocase FtsK OS=Enterococcus cecorum OX=44008 GN=AA987_01365 PE=3 SV=1	0	2	0	0.015	0	1	1	1	667.85	1334.69	1334.7	-1.75	-0.00117	0/0	0	0	46395.3	CID (Collision Induced Dissociation)	MS2			25.7238	4672	4672	-1	mcarrera_G1306_164.mzXML	F2	4363	2	1
High	Sequest HT	Sequest HT (A2)	A	2	Unambiguous	TVITGM[147.04]LGNLTIDGEQGLSILK	M6(Oxidation)	1	A0A242CHR5	Uncharacterized protein OS=Enterococcus sp. 4G2_DIV0659 OX=1834181 GN=A5880_000129 PE=4 SV=1	0	2	0	0.0284	0	1	1	1	1145.11	2289.21	2289.24	-10.62	-0.01215	0/0	0	0	226380	CID (Collision Induced Dissociation)	MS2			63.6438	11427	11427	-1	mcarrera_G1306_164.mzXML	F2	4019	2.11	1
High	Sequest HT	Sequest HT (A2)	A	2	Unambiguous	MINNFSNHIVLR		1	R2PIU6	Uncharacterized protein OS=Enterococcus faecium EnGen0263 OX=1158553 GN=UA3_01345 PE=4 SV=1	0	2	0	0.0313	0	1	1	1	729.38	1457.75	1457.77	-10.6	-0.00773	0/0	0	0	25006.7	CID (Collision Induced Dissociation)	MS2			18.2833	3330	3330	-1	mcarrera_G1306_164.mzXML	F2	3680	2.24	1
High	Sequest HT	Sequest HT (A2)	A	2	Unambiguous	AMNFAIIGNPRLTSLK		1	S4CZD0	Leucine Rich repeat-containing domain protein OS=Enterococcus faecalis 13-SD-W-01 OX=1260356 GN=D920_02328 PE=3 SV=1	1	2	0	0.0261	0	1	1	1	873.5	1745.99	1745.97	11.25	0.00982	0/0	0	0	16962.8	CID (Collision Induced Dissociation)	MS2			60.889	10939	10939	-1	mcarrera_G1306_164.mzXML	F2	2051	2.3	1
High	Sequest HT	Sequest HT (A2)	A	2	Unambiguous	GM[147.04]VNTISHLVDVEEV	M2(Oxidation)	8	R2QJY1	50S ribosomal protein L30 OS=Enterococcus pallens ATCC BAA-351 OX=1158607 GN=rpmD PE=3 SV=1; 50S ribosomal protein L30 OS=Enterococcus sulfureus ATCC 49903 OX=1140003 GN=rpmD PE=3 SV=1; 50S ribosomal protein L30 OS=Enterococcus florum OX=2480627 GN=rpmD PE=3 SV=1; 50S ribosomal protein L30 OS=Enterococcus sp. 9E7_DIV0242 OX=1834193 GN=rpmD PE=3 SV=1; 50S ribosomal protein L30 OS=Enterococcus faec…	0	2	0	0.0228	0	1	1	1	829.4	1657.79	1657.81	-10.52	-0.00872	0/0	0	0	18588.5	CID (Collision Induced Dissociation)	MS2			37.4333	6769	6769	-1	mcarrera_G1306_164.mzXML	F2	2615	2.19	1
High	Sequest HT	Sequest HT (A2)	A	2	Unambiguous	AAQKGLNVTIVEKYK		24	A0A6G7PLN4	Dihydrolipoyl dehydrogenase OS=Enterococcus faecalis OX=1351 GN=lpdA PE=4 SV=1; Dihydrolipoyl dehydrogenase OS=Enterococcus faecalis TX0630 OX=749508 GN=lpdA PE=3 SV=1; Dihydrolipoyl dehydrogenase OS=Enterococcus faecalis OX=1351 GN=lpdA PE=3 SV=1; Dihydrolipoyl dehydrogenase OS=Enterococcus faecalis WKS-26-18-2 OX=1244144 GN=D351_02208 PE=3 SV=1; Dihydrolipoyl dehydrogenase OS=Enterococcus faeca…	2	2	0	0.0379	0	1	1	1	831.47	1661.93	1661.96	-15.5	-0.01288	0/0	0	0	35869.1	CID (Collision Induced Dissociation)	MS2			18.1118	3299	3299	-1	mcarrera_G1306_164.mzXML	F2	2448	2.11	1
High	Sequest HT	Sequest HT (A2)	A	2	Unambiguous	ANQIDNQAEM[147.04]DAYR	M10(Oxidation)	1	A0A242A4T2	Uncharacterized protein OS=Enterococcus sp. 8G7_MSG3316 OX=1834191 GN=A5886_001122 PE=4 SV=1	0	2	0	0.0146	0	1	1	1	827.87	1654.73	1654.71	12.18	0.01007	0/0	0	0	14136.5	CID (Collision Induced Dissociation)	MS2			48.2825	8704	8704	-1	mcarrera_G1306_164.mzXML	F2	1020	2.05	1
High	Sequest HT	Sequest HT (A2)	A	2	Unambiguous	RIFGGTPDSILLK		4	A0A6B8MMA9	DUF262 domain-containing protein OS=Enterococcus casseliflavus OX=37734 GN=GFU50_12920 PE=4 SV=1; Uncharacterized protein (Fragment) OS=Enterococcus faecalis OX=1351 GN=EY666_20655 PE=4 SV=1; DUF262 domain-containing protein OS=Enterococcus faecalis OX=1351 GN=BZG32_05790 PE=4 SV=1; DUF262 domain-containing protein OS=Enterococcus faecalis VC1B-1 OX=1244143 GN=D350_00889 PE=4 SV=1	1	2	0	0.0233	0	1	1	1	708.91	1416.81	1416.82	-5.79	-0.0041	0/0	0	0	63092.7	CID (Collision Induced Dissociation)	MS2			11.1238	1994	1994	-1	mcarrera_G1306_164.mzXML	F2	2502	2.15	1
High	Sequest HT	Sequest HT (A2)	A	2	Unambiguous	ANGKVGIRNDLLIVPTVGC[163.03]INGIAEIIVENFK	C19(Carbamidomethyl)	18	A0A1G8Y6P5	Altronate hydrolase OS=Enterococcus casseliflavus OX=37734 GN=SAMN05216513_102188 PE=3 SV=1; Altronate hydrolase OS=Enterococcus casseliflavus OX=37734 GN=BH739_08745 PE=3 SV=1; Altronate hydrolase OS=Enterococcus sp. 4E1_DIV0656 OX=1834180 GN=A5882_002301 PE=3 SV=1; Altronate dehydratase OS=Enterococcus sp. OL5 OX=2590214 GN=FJU10_18075 PE=3 SV=1; Altronate hydrolase OS=Enterococcus casseliflavu…	2	3	0	0.0341	0	1	1	1	1146.31	3436.92	3436.9	4.94	0.00566	0/0	0	0	9466.37	CID (Collision Induced Dissociation)	MS2			61.461	11040	11040	-1	mcarrera_G1306_164.mzXML	F2	1048	2.64	1
High	Sequest HT	Sequest HT (A2)	A	2	Unambiguous	FLLYYDVDEPSEINEQKQVFMER		1	A0A242LGL1	Tagatose 1,6-diphosphate aldolase OS=Enterococcus sp. 7D2_DIV0200 OX=1834187 GN=lacD PE=3 SV=1	1	3	0	0.0102	0	1	1	1	964.81	2892.42	2892.38	13.63	0.01314	0/0	0	0	37807.8	CID (Collision Induced Dissociation)	MS2			36.8048	6657	6657	-1	mcarrera_G1306_164.mzXML	F2	4386	2.93	1
High	Sequest HT	Sequest HT (A2)	A	2	Unambiguous	DTDVLMLIFNVPNRRK		1	A0A1L8TSP8	Uncharacterized protein OS=Enterococcus hermanniensis OX=249189 GN=RV04_GL000311 PE=4 SV=1	2	2	0	0.0233	0	1	1	1	966.02	1931.03	1931.05	-10.57	-0.0102	0/0	0	0	84754.8	CID (Collision Induced Dissociation)	MS2			41.4943	7492	7492	-1	mcarrera_G1306_164.mzXML	F2	4081	2.15	1
High	Sequest HT	Sequest HT (A2)	A	2	Unambiguous	M[147.04]EARLYQYVPIK	M1(Oxidation)	1	A0A1E5HFE7	Flavin_Reduct domain-containing protein OS=Enterococcus ureilyticus OX=1131292 GN=BCR24_11165 PE=4 SV=1	1	2	0	0.0476	0	1	1	1	763.91	1526.81	1526.8	6	0.00458	0/0	0	0	21266.3	CID (Collision Induced Dissociation)	MS2			19.8023	3605	3605	-1	mcarrera_G1306_164.mzXML	F2	3359	2.52	1
High	Sequest HT	Sequest HT (A2)	A	2	Unambiguous	GMINTVSHLVDVEEV		11	R3WBW9	50S ribosomal protein L30 OS=Enterococcus phoeniculicola ATCC BAA-412 OX=1158610 GN=rpmD PE=3 SV=1; 50S ribosomal protein L30 OS=Enterococcus faecium EnGen0033 OX=1138916 GN=rpmD PE=3 SV=1; 50S ribosomal protein L30 OS=Enterococcus ureilyticus OX=1131292 GN=rpmD PE=3 SV=1; 50S ribosomal protein L30 OS=Enterococcus sp. 9D6_DIV0238 OX=1834192 GN=rpmD PE=3 SV=1; 50S ribosomal protein L30 OS=Enteroco…	0	2	0	0.0046	0	1	1	1	821.42	1641.83	1641.82	10.64	0.00874	0/0	0	0	309247	CID (Collision Induced Dissociation)	MS2			38.5195	6962	6962	-1	mcarrera_G1306_164.mzXML	F2	3836	2.17	1
High	Sequest HT	Sequest HT (A2)	A	2	Unambiguous	M[147.04]LADLAVNDAAAFTALADQAK	M1(Oxidation)	22	A0A3D5CTC0	50S ribosomal protein L20 OS=Enterococcus sp. OX=35783 GN=rplT PE=3 SV=1; 50S ribosomal protein L20 OS=Enterococcus durans OX=53345 GN=rplT1 PE=3 SV=1; 50S ribosomal protein L20 OS=Enterococcus sp. 4G2_DIV0659 OX=1834181 GN=rplT PE=3 SV=1; 50S ribosomal protein L20 OS=Enterococcus hermanniensis OX=249189 GN=rplT PE=3 SV=1; 50S ribosomal protein L20 OS=Enterococcus faecium 505 OX=1134806 GN=rplT P…	0	2	0	0.3964	0	1	1	1	1068.55	2136.09	2136.06	13.38	0.01429	0/0	0	0	76527.1	CID (Collision Induced Dissociation)	MS2			44.0618	7938	7938	-1	mcarrera_G1306_166.mzXML	F3	4926	8.25	1
High	Sequest HT	Sequest HT (A2)	A	2	Unambiguous	GYDPVEVDEFLDNIIK		20	A0A377KUG4	Cell cycle protein GpsB OS=Enterococcus casseliflavus OX=37734 GN=gpsB PE=3 SV=1; Cell cycle protein GpsB OS=Enterococcus hirae OX=1354 GN=gpsB PE=3 SV=1; Cell cycle protein GpsB OS=Enterococcus sulfureus ATCC 49903 OX=1140003 GN=gpsB PE=3 SV=1; Cell cycle protein GpsB OS=Enterococcus faecium E417 OX=1134817 GN=gpsB PE=3 SV=1; Cell cycle protein GpsB OS=Enterococcus sp. OX=35783 GN=gpsB PE=3 SV=1…	0	2	0	0.538	0	1	1	1	933.47	1865.93	1865.92	8.57	0.00799	0/0	0	0	18526.2	CID (Collision Induced Dissociation)	MS2			56.193	10094	10094	-1	mcarrera_G1306_166.mzXML	F3	4438	4.87	1
High	Sequest HT	Sequest HT (A2)	A	2	Unambiguous	IGEILNKENLIDEGR		8	A0A0M2AYK4	Uncharacterized protein OS=Enterococcus faecium OC2A-1 OX=1244151 GN=D353_02471 PE=4 SV=1; Uncharacterized protein OS=Enterococcus sp. (strain 3G1_DIV0629) OX=1834176 GN=A5816_000877 PE=4 SV=1; CsbD family protein OS=Enterococcus sp. WCA-130-P53-23F OX=2605784 GN=FYJ49_01570 PE=4 SV=1; Uncharacterized protein OS=Enterococcus faecium EnGen0263 OX=1158553 GN=UA3_01315 PE=4 SV=1; Uncharacterized pro…	1	3	0	0.5043	0	1	1	1	571.65	1712.94	1712.92	10.34	0.0059	0/0	0	0	22829.8	CID (Collision Induced Dissociation)	MS2			15.9815	2904	2904	-1	mcarrera_G1306_166.mzXML	F3	3351	4.66	1
High	Sequest HT	Sequest HT (A2)	A	2	Unambiguous	ILDQSADKIVETAK		20	S4FEN1	30S ribosomal protein S10 OS=Enterococcus faecium SD3B-2 OX=1244155 GN=rpsJ PE=3 SV=1; 30S ribosomal protein S10 OS=Enterococcus saccharolyticus subsp. saccharolyticus ATCC 43076 OX=1139996 GN=rpsJ PE=3 SV=1; 30S ribosomal protein S10 OS=Enterococcus faecium OX=1352 GN=rpsJ PE=3 SV=1; 30S ribosomal protein S10 OS=Enterococcus canintestini OX=317010 GN=rpsJ PE=3 SV=1; 30S ribosomal protein S10 OS=…	1	2	0	0.3525	0	1	1	1	765.91	1530.81	1530.84	-16.1	-0.01232	0/0	0	0	76364.8	CID (Collision Induced Dissociation)	MS2			12.7345	2308	2308	-1	mcarrera_G1306_166.mzXML	F3	4338	4.51	1
High	Sequest HT	Sequest HT (A2)	A	2	Unambiguous	VSSPSSANAVSEFDR		1	A0A6I2TT59	30S ribosomal protein S6 OS=Enterococcus sp. WCA-130-P53-23F OX=2605784 GN=FYJ49_10670 PE=4 SV=1	0	2	0	0.2857	0	1	1	1	776.87	1552.73	1552.72	5.75	0.00447	0/0	0	0	91781.5	CID (Collision Induced Dissociation)	MS2			12.764	2314	2314	-1	mcarrera_G1306_166.mzXML	F3	2385	4.41	1
High	Sequest HT	Sequest HT (A2)	A	2	Unambiguous	ELTTAEM[147.04]LDKEK	M7(Oxidation)	3	C7CZZ9	50S ribosomal protein L29 OS=Enterococcus faecalis T2 OX=565637 GN=rpmC PE=3 SV=1; 50S ribosomal protein L29 OS=Enterococcus faecalis ERV116 OX=1134786 GN=rpmC PE=3 SV=1; 50S ribosomal protein L29 OS=Enterococcus faecalis CBRD01 OX=1400521 GN=rpmC PE=3 SV=1	1	2	0	0.4749	0	1	1	1	712.36	1423.71	1423.7	10	0.00712	0/0	0	0	100845	CID (Collision Induced Dissociation)	MS2			11.8679	2137	2137	-1	mcarrera_G1306_166.mzXML	F3	3759	4.19	1
High	Sequest HT	Sequest HT (A2)	A	2	Unambiguous	LSDAEQYASTDHLLMMNGVDHQPVQKDILK		1	A0A6B1SDS9	Alpha-mannosidase OS=Enterococcus durans OX=53345 GN=GT389_11160 PE=3 SV=1	1	3	0	0.2529	0	1	1	1	1132.9	3396.69	3396.66	8.6	0.00973	0/0	0	0	20286.4	CID (Collision Induced Dissociation)	MS2			66.7055	11945	11945	-1	mcarrera_G1306_166.mzXML	F3	4385	3.48	1
High	Sequest HT	Sequest HT (A2)	A	2	Unambiguous	ITAHVWKFAMAVNTILC[163.03]GNSYSR	C17(Carbamidomethyl)	1	A0A6I4XA12	Phage portal protein OS=Enterococcus gallinarum OX=1353 GN=GTI89_04230 PE=4 SV=1	1	3	0	0.3194	0	1	1	1	880.43	2639.28	2639.32	-17.68	-0.01555	0/0	0	0	16765.7	CID (Collision Induced Dissociation)	MS2			33.4167	6037	6037	-1	mcarrera_G1306_166.mzXML	F3	4038	3.35	1
High	Sequest HT	Sequest HT (A2)	A	2	Unambiguous	M[147.04]DEEKIFEK	M1(Oxidation)	1	A0A377R412	Uncharacterized protein OS=Enterococcus casseliflavus OX=37734 GN=NCTC12361_03411 PE=4 SV=1	1	2	0	0.1111	0	1	1	1	592.77	1184.53	1184.55	-14.89	-0.00882	0/0	0	0	48315.5	CID (Collision Induced Dissociation)	MS2			11.9842	2160	2160	-1	mcarrera_G1306_166.mzXML	F3	1074	3.24	1
High	Sequest HT	Sequest HT (A2)	A	2	Unambiguous	AYVPYSHFPVGAC[163.03]LVTENGK	C13(Carbamidomethyl)	1	A0A1V8YUZ8	Cytidine deaminase OS=Enterococcus villorum OX=112904 GN=BH747_08880 PE=3 SV=1	0	3	0	0.0764	0	1	1	1	737.03	2209.08	2209.07	0.36	0.00027	0/0	0	0	519789	CID (Collision Induced Dissociation)	MS2			67.393	12067	12067	-1	mcarrera_G1306_166.mzXML	F3	3940	3.14	1
High	Sequest HT	Sequest HT (A2)	A	2	Unambiguous	ITC[163.03]VYDPENGENIAR	C3(Carbamidomethyl)	1	A0A5C8HF29	Gfo/Idh/MocA family oxidoreductase OS=Enterococcus gallinarum OX=1353 GN=FSZ06_09660 PE=3 SV=1	0	2	0	0.2328	0	1	1	1	875.92	1750.83	1750.81	14.99	0.01312	0/0	0	0	17723.2	CID (Collision Induced Dissociation)	MS2			26.7423	4839	4839	-1	mcarrera_G1306_166.mzXML	F3	2794	3.05	1
High	Sequest HT	Sequest HT (A2)	A	2	Unambiguous	QLKFDFLSFMSFPYERTDK		1	A0A6B1SXN0	Helix-turn-helix domain-containing protein OS=Enterococcus avium OX=33945 GN=GT585_04155 PE=3 SV=1	2	3	0	0.0667	0	1	1	1	800.39	2399.16	2399.17	-7.75	-0.00619	0/0	0	0	23129.4	CID (Collision Induced Dissociation)	MS2			30.373	5489	5489	-1	mcarrera_G1306_166.mzXML	F3	3680	3	1
High	Sequest HT	Sequest HT (A2)	A	2	Unambiguous	MSKSRGNVVNPDDVVTQYGADTLR		1	E6LIJ9	Leucine--tRNA ligase OS=Enterococcus italicus (strain DSM 15952 / LMG 22039 / TP 1.5) OX=888064 GN=leuS PE=3 SV=1	2	3	0	0.2676	0	1	1	1	874.76	2622.27	2622.29	-10.9	-0.00953	0/0	0	0	28574.6	CID (Collision Induced Dissociation)	MS2			45.8675	8259	8259	-1	mcarrera_G1306_166.mzXML	F3	3771	2.99	1
High	Sequest HT	Sequest HT (A2)	A	2	Unambiguous	KNKVGAIVADEQLLLSFIHPWSK		2	A0A2S7RW61	DUF871 domain-containing protein OS=Enterococcus mundtii OX=53346 GN=CUS89_05035 PE=4 SV=1; DUF871 domain-containing protein OS=Enterococcus mundtii OX=53346 GN=C6N14_08155 PE=4 SV=1	2	3	0	0.2535	0	1	1	1	865.14	2593.41	2593.45	-17.21	-0.01487	0/0	0	0	15995.7	CID (Collision Induced Dissociation)	MS2			32.7053	5910	5910	-1	mcarrera_G1306_166.mzXML	F3	2660	2.88	1
High	Sequest HT	Sequest HT (A2)	A	2	Unambiguous	FYQRIMFPIRNPQGR		4	A0A1V8WSG5	DNA primase OS=Enterococcus hirae OX=1354 GN=dnaG PE=3 SV=1; DNA primase OS=Enterococcus hirae OX=1354 GN=dnaG PE=3 SV=1; DNA primase OS=Enterococcus hirae OX=1354 GN=E2L09_04405 PE=4 SV=1; DNA primase OS=Enterococcus hirae OX=1354 GN=dnaG PE=3 SV=1	2	3	0	0.4028	0	1	1	1	641.68	1923.03	1923.02	4.38	0.00281	0/0	0	0	68022.8	CID (Collision Induced Dissociation)	MS2			32.3017	5838	5838	-1	mcarrera_G1306_166.mzXML	F3	3803	2.88	1
High	Sequest HT	Sequest HT (A2)	A	2	Unambiguous	AEVGFYAPTNGESDKNDTVSNEGTISPNTNTQGK		1	S4DPM4	LPXTG-motif protein cell wall anchor domain protein OS=Enterococcus faecalis 13-SD-W-01 OX=1260356 GN=D920_00237 PE=4 SV=1	1	3	0	0.3404	0	1	1	1	1181.52	3542.55	3542.62	-19.74	-0.02331	0/0	0	0	19228.9	CID (Collision Induced Dissociation)	MS2			35.9985	6499	6499	-1	mcarrera_G1306_166.mzXML	F3	546	2.85	1
High	Sequest HT	Sequest HT (A2)	A	2	Unambiguous	DPEDKNHLLLDEVASK		1	R3TR75	Uncharacterized protein OS=Enterococcus caccae ATCC BAA-1240 OX=1158612 GN=UC7_02963 PE=4 SV=1	1	3	0	0.3415	0	1	1	1	608.31	1822.92	1822.92	-1.47	-0.0009	0/0	0	0	17058.1	CID (Collision Induced Dissociation)	MS2			27.4445	4964	4964	-1	mcarrera_G1306_166.mzXML	F3	4604	2.84	1
High	Sequest HT	Sequest HT (A2)	A	2	Unambiguous	DNTAQYTIPELFSKPQEITLK		1	A0A1L8R7P4	Cell wall protein OS=Enterococcus canintestini OX=317010 GN=AKL21_03525 PE=4 SV=1	0	3	0	0.2218	0	1	1	1	812.77	2436.3	2436.27	12.22	0.00992	0/0	0	0	19533.8	CID (Collision Induced Dissociation)	MS2			19.5268	3548	3548	-1	mcarrera_G1306_166.mzXML	F3	3587	2.84	1
High	Sequest HT	Sequest HT (A2)	A	2	Unambiguous	LLEVVEEAVII		8	R3WD51	30S ribosomal protein S17 OS=Enterococcus phoeniculicola ATCC BAA-412 OX=1158610 GN=rpsQ PE=3 SV=1; 30S ribosomal protein S17 OS=Enterococcus faecalis (strain ATCC 700802 / V583) OX=226185 GN=rpsQ PE=3 SV=1; 30S ribosomal protein S17 OS=Enterococcus hirae (strain ATCC 9790 / DSM 20160 / JCM 8729 / LMG 6399 / NBRC 3181 / NCIMB 6459 / NCDO 1258) OX=768486 GN=rpsQ PE=3 SV=1; 30S ribosomal protein S1…	0	2	0	0.1201	0	1	1	1	613.86	1226.71	1226.72	-9.38	-0.00575	0/0	0	0	51080	CID (Collision Induced Dissociation)	MS2			44.7867	8067	8067	-1	mcarrera_G1306_166.mzXML	F3	2185	2.83	1
High	Sequest HT	Sequest HT (A2)	A	2	Unambiguous	MDMPQSEENLKNFKEK		2	A0A1L8R9B5	GTPase Obg OS=Enterococcus canintestini OX=317010 GN=obg PE=3 SV=1; GTPase Obg OS=Enterococcus canintestini OX=317010 GN=obgE PE=3 SV=1	2	3	0	0.0919	0	1	1	1	656.65	1967.94	1967.92	7.79	0.00511	0/0	0	0	39281.1	CID (Collision Induced Dissociation)	MS2			27.657	5002	5002	-1	mcarrera_G1306_166.mzXML	F3	3043	2.83	1
High	Sequest HT	Sequest HT (A2)	A	2	Unambiguous	KDGTSEFEEFLNSIPEK		1	A0A4P8KB07	Type II toxin-antitoxin system RelE/ParE family toxin OS=Enterococcus avium OX=33945 GN=EH197_00120 PE=4 SV=1	1	2	0	0.0993	0	1	1	1	985.47	1969.93	1969.94	-3.15	-0.0031	0/0	0	0	11392.5	CID (Collision Induced Dissociation)	MS2			43.6805	7870	7870	-1	mcarrera_G1306_166.mzXML	F3	2823	2.82	1
High	Sequest HT	Sequest HT (A2)	A	2	Unambiguous	GGTIDFTASEDPDFWEK		20	A0A022N988	Isoaspartyl dipeptidase OS=Enterococcus mundtii CRL35 OX=1450511 GN=AK89_06960 PE=3 SV=1; Isoaspartyl dipeptidase OS=Enterococcus faecalis 13-SD-W-01 OX=1260356 GN=D920_03004 PE=3 SV=1; Isoaspartyl dipeptidase OS=Enterococcus mundtii OX=53346 GN=CV769_06455 PE=3 SV=1; Isoaspartyl dipeptidase OS=Enterococcus faecium OX=1352 GN=iadA PE=3 SV=1; Isoaspartyl dipeptidase OS=Enterococcus faecium E417 OX…	0	3	0	0.2695	0	1	1	1	638.95	1914.84	1914.84	-1.97	-0.00126	0/0	0	0	2.24232e+06	CID (Collision Induced Dissociation)	MS2			17.5327	3187	3187	-1	mcarrera_G1306_166.mzXML	F3	706	2.82	1
High	Sequest HT	Sequest HT (A2)	A	2	Unambiguous	M[147.04]QQLEKEITEIQEVLSNES	M1(Oxidation)	1	R3TXJ3	tRNA (Adenine22-N1)-methyltransferase OS=Enterococcus caccae ATCC BAA-1240 OX=1158612 GN=UC7_01660 PE=4 SV=1	1	3	0	0.1525	0	1	1	1	755.37	2264.1	2264.1	-0.35	-0.00026	0/0	0	0	68661	CID (Collision Induced Dissociation)	MS2			25.7623	4664	4664	-1	mcarrera_G1306_166.mzXML	F3	3788	2.82	1
High	Sequest HT	Sequest HT (A2)	A	2	Unambiguous	IENRTLNIGIIGLGYVGLPLAM[147.04]EFLDKNYK	M22(Oxidation)	1	A0A3F3LP57	UDP-glucose 6-dehydrogenase OS=Enterococcus faecium OX=1352 GN=CUS10_14180 PE=3 SV=1	2	3	0	0.3464	0	1	1	1	1127.62	3380.85	3380.83	4.97	0.0056	0/0	0	0	16876.6	CID (Collision Induced Dissociation)	MS2			58.3268	10469	10469	-1	mcarrera_G1306_166.mzXML	F3	1717	2.8	1
High	Sequest HT	Sequest HT (A2)	A	2	Unambiguous	AATTYIVEQATVKLHIR		1	R2Q4P6	Uncharacterized protein OS=Enterococcus pallens ATCC BAA-351 OX=1158607 GN=UAU_04122 PE=4 SV=1	1	3	0	0.1004	0	1	1	1	638.69	1914.06	1914.08	-13.2	-0.00843	0/0	0	0	39111.8	CID (Collision Induced Dissociation)	MS2			14.7082	2673	2673	-1	mcarrera_G1306_166.mzXML	F3	2934	2.79	1
High	Sequest HT	Sequest HT (A2)	A	2	Unambiguous	ALNDAGFPQVPVVSVSLGNK		14	R2XHJ7	2-hydroxyglutaryl-CoA dehydratase activator OS=Enterococcus gilvus ATCC BAA-350 OX=1158614 GN=UKC_03215 PE=3 SV=1; 2-hydroxyglutaryl-CoA dehydratase activator OS=Enterococcus raffinosus ATCC 49464 OX=1158602 GN=UAK_03560 PE=3 SV=1; 2-hydroxyglutaryl-CoA dehydratase OS=Enterococcus avium OX=33945 GN=AUF12_06500 PE=3 SV=1; 2-hydroxyglutaryl-CoA dehydratase activator OS=Enterococcus hermanniensis OX…	0	3	0	0.2374	0	1	1	1	671.36	2012.07	2012.08	-7.79	-0.00522	0/0	0	0	14494.8	CID (Collision Induced Dissociation)	MS2			20.046	3640	3640	-1	mcarrera_G1306_166.mzXML	F3	3868	2.78	1
High	Sequest HT	Sequest HT (A2)	A	2	Unambiguous	LNSLIDVPVDENLTDR		15	A0A1Y3JXI0	Cell division protein FtsI OS=Enterococcus faecium OX=1352 GN=BU190_06975 PE=3 SV=1; Cell division protein FtsI OS=Enterococcus faecium OX=1352 GN=pbp2B PE=3 SV=1; Penicillin-binding protein, transpeptidase domain protein OS=Enterococcus faecium OC2A-1 OX=1244151 GN=D353_01304 PE=3 SV=1; Penicillin-binding protein 2 OS=Enterococcus faecium OX=1352 GN=FIU59_09965 PE=3 SV=1; Cell division protein F…	0	2	0	0.3561	0	1	1	1	906.97	1812.93	1812.93	-0.58	-0.00053	0/0	0	0	16602.1	CID (Collision Induced Dissociation)	MS2			27.9188	5049	5049	-1	mcarrera_G1306_166.mzXML	F3	4248	2.78	1
High	Sequest HT	Sequest HT (A2)	A	2	Unambiguous	LAWKEYTIAAVAFTLSIILIIFTR		1	A0A242K7U4	Uncharacterized protein OS=Enterococcus sp. 9E7_DIV0242 OX=1834193 GN=A5888_001383 PE=3 SV=1	1	2	0	0.2518	0	1	1	1	1377.28	2753.55	2753.6	-17.32	-0.02385	0/0	0	0	50897.8	CID (Collision Induced Dissociation)	MS2			67.1253	12019	12019	-1	mcarrera_G1306_166.mzXML	F3	1156	2.78	1
High	Sequest HT	Sequest HT (A2)	A	2	Unambiguous	NFSTTPVFRELTIAINSGDK		1	R2NUT5	Uncharacterized protein OS=Enterococcus malodoratus ATCC 43197 OX=1158601 GN=UAI_02806 PE=4 SV=1	1	2	0	0.2086	0	1	1	1	1105.58	2210.15	2210.15	3.42	0.00378	0/0	0	0	279886	CID (Collision Induced Dissociation)	MS2			67.3392	12057	12057	-1	mcarrera_G1306_166.mzXML	F3	4349	2.78	1
High	Sequest HT	Sequest HT (A2)	A	2	Unambiguous	AGEMIALTWSDIDFYNQTVR		2	Q831G3	Site-specific recombinase, phage integrase family OS=Enterococcus faecalis (strain ATCC 700802 / V583) OX=226185 GN=EF_2546 PE=4 SV=1; Phage integrase OS=Enterococcus faecalis ATCC 6055 OX=1169311 GN=WOU_02115 PE=4 SV=1	0	2	0	0.0761	0	1	1	1	1165.56	2330.11	2330.11	0.24	0.00028	0/0	0	0	143170	CID (Collision Induced Dissociation)	MS2			67.702	12122	12122	-1	mcarrera_G1306_166.mzXML	F3	3418	2.76	1
High	Sequest HT	Sequest HT (A2)	A	2	Unambiguous	EAGSTFNGVLC[163.03]GRATWRDGVKPYVMNGEEAGK	C11(Carbamidomethyl)	1	A0A242K468	Tagatose 1,6-diphosphate aldolase OS=Enterococcus sp. 9E7_DIV0242 OX=1834193 GN=lacD PE=3 SV=1	2	3	0	0.2283	0	1	1	1	1152.89	3456.66	3456.64	3.79	0.00437	0/0	0	0	16827.8	CID (Collision Induced Dissociation)	MS2			63.2117	11329	11329	-1	mcarrera_G1306_166.mzXML	F3	3416	2.76	1
High	Sequest HT	Sequest HT (A2)	A	2	Unambiguous	LIEEQGKLTEELAKSIQK		4	A0A1E5GU80	RNA-binding transcriptional accessory protein OS=Enterococcus quebecensis OX=903983 GN=BCR23_04915 PE=4 SV=1; Competence protein ComEA helix-hairpin-helix repeat region OS=Enterococcus moraviensis ATCC BAA-383 OX=1158609 GN=UAY_01326 PE=4 SV=1; S1 RNA-binding protein OS=Enterococcus sp. 12C11_DIV0727 OX=1834167 GN=A5866_001771 PE=4 SV=1; S1 RNA-binding protein OS=Enterococcus sp. 7D2_DIV0200 OX=1…	2	3	0	0.2044	0	1	1	1	686.4	2057.19	2057.15	17.78	0.0122	0/0	0	0	22015.6	CID (Collision Induced Dissociation)	MS2			31.8173	5750	5750	-1	mcarrera_G1306_166.mzXML	F3	1072	2.74	1
High	Sequest HT	Sequest HT (A2)	A	2	Unambiguous	NETYHPFLFLVDTLPKEK		6	A0A366SEP0	Uncharacterized protein OS=Enterococcus cecorum OX=44008 GN=EB18_02083 PE=4 SV=1; Uncharacterized protein OS=Enterococcus cecorum OX=44008 GN=A5869_002024 PE=4 SV=1; Uncharacterized protein OS=Enterococcus cecorum OX=44008 GN=B5E88_05280 PE=4 SV=1; Uncharacterized protein OS=Enterococcus cecorum OX=44008 GN=AA987_08600 PE=4 SV=1; Uncharacterized protein OS=Enterococcus cecorum OX=44008 GN=EB31_00…	1	2	0	0.1758	0	1	1	1	1096.08	2191.15	2191.14	4.26	0.00467	0/0	0	0	76302	CID (Collision Induced Dissociation)	MS2			68.0732	12188	12188	-1	mcarrera_G1306_166.mzXML	F3	4290	2.73	1
High	Sequest HT	Sequest HT (A2)	A	2	Unambiguous	NNFLKDNYSLLEGNYPEK		15	A0A6I4XXF4	ATP-binding cassette domain-containing protein OS=Enterococcus faecalis OX=1351 GN=GTI81_00425 PE=4 SV=1; ABC transporter ATP-binding protein/permease OS=Enterococcus faecalis R712 OX=699186 GN=EYB36_07590 PE=4 SV=1; Sulfate-transporting ATPase OS=Enterococcus faecalis CH188 OX=565644 GN=EFNG_00271 PE=4 SV=1; Sulfate ABC transporter ATP-binding protein OS=Enterococcus faecalis OX=1351 GN=CYQ48_02…	1	3	0	0.2978	0	1	1	1	720.01	2158.02	2158.05	-13.75	-0.00989	0/0	0	0	13990.3	CID (Collision Induced Dissociation)	MS2			31.7353	5735	5735	-1	mcarrera_G1306_166.mzXML	F3	2796	2.72	1
High	Sequest HT	Sequest HT (A2)	A	2	Unambiguous	EAGIEAHGYVADVTDEK		1	R2S4D3	Gluconate 5-dehydrogenase OS=Enterococcus asini ATCC 700915 OX=1158606 GN=UAS_00105 PE=4 SV=1	0	3	0	0.2463	0	1	1	1	601.96	1803.87	1803.84	14.36	0.00863	0/0	0	0	55462.7	CID (Collision Induced Dissociation)	MS2			34.9907	6319	6319	-1	mcarrera_G1306_166.mzXML	F3	2969	2.72	1
High	Sequest HT	Sequest HT (A2)	A	2	Unambiguous	ENGGYGTTVNASLKK		2	A0A366SQ83	Glyco_trans_2-like domain-containing protein OS=Enterococcus cecorum OX=44008 GN=EB31_00842 PE=4 SV=1; Glyco_trans_2-like domain-containing protein OS=Enterococcus cecorum OX=44008 GN=B5E88_07900 PE=4 SV=1	1	2	0	0.1704	0	1	1	1	769.89	1538.77	1538.78	-5.32	-0.00409	0/0	0	0	20623.1	CID (Collision Induced Dissociation)	MS2			26.975	4880	4880	-1	mcarrera_G1306_166.mzXML	F3	3829	2.7	1
High	Sequest HT	Sequest HT (A2)	A	2	Unambiguous	KAKEMNVSQIDLHVFAHNK		1	A0A1E5GQJ2	GNAT family N-acetyltransferase OS=Enterococcus ureasiticus OX=903984 GN=BCR21_01270 PE=4 SV=1	2	2	0	0.1896	0	1	1	1	1105.1	2209.19	2209.15	17.24	0.01905	0/0	0	0	18915.2	CID (Collision Induced Dissociation)	MS2			65.0245	11650	11650	-1	mcarrera_G1306_166.mzXML	F3	3188	2.69	1
High	Sequest HT	Sequest HT (A2)	A	2	Unambiguous	VWTNEEFLSTVR		2	A0A4P8KEJ8	Uncharacterized protein OS=Enterococcus avium OX=33945 GN=EH197_09910 PE=4 SV=1; Uncharacterized protein OS=Enterococcus avium OX=33945 GN=AUF12_07435 PE=4 SV=1	0	2	0	0.094	0	1	1	1	740.87	1480.73	1480.74	-6.99	-0.00517	0/0	0	0	29117.8	CID (Collision Induced Dissociation)	MS2			26.4517	4787	4787	-1	mcarrera_G1306_166.mzXML	F3	3709	2.66	1
High	Sequest HT	Sequest HT (A2)	A	2	Unambiguous	ENQVM[147.04]RSIQNFMSDKNNK	M5(Oxidation)	10	A0A1X3AIC8	Exopolysaccharide biosynthesis polyprenyl glycosylphosphotransferase OS=Enterococcus faecalis OX=1351 GN=ELS84_2034 PE=3 SV=1; Exopolysaccharide biosynthesis polyprenyl glycosylphosphotransferase OS=Enterococcus faecalis EnGen0359 OX=1169307 GN=WOK_02233 PE=3 SV=1; Sugar transferase OS=Enterococcus faecalis OX=1351 GN=JAOMBFPH_02310 PE=4 SV=1; Exopolysaccharide biosynthesis polyprenyl glycosylpho…	2	3	0	0.1617	0	1	1	1	733.68	2199.03	2199.03	-1.21	-0.00089	0/0	0	0	17160.7	CID (Collision Induced Dissociation)	MS2			18.557	3374	3374	-1	mcarrera_G1306_166.mzXML	F3	2516	2.66	1
High	Sequest HT	Sequest HT (A2)	A	2	Unambiguous	DAQNQLSNGAK		2	A0A1L8R307	LPXTG-domain-containing protein cell wall anchor domain OS=Enterococcus canintestini OX=317010 GN=RU96_GL001354 PE=4 SV=1; Cell wall protein OS=Enterococcus canintestini OX=317010 GN=AKL21_10845 PE=4 SV=1	0	2	0	0.3849	0	1	1	1	573.27	1145.53	1145.55	-19.04	-0.01091	0/0	0	0	37250.3	CID (Collision Induced Dissociation)	MS2			14.7581	2682	2682	-1	mcarrera_G1306_166.mzXML	F3	1328	2.65	1
High	Sequest HT	Sequest HT (A2)	A	2	Unambiguous	LDDGKFSLIVVK		9	A0A3D8ZVW8	Diacylglycerol kinase OS=Enterococcus pseudoavium OX=44007 GN=CF160_05040 PE=3 SV=1; Diacylglycerol kinase OS=Enterococcus avium ATCC 14025 OX=1140002 GN=OMU_04479 PE=3 SV=1; YegS//BmrU family lipid kinase OS=Enterococcus malodoratus ATCC 43197 OX=1158601 GN=UAI_00131 PE=3 SV=1; YegS//BmrU family lipid kinase OS=Enterococcus raffinosus OX=71452 GN=RV13_GL000372 PE=3 SV=1; Diacylglycerol kinase OS…	1	2	0	0.1818	0	1	1	1	667.38	1333.75	1333.77	-14.89	-0.00993	0/0	0	0	53354.5	CID (Collision Induced Dissociation)	MS2			41.2038	7429	7429	-1	mcarrera_G1306_166.mzXML	F3	2753	2.64	1
High	Sequest HT	Sequest HT (A2)	A	2	Unambiguous	IAGSALHNITNRGGLQGGSTLTQQLIK		3	A0A345FQX0	DD-transpeptidase OS=Enterococcus gilvus OX=160453 GN=EGCR1_05285 PE=4 SV=1; DD-transpeptidase OS=Enterococcus sp. 12E11_DIV0728 OX=1834168 GN=A5865_001006 PE=4 SV=1; DD-transpeptidase OS=Enterococcus gilvus ATCC BAA-350 OX=1158614 GN=UKC_02430 PE=4 SV=1	1	3	0	0.1825	0	1	1	1	916.86	2748.57	2748.51	19.63	0.01798	0/0	0	0	17102.4	CID (Collision Induced Dissociation)	MS2			39.3043	7089	7089	-1	mcarrera_G1306_166.mzXML	F3	1003	2.63	1
High	Sequest HT	Sequest HT (A2)	A	2	Unambiguous	[42.01]MIGIIDYGVGNLFSIQR	N-Term(Prot)(Acetyl)	4	A0A366SPQ3	Imidazole glycerol phosphate synthase subunit HisH OS=Enterococcus cecorum OX=44008 GN=hisH PE=3 SV=1; Imidazole glycerol phosphate synthase subunit HisH OS=Enterococcus cecorum OX=44008 GN=hisH PE=3 SV=1; Imidazole glycerol phosphate synthase subunit HisH OS=Enterococcus cecorum DSM 20682 = ATCC 43198 OX=1121864 GN=hisH PE=3 SV=1; Imidazole glycerol phosphate synthase subunit HisH OS=Enterococcu…	0	3	0	0.2824	0	1	1	1	646.67	1938	1938.02	-10.27	-0.00663	0/0	0	0	20858.1	CID (Collision Induced Dissociation)	MS2			24.302	4402	4402	-1	mcarrera_G1306_166.mzXML	F3	4500	2.62	1
High	Sequest HT	Sequest HT (A2)	A	2	Unambiguous	KAGDSLLIVTAGDAKIDNAK		2	R2VHS7	tRNA_edit domain-containing protein OS=Enterococcus gilvus ATCC BAA-350 OX=1158614 GN=UKC_01405 PE=4 SV=1; YbaK/EbsC family protein OS=Enterococcus gilvus OX=160453 GN=EGCR1_09790 PE=4 SV=1	2	3	0	0.0536	0	1	1	1	667.38	2000.13	2000.1	11.6	0.00773	0/0	0	0	53354.5	CID (Collision Induced Dissociation)	MS2			41.2038	7429	7429	-1	mcarrera_G1306_166.mzXML	F3	1950	2.61	1
High	Sequest HT	Sequest HT (A2)	A	2	Unambiguous	NFAHAIVEEVGDEK		3	A0A2N8PUE3	Triosephosphate isomerase OS=Enterococcus avium OX=33945 GN=AUF12_22515 PE=3 SV=1; Triosephosphate isomerase OS=Enterococcus sp. T0101B.F-10 OX=2315837 GN=D4M89_02530 PE=4 SV=1; Triosephosphate isomerase OS=Enterococcus avium OX=33945 GN=EH197_06195 PE=3 SV=1	0	2	0	0.2031	0	1	1	1	779.39	1557.77	1557.75	11.79	0.00918	0/0	0	0	29982.1	CID (Collision Induced Dissociation)	MS2			17.5213	3185	3185	-1	mcarrera_G1306_166.mzXML	F3	3404	2.61	1
High	Sequest HT	Sequest HT (A2)	A	2	Unambiguous	DLMPVSALDPK		1	A0A3D1J8F5	Family 65 glycosyl hydrolase (Fragment) OS=Enterococcus sp. OX=35783 GN=DEQ24_05390 PE=4 SV=1	0	2	0	0.1456	0	1	1	1	593.31	1185.61	1185.62	-4.78	-0.00283	0/0	0	0	27014.1	CID (Collision Induced Dissociation)	MS2			15.092	2743	2743	-1	mcarrera_G1306_166.mzXML	F3	2921	2.61	1
High	Sequest HT	Sequest HT (A2)	A	2	Unambiguous	LAYQRLDDLLEVLIRQTVPLPMK		1	A0A022NB31	Putative PTS system EIIA component OS=Enterococcus mundtii CRL35 OX=1450511 GN=AK89_01020 PE=4 SV=1	2	3	0	0.093	0	1	1	1	908.86	2724.57	2724.55	6.38	0.00579	0/0	0	0	14990.7	CID (Collision Induced Dissociation)	MS2			33.9075	6125	6125	-1	mcarrera_G1306_166.mzXML	F3	768	2.58	1
High	Sequest HT	Sequest HT (A2)	A	2	Unambiguous	LKEKYAM[147.04]DISDATPQELFHVLGSVVK	M7(Oxidation)	1	A0A679IKE6	Alpha-1,4 glucan phosphorylase OS=Enterococcus saigonensis OX=1805431 GN=glgP PE=3 SV=1	2	3	0	0.1512	0	1	1	1	978.86	2934.57	2934.53	12.72	0.01244	0/0	0	0	25443.5	CID (Collision Induced Dissociation)	MS2			27.2373	4927	4927	-1	mcarrera_G1306_166.mzXML	F3	3069	2.58	1
High	Sequest HT	Sequest HT (A2)	A	2	Unambiguous	SSIKQAKVPNMPK		1	A0A3F3LL95	Uncharacterized protein OS=Enterococcus faecium OX=1352 GN=CUS10_13780 PE=4 SV=1	2	3	0	0.1055	0	1	1	1	476.61	1427.82	1427.8	8.09	0.00385	0/0	0	0	98661.6	CID (Collision Induced Dissociation)	MS2			12.0701	2177	2177	-1	mcarrera_G1306_166.mzXML	F3	2694	2.56	1
High	Sequest HT	Sequest HT (A2)	A	2	Unambiguous	VNILTKDEAFALKVLNHLQK		1	S0KPC2	DNA polymerase III subunit alpha OS=Enterococcus columbae DSM 7374 = ATCC 51263 OX=1121865 GN=I568_01636 PE=3 SV=1	2	3	0	0.1289	0	1	1	1	765.45	2294.34	2294.32	5.39	0.00412	0/0	0	0	14816.5	CID (Collision Induced Dissociation)	MS2			28.2547	5109	5109	-1	mcarrera_G1306_166.mzXML	F3	717	2.56	1
High	Sequest HT	Sequest HT (A2)	A	2	Unambiguous	MIAGELYFAGDPELVADRKFAR		2	A0A4S3Q3Z9	Chorismate mutase OS=Enterococcus hirae OX=1354 GN=E1H99_00410 PE=3 SV=1; Chorismate mutase OS=Enterococcus sp. 10A9_DIV0425 OX=1987383 GN=A5844_001083 PE=3 SV=1	2	3	0	0.098	0	1	1	1	823.76	2469.27	2469.26	2.41	0.00199	0/0	0	0	14059	CID (Collision Induced Dissociation)	MS2			46.6543	8399	8399	-1	mcarrera_G1306_166.mzXML	F3	4641	2.55	1
High	Sequest HT	Sequest HT (A2)	A	2	Unambiguous	DELTKELIIQKQILDEMQQNQVDLVK		1	S1NSY8	Uncharacterized protein OS=Enterococcus columbae DSM 7374 = ATCC 51263 OX=1121865 GN=I568_01446 PE=4 SV=1	2	3	0	0.102	0	1	1	1	1037.88	3111.63	3111.66	-11.29	-0.01171	0/0	0	0	23741.8	CID (Collision Induced Dissociation)	MS2			59.5772	10688	10688	-1	mcarrera_G1306_166.mzXML	F3	3758	2.55	1
High	Sequest HT	Sequest HT (A2)	A	2	Unambiguous	EFASTVHASPTTIVRM[147.04]THKLGFSGWNELK	M16(Oxidation)	1	F9VC98	Transcription regulator OS=Lactococcus garvieae (strain Lg2) OX=420890 GN=LCGL_0489 PE=4 SV=1	2	3	0	0.0863	0	1	1	1	1087.54	3260.61	3260.65	-14.31	-0.01555	0/0	0	0	22998.9	CID (Collision Induced Dissociation)	MS2			27.0758	4898	4898	-1	mcarrera_G1306_166.mzXML	F3	4339	2.55	1
High	Sequest HT	Sequest HT (A2)	A	2	Unambiguous	MPTEIGKKFNGR		6	A0A0I9WKK2	Non-specific serine/threonine protein kinase OS=Enterococcus cecorum OX=44008 GN=AA987_05265 PE=4 SV=1; Non-specific serine/threonine protein kinase OS=Enterococcus cecorum OX=44008 GN=A5869_001624 PE=4 SV=1; Non-specific serine/threonine protein kinase OS=Enterococcus cecorum DSM 20682 = ATCC 43198 OX=1121864 GN=OMO_01556 PE=4 SV=1; Non-specific serine/threonine protein kinase OS=Enterococcus ce…	2	2	0	0.1059	0	1	1	1	689.36	1377.71	1377.73	-13.07	-0.009	0/0	0	0	22525.2	CID (Collision Induced Dissociation)	MS2			30.4293	5499	5499	-1	mcarrera_G1306_166.mzXML	F3	4561	2.55	1
High	Sequest HT	Sequest HT (A2)	A	2	Unambiguous	LIIVFLVLLMGIVSAGTAYAIR		3	R2S6U7	LytR_cpsA_psr domain-containing protein OS=Enterococcus casseliflavus ATCC 49996 OX=1158603 GN=UAM_01268 PE=3 SV=1; Cell envelope-related function transcriptional attenuator common domain OS=Enterococcus casseliflavus OX=37734 GN=lytR_2 PE=3 SV=1; LytR_cpsA_psr domain-containing protein OS=Enterococcus sp. 6D12_DIV0197 OX=1834184 GN=A5867_002053 PE=3 SV=1	0	3	0	0.4902	0	1	1	1	778.48	2333.43	2333.4	9.66	0.00751	0/0	0	0	24279.1	CID (Collision Induced Dissociation)	MS2			42.575	7673	7673	-1	mcarrera_G1306_166.mzXML	F3	163	2.55	1
High	Sequest HT	Sequest HT (A2)	A	2	Unambiguous	AGEITTANLRR		2	A0A679IMV5	Multidrug ABC transporter ATP-binding protein OS=Enterococcus saigonensis OX=1805431 GN=EsVE80_06370 PE=4 SV=1; Uncharacterized protein OS=Enterococcus dispar ATCC 51266 OX=1139219 GN=OMK_01513 PE=4 SV=1	1	3	0	0.1423	0	1	1	1	401.23	1201.68	1201.66	8.89	0.00356	0/0	0	0	9276.26	CID (Collision Induced Dissociation)	MS2			4.9748	880	880	-1	mcarrera_G1306_166.mzXML	F3	4055	2.53	1
High	Sequest HT	Sequest HT (A2)	A	2	Unambiguous	IEVEEAIAKIQQVSAQQK	N-Term(Prot)(Met-loss)	2	A0A242L9W1	Molybdopterin molybdenumtransferase OS=Enterococcus termitis OX=332950 GN=A5881_003706 PE=3 SV=1; Molybdopterin molybdenumtransferase OS=Enterococcus silesiacus OX=332949 GN=ATZ33_00950 PE=3 SV=1	1	3	0	0.1265	0	1	1	1	671.36	2012.07	2012.1	-18.29	-0.01227	0/0	0	0	34205.4	CID (Collision Induced Dissociation)	MS2			13.4022	2434	2434	-1	mcarrera_G1306_166.mzXML	F3	3868	2.53	1
High	Sequest HT	Sequest HT (A2)	A	2	Unambiguous	DKQSFVLLM[147.04]LTFGSSFLFLFLAM[147.04]K	M9(Oxidation); M23(Oxidation)	1	R2T9R7	SugE protein OS=Enterococcus moraviensis ATCC BAA-383 OX=1158609 GN=UAY_02676 PE=3 SV=1	1	3	0	0.1514	0	1	1	1	939.18	2815.53	2815.48	15.68	0.01472	0/0	0	0	17883.1	CID (Collision Induced Dissociation)	MS2			35.274	6369	6369	-1	mcarrera_G1306_166.mzXML	F3	2533	2.51	1
High	Sequest HT	Sequest HT (A2)	A	2	Unambiguous	AAAGTLTFAKNTIVSELAGVM[147.04]KK	M21(Oxidation)	1	A0A242A7Q0	HK97 family phage major capsid protein OS=Enterococcus sp. 8G7_MSG3316 OX=1834191 GN=A5886_002157 PE=4 SV=1	2	3	0	0.1514	0	1	1	1	779.78	2337.33	2337.28	17.46	0.0136	0/0	0	0	19795.3	CID (Collision Induced Dissociation)	MS2			31.0073	5603	5603	-1	mcarrera_G1306_166.mzXML	F3	1262	2.51	1
High	Sequest HT	Sequest HT (A2)	A	2	Unambiguous	TKTFITLWSLQVLC[163.03]GLLIIIVYILIIMGSK	C14(Carbamidomethyl)	2	A0A6B1SFI7	Oligosaccharide flippase family protein OS=Enterococcus durans OX=53345 GN=GT389_14650 PE=4 SV=1; Oligosaccharide flippase family protein OS=Enterococcus durans OX=53345 GN=G4V64_13985 PE=4 SV=1	1	3	0	0.46	0	1	1	1	1150.7	3450.09	3450.03	16.59	0.01908	0/0	0	0	13456.5	CID (Collision Induced Dissociation)	MS2			57.4803	10320	10320	-1	mcarrera_G1306_166.mzXML	F3	114	2.5	1
High	Sequest HT	Sequest HT (A2)	A	2	Unambiguous	GLDIFGNNKGLAKIK		16	A0A242FIW0	Uncharacterized protein OS=Enterococcus faecium OX=1352 GN=A5814_002850 PE=4 SV=1; Uncharacterized protein OS=Enterococcus faecium OX=1352 GN=CUS93_15660 PE=4 SV=1; Uncharacterized protein OS=Enterococcus hirae OX=1354 GN=E5348_11380 PE=4 SV=1; Uncharacterized protein OS=Enterococcus faecium E417 OX=1134817 GN=HMPREF1359_01424 PE=4 SV=1; Uncharacterized protein OS=Enterococcus hirae OX=1354 GN=NC…	2	3	0	0.352	0	1	1	1	529.98	1587.93	1587.92	2.36	0.00125	0/0	0	0	15394.5	CID (Collision Induced Dissociation)	MS2			10.6768	1902	1902	-1	mcarrera_G1306_166.mzXML	F3	1548	2.5	1
High	Sequest HT	Sequest HT (A2)	A	2	Unambiguous	QSVSINQKLLKEK		1	A0A1L8RGR8	CRISPR-associated endonuclease Cas9 OS=Enterococcus canis OX=214095 GN=cas9 PE=3 SV=1	2	2	0	0.132	0	1	1	1	757.96	1514.91	1514.89	14.96	0.01133	0/0	0	0	151822	CID (Collision Induced Dissociation)	MS2			12.5019	2262	2262	-1	mcarrera_G1306_166.mzXML	F3	754	2.5	1
High	Sequest HT	Sequest HT (A2)	A	2	Unambiguous	EM[147.04]FKEM[147.04]SNLTSLDVSSFDTSK	M2(Oxidation); M6(Oxidation)	2	A0A449E4L0	Lipoprotein OS=Enterococcus hirae OX=1354 GN=NCTC7169_00765 PE=3 SV=1; BspA family leucine-rich repeat surface protein (Fragment) OS=Enterococcus hirae OX=1354 GN=E5348_02275 PE=3 SV=1	1	2	0	0.2308	0	1	1	1	1214.53	2428.05	2428.09	-15.12	-0.01836	0/0	0	0	22709.3	CID (Collision Induced Dissociation)	MS2			55.6893	10005	10005	-1	mcarrera_G1306_166.mzXML	F3	573	2.47	1
High	Sequest HT	Sequest HT (A2)	A	2	Unambiguous	DAEANAEADKLR		1	A0A1L8QNU6	Chaperone protein DnaK OS=Enterococcus aquimarinus OX=328396 GN=dnaK PE=2 SV=1	1	2	0	0.065	0	1	1	1	651.83	1302.65	1302.63	18.65	0.01214	0/0	0	0	15540.2	CID (Collision Induced Dissociation)	MS2			32.4187	5859	5859	-1	mcarrera_G1306_166.mzXML	F3	3174	2.46	1
High	Sequest HT	Sequest HT (A2)	A	2	Unambiguous	IKIVVGEFDAFTFDELFEK		1	R2PZC8	Methylase OS=Enterococcus pallens ATCC BAA-351 OX=1158607 GN=UAU_04276 PE=4 SV=1	1	2	0	0.0528	0	1	1	1	1124.09	2247.17	2247.16	6.39	0.00718	0/0	0	0	20569.5	CID (Collision Induced Dissociation)	MS2			58.9895	10585	10585	-1	mcarrera_G1306_166.mzXML	F3	4464	2.46	1
High	Sequest HT	Sequest HT (A2)	A	2	Unambiguous	ESTAIDLNKLAGSGAAGGIGGALAIVGATM[147.04]K	M30(Oxidation)	5	A0A022NEM3	Glycerate kinase OS=Enterococcus mundtii CRL35 OX=1450511 GN=AK89_00060 PE=3 SV=1; Glycerate kinase OS=Enterococcus mundtii OX=53346 GN=C6N14_06915 PE=3 SV=1; Glycerate kinase OS=Enterococcus mundtii OX=53346 GN=CV769_02550 PE=3 SV=1; Glycerate kinase OS=Enterococcus mundtii QU 25 OX=1300150 GN=EMQU_2148 PE=3 SV=1; Glycerate kinase OS=Enterococcus mundtii OX=53346 GN=BTN92_13020 PE=3 SV=1	1	2	0	0.0898	0	1	1	1	1415.76	2830.51	2830.5	5.24	0.00742	0/0	0	0	15452.6	CID (Collision Induced Dissociation)	MS2			54.725	9834	9834	-1	mcarrera_G1306_166.mzXML	F3	3087	2.45	1
High	Sequest HT	Sequest HT (A2)	A	2	Unambiguous	M[147.04]NDM[147.04]ILGTMLMYFKK	M1(Oxidation); M4(Oxidation)	2	A0A022NB75	DNA-directed RNA polymerase specialized sigma subunit, sigma24-like protein OS=Enterococcus mundtii CRL35 OX=1450511 GN=AK89_10870 PE=4 SV=1; DUF3284 domain-containing protein OS=Enterococcus mundtii OX=53346 GN=A5802_000393 PE=4 SV=1	1	2	0	0.1317	0	1	1	1	934.44	1867.87	1867.88	-5.22	-0.00488	0/0	0	0	17180.8	CID (Collision Induced Dissociation)	MS2			28.1043	5082	5082	-1	mcarrera_G1306_166.mzXML	F3	2381	2.43	1
High	Sequest HT	Sequest HT (A2)	A	2	Unambiguous	DQHAANM[147.04]M[147.04]LDAM[147.04]IK	M7(Oxidation); M8(Oxidation); M12(Oxidation)	1	A0A6G9LNE0	Membrane protein OS=Enterococcus phage heks OX=2719592 GN=heks_1 PE=4 SV=1	0	2	0	0.1653	0	1	1	1	818.86	1636.71	1636.71	-0.03	-3e-05	0/0	0	0	244388	CID (Collision Induced Dissociation)	MS2			60.336	10822	10822	-1	mcarrera_G1306_166.mzXML	F3	633	2.42	1
High	Sequest HT	Sequest HT (A2)	A	2	Unambiguous	MGNGQVLNQVFNAYQK		1	A0A067XH03	Putative calcineurin-like phosphoesterase OS=Enterococcus phage vB_Efae230P-4 OX=1161939 GN=vB_Efae230P-4.6 PE=4 SV=1	0	2	0	0.1046	0	1	1	1	905.94	1810.87	1810.89	-9.8	-0.00888	0/0	0	0	48859.3	CID (Collision Induced Dissociation)	MS2			27.2653	4932	4932	-1	mcarrera_G1306_166.mzXML	F3	3413	2.39	1
High	Sequest HT	Sequest HT (A2)	A	2	Unambiguous	IKDGAM[147.04]PTTSQVNVGR	M6(Oxidation)	6	A0A2N8Q033	DegV family EDD domain-containing protein OS=Enterococcus avium OX=33945 GN=AUF12_10285 PE=4 SV=1; DegV family EDD domain-containing protein OS=Enterococcus malodoratus ATCC 43197 OX=1158601 GN=UAI_03795 PE=4 SV=1; DegV family protein OS=Enterococcus avium OX=33945 GN=EK398_02575 PE=4 SV=1; DegV family protein OS=Enterococcus sp. T0101B.F-10 OX=2315837 GN=D4M89_16550 PE=4 SV=1; DegV family EDD do…	1	2	0	0.1632	0	1	1	1	845.42	1689.83	1689.86	-15.46	-0.01306	0/0	0	0	67698	CID (Collision Induced Dissociation)	MS2			14.9537	2718	2718	-1	mcarrera_G1306_166.mzXML	F3	3626	2.39	1
High	Sequest HT	Sequest HT (A2)	A	2	Unambiguous	TFPETFM[147.04]EYWPSLIIGLK	N-Term(Prot)(Met-loss); M8(Oxidation)	1	R2T296	ABC transporter permease OS=Enterococcus pallens ATCC BAA-351 OX=1158607 GN=UAU_02109 PE=3 SV=1	0	2	0	0.1513	0	1	1	1	1094.54	2188.07	2188.1	-14.06	-0.01538	0/0	0	0	53461.4	CID (Collision Induced Dissociation)	MS2			57.2625	10282	10282	-1	mcarrera_G1306_166.mzXML	F3	4078	2.38	1
High	Sequest HT	Sequest HT (A2)	A	2	Unambiguous	DILDTTGMETER		4	V5XLU8	Uncharacterized protein OS=Enterococcus mundtii QU 25 OX=1300150 GN=EMQU_0933 PE=4 SV=1; Uncharacterized protein OS=Enterococcus mundtii OX=53346 GN=CV769_11125 PE=4 SV=1; Uncharacterized protein OS=Enterococcus mundtii OX=53346 GN=C6N14_13470 PE=4 SV=1; Uncharacterized protein OS=Enterococcus mundtii OX=53346 GN=A5802_000446 PE=4 SV=1	0	2	0	0.2743	0	1	1	1	690.81	1380.61	1380.63	-13.34	-0.00921	0/0	0	0	14491.2	CID (Collision Induced Dissociation)	MS2			37.8167	6824	6824	-1	mcarrera_G1306_166.mzXML	F3	939	2.37	1
High	Sequest HT	Sequest HT (A2)	A	2	Unambiguous	DIDSINLAGIPIR		2	R2R3P9	HTH deoR-type domain-containing protein OS=Enterococcus malodoratus ATCC 43197 OX=1158601 GN=UAI_03053 PE=4 SV=1; HTH deoR-type domain-containing protein OS=Enterococcus pallens ATCC BAA-351 OX=1158607 GN=UAU_03674 PE=4 SV=1	0	2	0	0.1266	0	1	1	1	698.88	1396.75	1396.78	-19.14	-0.01337	0/0	0	0	13920	CID (Collision Induced Dissociation)	MS2			29.4522	5324	5324	-1	mcarrera_G1306_166.mzXML	F3	2994	2.37	1
High	Sequest HT	Sequest HT (A2)	A	2	Unambiguous	NESNTSTQPTTETK		1	R3WAT8	Uncharacterized protein OS=Enterococcus caccae ATCC BAA-1240 OX=1158612 GN=UC7_02105 PE=4 SV=1	0	2	0	0.1404	0	1	1	1	769.35	1537.69	1537.7	-3.19	-0.00246	0/0	0	0	16643.9	CID (Collision Induced Dissociation)	MS2			19.6727	3574	3574	-1	mcarrera_G1306_166.mzXML	F3	1256	2.35	1
High	Sequest HT	Sequest HT (A2)	A	2	Unambiguous	MVAVMNTASEVIEKC[163.03]C[163.03]K	C15(Carbamidomethyl); C16(Carbamidomethyl)	2	A0A267HSJ4	Malonyl CoA-acyl carrier protein transacylase OS=Enterococcus canintestini OX=317010 GN=AKL21_08330 PE=3 SV=1; Malonyl CoA-acyl carrier protein transacylase OS=Enterococcus canintestini OX=317010 GN=RU96_GL002418 PE=3 SV=1	1	2	0	0.1234	0	1	1	1	985.47	1969.93	1969.92	5.76	0.00567	0/0	0	0	28893.7	CID (Collision Induced Dissociation)	MS2			16.7208	3039	3039	-1	mcarrera_G1306_166.mzXML	F3	2823	2.35	1
High	Sequest HT	Sequest HT (A2)	A	2	Unambiguous	QTVSKEAIYIAI		1	A0A3N3ZFR9	Mutator family transposase (Fragment) OS=Enterococcus faecalis OX=1351 GN=EGW70_09735 PE=3 SV=1	1	2	0	0.2213	0	1	1	1	668.37	1335.73	1335.75	-14.31	-0.00956	0/0	0	0	30678.8	CID (Collision Induced Dissociation)	MS2			16.3043	2963	2963	-1	mcarrera_G1306_166.mzXML	F3	3291	2.35	1
High	Sequest HT	Sequest HT (A2)	A	2	Unambiguous	KSFEEQKK		1	A0A1V8X8L7	Uncharacterized protein OS=Enterococcus hirae OX=1354 GN=BHG15_09620 PE=4 SV=1	2	2	0	0.0556	0	1	1	1	512.27	1023.53	1023.55	-13.89	-0.00711	0/0	0	0	7140.88	CID (Collision Induced Dissociation)	MS2			5.6265	998	998	-1	mcarrera_G1306_166.mzXML	F3	3017	2.34	1
High	Sequest HT	Sequest HT (A2)	A	2	Unambiguous	M[147.04]EAVVEREAKGM[147.04]K	M1(Oxidation); M12(Oxidation)	7	A0A6I4XV29	Pheromone response system RNA-binding regulator PrgU (Fragment) OS=Enterococcus faecalis OX=1351 GN=prgU PE=4 SV=1; Type III secretion system protein PrgU OS=Enterococcus faecalis OX=1351 GN=BZG32_16250 PE=4 SV=1; PrgU protein OS=Enterococcus faecalis OX=1351 GN=ELS84_2044 PE=4 SV=1; PrgU-like protein (Fragment) OS=Enterococcus faecalis S613 OX=699185 GN=HMPREF9376_03029 PE=4 SV=1; Type III secre…	2	2	0	0.176	0	1	1	1	755.37	1509.73	1509.74	-4.8	-0.00363	0/0	0	0	68661	CID (Collision Induced Dissociation)	MS2			25.7623	4664	4664	-1	mcarrera_G1306_166.mzXML	F3	3263	2.33	1
High	Sequest HT	Sequest HT (A2)	A	2	Unambiguous	LEANILPSGGDKK		1	A0A1E5GDR4	Aspartate-semialdehyde dehydrogenase OS=Enterococcus ureasiticus OX=903984 GN=asd PE=3 SV=1	1	2	0	0.1659	0	1	1	1	671.36	1341.71	1341.74	-18.28	-0.01227	0/0	0	0	14494.8	CID (Collision Induced Dissociation)	MS2			20.046	3640	3640	-1	mcarrera_G1306_166.mzXML	F3	3245	2.29	1
High	Sequest HT	Sequest HT (A2)	A	2	Unambiguous	DYPEELVK	N-Term(Prot)(Met-loss)	1	R2P545	Type-4 uracil-DNA glycosylase OS=Enterococcus malodoratus ATCC 43197 OX=1158601 GN=UAI_01822 PE=3 SV=1	0	2	0	0.0614	0	1	1	1	496.74	992.473	992.494	-20.94	-0.01039	0/0	0	0	25477.8	CID (Collision Induced Dissociation)	MS2			21.7955	3953	3953	-1	mcarrera_G1306_166.mzXML	F3	2251	2.28	1
High	Sequest HT	Sequest HT (A2)	A	2	Unambiguous	IVQDVTTYNDK		8	A0A679L910	Phage tail sheath OS=Enterococcus phage 163 OX=2699794 PE=4 SV=1; Major tail sheath OS=Enterococcus phage vB_OCPT_Ben OX=2587819 PE=4 SV=1; Putative tail sheath protein OS=Enterococcus phage EfsSzw-1 OX=2419745 GN=EfsSzw1_109 PE=4 SV=1; Major tail sheath protein OS=Enterococcus phage EFP01 OX=1926594 GN=EFP01_079 PE=4 SV=1; Major tail sheath protein OS=Enterococcus phage EFDG1 OX=1597976 PE=4 SV=…	0	2	0	0.1798	0	1	1	1	648.32	1295.63	1295.65	-11.61	-0.00752	0/0	0	0	15384.7	CID (Collision Induced Dissociation)	MS2			20.398	3703	3703	-1	mcarrera_G1306_166.mzXML	F3	2993	2.28	1
High	Sequest HT	Sequest HT (A2)	A	2	Unambiguous	DLFLGNVSAKIKAPK		2	A0A125W4G6	Putative phage portal protein, SPP1 family OS=Enterococcus faecalis TX4248 OX=749495 GN=HMPREF9498_02202 PE=4 SV=1; Putative phage portal protein, SPP1 family OS=Enterococcus faecalis TX0027 OX=749498 GN=HMPREF9501_01415 PE=4 SV=1	2	2	0	0.1278	0	1	1	1	800.99	1600.97	1600.94	19.13	0.01531	0/0	0	0	43536.8	CID (Collision Induced Dissociation)	MS2			13.3965	2433	2433	-1	mcarrera_G1306_166.mzXML	F3	513	2.27	1
High	Sequest HT	Sequest HT (A2)	A	2	Unambiguous	M[147.04]NAIDLSILNLK	M1(Oxidation)	1	A0A0J6ZMY4	DinB family protein OS=Bacillus cereus OX=1396 GN=BLX06_33120 PE=4 SV=1	0	2	0	0.0925	0	1	1	1	680.88	1360.75	1360.75	1.66	0.00113	0/0	0	0	11094.3	CID (Collision Induced Dissociation)	MS2			41.5947	7499	7499	-1	mcarrera_G1306_166.mzXML	F3	3386	2.27	1
High	Sequest HT	Sequest HT (A2)	A	2	Unambiguous	KDNKVIGEM[147.04]WVYLIENDR	M9(Oxidation)	2	A0A455TUM0	N-acetyltransferase OS=Enterococcus faecium OX=1352 GN=SMVRE20_02488 PE=4 SV=1; N-acetyltransferase OS=Enterococcus faecium OX=1352 PE=4 SV=1	2	2	0	0.0793	0	1	1	1	1119.58	2238.15	2238.12	13.58	0.0152	0/0	0	0	14978.4	CID (Collision Induced Dissociation)	MS2			58.5608	10510	10510	-1	mcarrera_G1306_166.mzXML	F3	4570	2.27	1
High	Sequest HT	Sequest HT (A2)	A	2	Unambiguous	NITATFNVKIGR		1	R3WQG2	Fimbrial isopeptide formation D2 domain-containing protein OS=Enterococcus caccae ATCC BAA-1240 OX=1158612 GN=UC7_00500 PE=4 SV=1	1	2	0	0.0969	0	1	1	1	667.37	1333.73	1333.76	-19.45	-0.01297	0/0	0	0	16514.1	CID (Collision Induced Dissociation)	MS2			26.7098	4833	4833	-1	mcarrera_G1306_166.mzXML	F3	3868	2.27	1
High	Sequest HT	Sequest HT (A2)	A	2	Unambiguous	NLLAVMSLK		2	A0A200HWR5	Uncharacterized protein OS=Enterococcus sp. 12F9_DIV0723 OX=1834169 GN=A5868_001366 PE=4 SV=1; Uncharacterized protein OS=Enterococcus sp. 12E11_DIV0728 OX=1834168 GN=A5865_001256 PE=4 SV=1	0	2	0	0.141	0	1	1	1	494.8	988.593	988.586	6.84	0.00338	0/0	0	0	13572.5	CID (Collision Induced Dissociation)	MS2			34.6342	6255	6255	-1	mcarrera_G1306_166.mzXML	F3	2069	2.27	1
High	Sequest HT	Sequest HT (A2)	A	2	Unambiguous	WGTDVGKATDGALTK		1	R3J505	Phage tail tape measure protein, TP901 family, core region OS=Enterococcus faecalis EnGen0359 OX=1169307 GN=WOK_02575 PE=4 SV=1	1	2	0	0.1607	0	1	1	1	760.38	1519.75	1519.78	-14.72	-0.01119	0/0	0	0	15345.2	CID (Collision Induced Dissociation)	MS2			21.1802	3843	3843	-1	mcarrera_G1306_166.mzXML	F3	3721	2.24	1
High	Sequest HT	Sequest HT (A2)	A	2	Unambiguous	[42.01]EM[147.04]ENLDTEQR	N-Term(Prot)(Met-loss+Acetyl); M3(Oxidation)	1	A0A1L8WLC3	N-acetylmuramic acid 6-phosphate etherase OS=Enterococcus ratti OX=150033 GN=murQ PE=3 SV=1	0	2	0	0.3318	0	1	1	1	661.77	1322.53	1322.55	-15.24	-0.01008	0/0	0	0	43534.4	CID (Collision Induced Dissociation)	MS2			23.7737	4307	4307	-1	mcarrera_G1306_166.mzXML	F3	126	2.23	1
High	Sequest HT	Sequest HT (A2)	A	2	Unambiguous	DLMDGFYKGDE		1	R2NKD8	PadR domain-containing protein OS=Enterococcus malodoratus ATCC 43197 OX=1158601 GN=UAI_04092 PE=4 SV=1	1	2	0	0.3108	0	1	1	1	645.26	1289.51	1289.54	-17.62	-0.01136	0/0	0	0	15761.2	CID (Collision Induced Dissociation)	MS2			27.3942	4955	4955	-1	mcarrera_G1306_166.mzXML	F3	109	2.22	1
High	Sequest HT	Sequest HT (A2)	A	2	Unambiguous	YGNIC[163.03]PYC[163.03]NM[147.04]HVKEDTSK	C5(Carbamidomethyl); C8(Carbamidomethyl); M10(Oxidation)	1	A0A242KES1	FHA domain-containing protein OS=Enterococcus sp. 9E7_DIV0242 OX=1834193 GN=A5888_000854 PE=4 SV=1	1	2	0	0.1855	0	1	1	1	1116.46	2231.91	2231.95	-17.52	-0.01956	0/0	0	0	59670.1	CID (Collision Induced Dissociation)	MS2			66.9492	11988	11988	-1	mcarrera_G1306_166.mzXML	F3	107	2.21	1
High	Sequest HT	Sequest HT (A2)	A	2	Unambiguous	EDVDTGLDQNGK		1	A0A242L895	Uncharacterized protein OS=Enterococcus termitis OX=332950 GN=A5881_003956 PE=4 SV=1	0	2	0	0.2081	0	1	1	1	645.79	1290.57	1290.58	-6.27	-0.00405	0/0	0	0	15489.5	CID (Collision Induced Dissociation)	MS2			37.1248	6700	6700	-1	mcarrera_G1306_166.mzXML	F3	757	2.21	1
High	Sequest HT	Sequest HT (A2)	A	2	Unambiguous	TDSKYLTQDMK		3	S0LAU7	DNA topoisomerase OS=Enterococcus sulfureus ATCC 49903 OX=1140003 GN=I573_00416 PE=3 SV=1; DNA topoisomerase OS=Enterococcus villorum OX=112904 GN=BH747_04795 PE=3 SV=1; DNA topoisomerase OS=Enterococcus villorum OX=112904 GN=topB PE=3 SV=1	1	2	0	0.0682	0	1	1	1	665.33	1329.65	1329.64	12.96	0.00862	0/0	0	0	27895.5	CID (Collision Induced Dissociation)	MS2			23.0478	4177	4177	-1	mcarrera_G1306_166.mzXML	F3	2491	2.2	1
High	Sequest HT	Sequest HT (A2)	A	2	Unambiguous	KNIHDEE		1	A0A431HB49	MogA/MoaB family molybdenum cofactor biosynthesis protein OS=Enterococcus faecalis OX=1351 GN=DRJ71_01525 PE=4 SV=1	1	2	0	0.0731	0	1	1	1	442.71	884.413	884.411	2.13	0.00094	0/0	0	0	14906.3	CID (Collision Induced Dissociation)	MS2			8.6538	1542	1542	-1	mcarrera_G1306_166.mzXML	F3	1158	2.19	1
High	Sequest HT	Sequest HT (A2)	A	2	Unambiguous	EDGLIQVDGQEYESVLSPGAK		1	R2PYM6	von Willebrand factor protein OS=Enterococcus faecium EnGen0263 OX=1158553 GN=UA3_01499 PE=4 SV=1	0	2	0	0.1009	0	1	1	1	1117.54	2234.07	2234.08	-4.29	-0.00479	0/0	0	0	15500.8	CID (Collision Induced Dissociation)	MS2			34.3208	6199	6199	-1	mcarrera_G1306_166.mzXML	F3	3668	2.18	1
High	Sequest HT	Sequest HT (A2)	A	2	Unambiguous	IDIVLSTENGR		1	A0A242CGL7	Uncharacterized protein OS=Enterococcus sp. 4E1_DIV0656 OX=1834180 GN=A5882_003642 PE=4 SV=1	0	2	0	0.1835	0	1	1	1	608.83	1216.65	1216.65	-0.38	-0.00023	0/0	0	0	20272.7	CID (Collision Induced Dissociation)	MS2			27.9415	5053	5053	-1	mcarrera_G1306_166.mzXML	F3	4120	2.18	1
High	Sequest HT	Sequest HT (A2)	A	2	Unambiguous	NERIDALYAEGIK		1	A0A679ISH2	Methyltransferase OS=Enterococcus saigonensis OX=1805431 GN=EsVE80_19500 PE=4 SV=1	1	2	0	0.0507	0	1	1	1	746.4	1491.79	1491.78	8.41	0.00627	0/0	0	0	36990.5	CID (Collision Induced Dissociation)	MS2			14.5841	2650	2650	-1	mcarrera_G1306_166.mzXML	F3	4443	2.17	1
High	Sequest HT	Sequest HT (A2)	A	2	Unambiguous	QVHLLLKTIEEK		7	A0A366UI73	Uncharacterized protein OS=Enterococcus hirae OX=1354 GN=EB10_00576 PE=4 SV=1; Uncharacterized protein OS=Enterococcus hirae OX=1354 GN=E2L09_04480 PE=4 SV=1; Uncharacterized protein OS=Enterococcus hirae OX=1354 GN=BHG15_09720 PE=4 SV=1; Uncharacterized protein OS=Enterococcus hirae (strain ATCC 9790 / DSM 20160 / JCM 8729 / LMG 6399 / NBRC 3181 / NCIMB 6459 / NCDO 1258) OX=768486 GN=EHR_13580 P…	1	2	0	0.0556	0	1	1	1	725.94	1450.87	1450.86	6.85	0.00497	0/0	0	0	49448.9	CID (Collision Induced Dissociation)	MS2			15.54	2824	2824	-1	mcarrera_G1306_166.mzXML	F3	609	2.16	1
High	Sequest HT	Sequest HT (A2)	A	2	Unambiguous	IANGAVEAM[147.04]VGK	M9(Oxidation)	1	R2QU60	Phage_integrase domain-containing protein OS=Enterococcus malodoratus ATCC 43197 OX=1158601 GN=UAI_03266 PE=4 SV=1	0	2	0	0.1481	0	1	1	1	588.3	1175.59	1175.61	-13.75	-0.00808	0/0	0	0	15725.2	CID (Collision Induced Dissociation)	MS2			22.2768	4039	4039	-1	mcarrera_G1306_166.mzXML	F3	3292	2.16	1
High	Sequest HT	Sequest HT (A2)	A	2	Unambiguous	VFLIEQVDKM[147.04]SVGAANSLLK	M10(Oxidation)	1	A0A1E5KX89	DNA polymerase III subunit delta OS=Enterococcus rivorum OX=762845 GN=BCR26_13420 PE=4 SV=1	1	2	0	0.0744	0	1	1	1	1089.58	2178.15	2178.18	-14.3	-0.01557	0/0	0	0	27473.9	CID (Collision Induced Dissociation)	MS2			16.3376	2969	2969	-1	mcarrera_G1306_166.mzXML	F3	4122	2.15	1
High	Sequest HT	Sequest HT (A2)	A	2	Unambiguous	EVVENTQAPK		3	A0A6B3TU75	Uncharacterized protein OS=Enterococcus durans OX=53345 GN=G4V64_01410 PE=4 SV=1; Uncharacterized protein OS=Enterococcus durans OX=53345 GN=EA71_01156 PE=4 SV=1; Uncharacterized protein OS=Enterococcus durans OX=53345 GN=NCTC8130_01307 PE=4 SV=1	0	2	0	0.0651	0	1	1	1	557.79	1114.57	1114.57	-1.04	-0.00058	0/0	0	0	80608.6	CID (Collision Induced Dissociation)	MS2			14.7138	2674	2674	-1	mcarrera_G1306_166.mzXML	F3	2498	2.15	1
High	Sequest HT	Sequest HT (A2)	A	2	Unambiguous	GVQYM[147.04]NEYQDGVNTNAEK	M5(Oxidation)	2	A0A510C9C3	Phage tail tape measure protein OS=Enterococcus avium OX=33945 GN=AUF16_09080 PE=4 SV=1; Phage tail tape measure protein, TP901 family, core region OS=Enterococcus devriesei OX=319970 GN=RV00_GL001027 PE=4 SV=1	0	2	0	0.3052	0	1	1	1	1038.46	2075.91	2075.9	7.35	0.00762	0/0	0	0	15396.2	CID (Collision Induced Dissociation)	MS2			25.9593	4699	4699	-1	mcarrera_G1306_166.mzXML	F3	835	2.13	1
High	Sequest HT	Sequest HT (A2)	A	2	Unambiguous	AYKNYVAGC[163.03]EEM[147.04]TQSIQPEK	C9(Carbamidomethyl); M12(Oxidation)	3	A0A2M9FT24	Uncharacterized protein OS=Enterococcus mundtii OX=53346 GN=CV769_04535 PE=4 SV=1; Uncharacterized protein OS=Enterococcus mundtii QU 25 OX=1300150 GN=EMQU_2398 PE=4 SV=1; Uncharacterized protein OS=Enterococcus mundtii OX=53346 GN=A5802_002120 PE=4 SV=1	1	2	0	0.1362	0	1	1	1	1181.52	2362.03	2362.07	-15.35	-0.01812	0/0	0	0	19228.9	CID (Collision Induced Dissociation)	MS2			35.9985	6499	6499	-1	mcarrera_G1306_166.mzXML	F3	725	2.13	1
High	Sequest HT	Sequest HT (A2)	A	2	Unambiguous	SLSGTVLYGAVEV		1	R3TVS5	Uncharacterized protein OS=Enterococcus phoeniculicola ATCC BAA-412 OX=1158610 GN=UC3_01143 PE=4 SV=1	0	2	0	0.2264	0	1	1	1	647.86	1294.71	1294.69	18.39	0.01191	0/0	0	0	13239.8	CID (Collision Induced Dissociation)	MS2			33.6298	6075	6075	-1	mcarrera_G1306_166.mzXML	F3	2759	2.12	1
High	Sequest HT	Sequest HT (A2)	A	2	Unambiguous	EKAVNLNNINMEYTLKK	N-Term(Prot)(Met-loss)	1	A0A377KRX3	ABC superfamily ATP binding cassette transporter, ABC protein OS=Enterococcus casseliflavus OX=37734 GN=metN_2 PE=4 SV=1	2	2	0	0.1659	0	1	1	1	1011.55	2022.09	2022.07	11.81	0.01194	0/0	0	0	39430.1	CID (Collision Induced Dissociation)	MS2			67.7973	12139	12139	-1	mcarrera_G1306_166.mzXML	F3	3234	2.11	1
High	Sequest HT	Sequest HT (A2)	A	2	Unambiguous	MSDLQTKLGSGMNK		1	A0A6I5J6C9	Zinc ribbon domain-containing protein OS=Bacillus cereus OX=1396 GN=C6A78_13605 PE=4 SV=1	1	2	0	0.1	0	1	1	1	755.37	1509.73	1509.74	-4.8	-0.00363	0/0	0	0	66629.9	CID (Collision Induced Dissociation)	MS2			15.4528	2808	2808	-1	mcarrera_G1306_166.mzXML	F3	3263	2.1	1
High	Sequest HT	Sequest HT (A2)	A	2	Unambiguous	M[147.04]GLRTMGDLAHANPFR	M1(Oxidation)	1	R2SUR1	UmuC domain-containing protein OS=Enterococcus pallens ATCC BAA-351 OX=1158607 GN=UAU_03126 PE=3 SV=1	1	2	0	0.0619	0	1	1	1	901.95	1802.89	1802.88	7.68	0.00693	0/0	0	0	73007.2	CID (Collision Induced Dissociation)	MS2			35.0128	6323	6323	-1	mcarrera_G1306_166.mzXML	F3	3840	2.1	1
High	Sequest HT	Sequest HT (A2)	A	2	Unambiguous	DYKMMAKNILEK	N-Term(Prot)(Met-loss)	1	A0A120LLB6	PTS beta-glucoside transporter subunit IIABC OS=Enterococcus gallinarum OX=1353 GN=AL523_06065 PE=4 SV=1	2	2	0	0.177	0	1	1	1	742.38	1483.75	1483.76	-8.09	-0.006	0/0	0	0	34995.1	CID (Collision Induced Dissociation)	MS2			26.6537	4823	4823	-1	mcarrera_G1306_166.mzXML	F3	3456	2.09	1
High	Sequest HT	Sequest HT (A2)	A	2	Unambiguous	FSEGSSSEKAENK		1	A0A4P5PAZ0	PTS beta-glucoside transporter subunit EIIBCA OS=Enterococcus florum OX=2480627 GN=bglC_2 PE=4 SV=1	1	2	0	0.0766	0	1	1	1	700.31	1399.61	1399.63	-14.9	-0.01043	0/0	0	0	14759.3	CID (Collision Induced Dissociation)	MS2			37.4535	6759	6759	-1	mcarrera_G1306_166.mzXML	F3	817	2.09	1
High	Sequest HT	Sequest HT (A2)	A	2	Unambiguous	DKTLILQQMQSDK		1	A0A4S3PR07	MurR/RpiR family transcriptional regulator OS=Enterococcus hirae OX=1354 GN=E1H99_07800 PE=4 SV=1	1	2	0	0.0622	0	1	1	1	774.41	1547.81	1547.81	1.91	0.00148	0/0	0	0	22658.1	CID (Collision Induced Dissociation)	MS2			15.2967	2780	2780	-1	mcarrera_G1306_166.mzXML	F3	4520	2.09	1
High	Sequest HT	Sequest HT (A2)	A	2	Unambiguous	HLAEM[147.04]LQVAR	M5(Oxidation)	2	A0A1A7TAW9	DNA repair protein RecN OS=Enterococcus faecium OX=1352 GN=recN_2 PE=3 SV=1; DNA repair protein RecN OS=Enterococcus raffinosus OX=71452 GN=RV13_GL000243 PE=3 SV=1	0	2	0	0.2548	0	1	1	1	592.32	1183.63	1183.63	6.35	0.00376	0/0	0	0	18867.9	CID (Collision Induced Dissociation)	MS2			34.116	6162	6162	-1	mcarrera_G1306_166.mzXML	F3	2686	2.08	1
High	Sequest HT	Sequest HT (A2)	A	2	Unambiguous	DIDSLKITKIK		1	A0A1E5GK00	HTH araC/xylS-type domain-containing protein OS=Enterococcus termitis OX=332950 GN=BCR25_05945 PE=4 SV=1	2	2	0	0.256	0	1	1	1	637.38	1273.75	1273.77	-15.59	-0.00993	0/0	0	0	14832.4	CID (Collision Induced Dissociation)	MS2			20.4593	3714	3714	-1	mcarrera_G1306_166.mzXML	F3	1843	2.07	1
High	Sequest HT	Sequest HT (A2)	A	2	Unambiguous	[42.01]MGAREDEK	N-Term(Prot)(Met-loss+Acetyl)	1	R2XBG4	Uncharacterized protein OS=Enterococcus gilvus ATCC BAA-350 OX=1158614 GN=UKC_04085 PE=3 SV=1	1	2	0	0.0971	0	1	1	1	489.23	977.453	977.436	17.45	0.00853	0/0	0	0	12552.3	CID (Collision Induced Dissociation)	MS2			6.7014	1192	1192	-1	mcarrera_G1306_166.mzXML	F3	1492	2.06	1
High	Sequest HT	Sequest HT (A2)	A	2	Unambiguous	M[147.04]DEIMAYVDK	M1(Oxidation)	2	D2IZF8	Phage head protein OS=Enterococcus phage phiFL2A OX=673835 GN=gp38 PE=4 SV=1; SPP1 gp7 family phage head morphogenesis protein OS=Enterococcus faecalis EnGen0359 OX=1169307 GN=WOK_02677 PE=4 SV=1	0	2	0	0.1366	0	1	1	1	615.77	1230.53	1230.54	-4.36	-0.00268	0/0	0	0	20269.6	CID (Collision Induced Dissociation)	MS2			19.5898	3559	3559	-1	mcarrera_G1306_166.mzXML	F3	541	2.05	1
High	Sequest HT	Sequest HT (A2)	A	2	Unambiguous	NMPIEIQSGMNDK		11	A0A6B1ZA83	Uncharacterized protein OS=Enterococcus hirae OX=1354 GN=GUI66_04335 PE=4 SV=1; Uncharacterized protein OS=Enterococcus hirae (strain ATCC 9790 / DSM 20160 / JCM 8729 / LMG 6399 / NBRC 3181 / NCIMB 6459 / NCDO 1258) OX=768486 GN=I584_00410 PE=4 SV=1; Uncharacterized protein OS=Enterococcus hirae OX=1354 GN=GUI82_01795 PE=4 SV=1; Uncharacterized protein OS=Enterococcus hirae OX=1354 GN=GUJ01_01020…	0	2	0	0.0634	0	1	1	1	738.84	1476.67	1476.68	-6.37	-0.0047	0/0	0	0	40827.6	CID (Collision Induced Dissociation)	MS2			14.8409	2697	2697	-1	mcarrera_G1306_166.mzXML	F3	1375	2.05	1
High	Sequest HT	Sequest HT (A2)	A	2	Unambiguous	LMAQYQDNEPTVVQM[147.04]EELK	M15(Oxidation)	1	R3JAK6	Tagatose 1,6-diphosphate aldolase OS=Enterococcus faecalis EnGen0359 OX=1169307 GN=lacD PE=3 SV=1	0	2	0	0.1127	0	1	1	1	1141.55	2282.09	2282.07	10.87	0.01241	0/0	0	0	31690.6	CID (Collision Induced Dissociation)	MS2			67.6255	12109	12109	-1	mcarrera_G1306_166.mzXML	F3	3455	2.04	1
High	Sequest HT	Sequest HT (A2)	A	2	Unambiguous	FASISRRDDF		1	S0KDX1	Replicative DNA helicase OS=Enterococcus columbae DSM 7374 = ATCC 51263 OX=1121865 GN=I568_02278 PE=3 SV=1	2	2	0	0.0784	0	1	1	1	607.31	1213.61	1213.6	13.77	0.00836	0/0	0	0	27905	CID (Collision Induced Dissociation)	MS2			21.8563	3964	3964	-1	mcarrera_G1306_166.mzXML	F3	2532	2.04	1
High	Sequest HT	Sequest HT (A2)	A	2	Unambiguous	NDDVHKM[147.04]QGR	M7(Oxidation)	2	A0A059MYA1	Uncharacterized protein OS=Enterococcus faecalis 918 OX=1338519 GN=HMPREF2097_02865 PE=4 SV=1; Uncharacterized protein OS=Enterococcus faecalis TX0630 OX=749508 GN=HMPREF9511_01133 PE=4 SV=1	1	2	0	0.3251	0	1	1	1	608.27	1215.53	1215.55	-17.09	-0.01039	0/0	0	0	14412.4	CID (Collision Induced Dissociation)	MS2			39.3383	7095	7095	-1	mcarrera_G1306_166.mzXML	F3	706	2.03	1
High	Sequest HT	Sequest HT (A2)	A	2	Unambiguous	[42.01]MKKITVGVIGAGR	N-Term(Prot)(Acetyl)	1	R3W2S7	Uncharacterized protein OS=Enterococcus phoeniculicola ATCC BAA-412 OX=1158610 GN=UC3_02300 PE=3 SV=1	2	2	0	0.2228	0	1	1	1	686.4	1371.79	1371.81	-15.56	-0.01067	0/0	0	0	22015.6	CID (Collision Induced Dissociation)	MS2			31.8173	5750	5750	-1	mcarrera_G1306_166.mzXML	F3	2542	2.02	1
High	Sequest HT	Sequest HT (A2)	A	2	Unambiguous	NNTMMGPPAPPK		1	A0A242AP98	Uncharacterized protein OS=Enterococcus sp. 7F3_DIV0205 OX=1834189 GN=A5821_002803 PE=4 SV=1	0	2	0	0.1139	0	1	1	1	627.79	1254.57	1254.6	-19.3	-0.01211	0/0	0	0	23825.9	CID (Collision Induced Dissociation)	MS2			15.2858	2778	2778	-1	mcarrera_G1306_166.mzXML	F3	1399	2.02	1
High	Sequest HT	Sequest HT (A2)	A	2	Unambiguous	RLQPLGIFSVYGLAHSDYYK		1	R2P1L8	Uncharacterized protein OS=Enterococcus faecium EnGen0263 OX=1158553 GN=UA3_02530 PE=4 SV=1	1	2	0	0.1692	0	1	1	1	1164.11	2327.21	2327.22	-2.39	-0.00278	0/0	0	0	18372.1	CID (Collision Induced Dissociation)	MS2			62.8622	11268	11268	-1	mcarrera_G1306_166.mzXML	F3	4277	2.01	1
High	Sequest HT	Sequest HT (A2)	A	2	Unambiguous	MLLAGC[163.03]GTK	C6(Carbamidomethyl)	1	A0A1L8SQQ4	Periplasmic solute binding protein OS=Enterococcus devriesei OX=319970 GN=RV00_GL000867 PE=3 SV=1	0	2	0	0.1095	0	1	1	1	475.74	950.473	950.48	-7.43	-0.00353	0/0	0	0	15575.1	CID (Collision Induced Dissociation)	MS2			4.8855	864	864	-1	mcarrera_G1306_166.mzXML	F3	3030	2.01	1
High	Sequest HT	Sequest HT (A2)	A	2	Unambiguous	LDLRTGILTR		7	A0A377KQ80	Maltose phosphorylase OS=Enterococcus casseliflavus OX=37734 GN=kojP_1 PE=3 SV=1; Uncharacterized protein OS=Enterococcus sp. 5B3_DIV0040 OX=1834182 GN=A5883_002978 PE=3 SV=1; Family 65 glycosyl hydrolase OS=Enterococcus sp. PF-3 OX=2585144 GN=FJP08_01045 PE=3 SV=1; Glycosyl hydrolase family 65 central catalytic domain protein OS=Enterococcus casseliflavus ATCC 12755 OX=888066 GN=HMPREF9087_0260 …	1	2	0	0.3333	0	1	1	1	579.36	1157.71	1157.7	10.92	0.00632	0/0	0	0	40316	CID (Collision Induced Dissociation)	MS2			27.9915	5062	5062	-1	mcarrera_G1306_166.mzXML	F3	1007	2.01	1
High	Sequest HT	Sequest HT (A2)	A	2	Unambiguous	GDDYC[163.03]IESSTDGKK	C5(Carbamidomethyl)	1	R2P8E5	Uncharacterized protein OS=Enterococcus malodoratus ATCC 43197 OX=1158601 GN=UAI_01396 PE=4 SV=1	1	2	0	0.12	0	1	1	1	787.82	1574.63	1574.66	-19.79	-0.01558	0/0	0	0	14468.7	CID (Collision Induced Dissociation)	MS2			34.595	6248	6248	-1	mcarrera_G1306_166.mzXML	F3	146	2	1
High	Sequest HT	Sequest HT (A2)	A	2	Unambiguous	LILSKNDNKKPK		1	R2QRW4	Uncharacterized protein OS=Enterococcus malodoratus ATCC 43197 OX=1158601 GN=UAI_03449 PE=4 SV=1	2	2	0	0.065	0	1	1	1	699.43	1397.85	1397.85	3.75	0.00262	0/0	0	0	21856.6	CID (Collision Induced Dissociation)	MS2			15.4029	2799	2799	-1	mcarrera_G1306_166.mzXML	F3	888	2	1
High	Sequest HT	Sequest HT (A2)	A	2	Unambiguous	MLGQC[163.03]FGNHAR	C5(Carbamidomethyl)	1	I3U0D7	Uncharacterized protein OS=Enterococcus faecium (strain ATCC BAA-472 / TX0016 / DO) OX=333849 GN=HMPREF0351_10851 PE=4 SV=1	0	2	0	0.075	0	1	1	1	645.79	1290.57	1290.58	-7.98	-0.00515	0/0	0	0	24743.1	CID (Collision Induced Dissociation)	MS2			15.2802	2777	2777	-1	mcarrera_G1306_166.mzXML	F3	757	2	1
High	Sequest HT	Sequest HT (A2)	A	2	Unambiguous	[42.01]MVGM[147.04]LMLVLMIPTVC[163.03]HAQETETQTIR	N-Term(Prot)(Acetyl); M4(Oxidation); C15(Carbamidomethyl)	1	A0A4S3Q1V4	LPXTG cell wall anchor domain-containing protein OS=Enterococcus hirae OX=1354 GN=E1H99_00515 PE=4 SV=1	0	3	0	0.0122	0	1	1	1	1020.83	3060.48	3060.51	-9.95	-0.01015	0/0	0	0	11520.9	CID (Collision Induced Dissociation)	MS2			61.6048	11045	11045	-1	mcarrera_G1306_166.mzXML	F3	3884	3.27	1
High	Sequest HT	Sequest HT (A2)	A	2	Unambiguous	YFIKILFIYLK		1	A0A1E5G967	Glycos_transf_1 domain-containing protein OS=Enterococcus termitis OX=332950 GN=BCR25_11770 PE=4 SV=1	1	2	0	0	0	1	1	1	730.94	1460.87	1460.89	-12.9	-0.00942	0/0	0	0	27495.8	CID (Collision Induced Dissociation)	MS2			39.5192	7128	7128	-1	mcarrera_G1306_166.mzXML	F3	969	2.78	1
High	Sequest HT	Sequest HT (A2)	A	2	Unambiguous	YQISRFAETQMAGINIIM[147.04]KNGLTDYVSR	M18(Oxidation)	1	A0A4U0CD33	LytTR family transcriptional regulator OS=Lactobacillus amylovorus OX=1604 GN=FCF10_09920 PE=4 SV=1	2	3	0	0.0111	0	1	1	1	1079.22	3235.65	3235.62	6.68	0.00721	0/0	0	0	17811.3	CID (Collision Induced Dissociation)	MS2			20.3137	3688	3688	-1	mcarrera_G1306_166.mzXML	F3	4311	2.71	1
High	Sequest HT	Sequest HT (A2)	A	2	Unambiguous	IRNYLGFRYSLYAPAIFLNIIALFLGIK		1	A0A366SNR6	Uncharacterized protein OS=Enterococcus cecorum OX=44008 GN=EB31_00841 PE=4 SV=1	2	3	0	0.0075	0	1	1	1	1087.31	3259.92	3259.88	12.16	0.01321	0/0	0	0	35674.3	CID (Collision Induced Dissociation)	MS2			56.9967	10235	10235	-1	mcarrera_G1306_166.mzXML	F3	329	2.67	1
High	Sequest HT	Sequest HT (A2)	A	2	Unambiguous	VKM[147.04]GEEAPASC[163.03]GK	M3(Oxidation); C11(Carbamidomethyl)	1	A0A1A7ULQ7	PD-(D/E)XK nuclease superfamily protein OS=Enterococcus faecium OX=1352 GN=DTPHA_1403024 PE=4 SV=1	1	2	0	0.0113	0	1	1	1	690.32	1379.63	1379.63	2.44	0.00168	0/0	0	0	31697.1	CID (Collision Induced Dissociation)	MS2			23.885	4327	4327	-1	mcarrera_G1306_166.mzXML	F3	1549	2.66	1
High	Sequest HT	Sequest HT (A2)	A	2	Unambiguous	AMAEGNAGATNC[163.03]TPGGASTR	C12(Carbamidomethyl)	3	A0A1A7T5D5	Ion-translocating oxidoreductase complex subunit B OS=Enterococcus faecium OX=1352 GN=rnfB PE=3 SV=1; Ion-translocating oxidoreductase complex subunit B OS=Enterococcus raffinosus ATCC 49464 OX=1158602 GN=rnfB PE=3 SV=1; Ion-translocating oxidoreductase complex subunit B OS=Enterococcus raffinosus OX=71452 GN=rnfB PE=3 SV=1	0	2	0	0.0377	0	1	1	1	947.4	1893.79	1893.82	-13.23	-0.01253	0/0	0	0	15231.7	CID (Collision Induced Dissociation)	MS2			27.0195	4888	4888	-1	mcarrera_G1306_166.mzXML	F3	255	2.65	1
High	Sequest HT	Sequest HT (A2)	A	2	Unambiguous	DGSTLTKGDYKAGTVTAENGK		1	A0A242JYP9	Uncharacterized protein OS=Enterococcus sp. 10A9_DIV0425 OX=1987383 GN=A5844_001748 PE=4 SV=1	2	2	0	0.046	0	1	1	1	1057.01	2113.01	2113.04	-13.27	-0.01402	0/0	0	0	17100.1	CID (Collision Induced Dissociation)	MS2			66.1045	11840	11840	-1	mcarrera_G1306_166.mzXML	F3	3434	2.61	1
High	Sequest HT	Sequest HT (A2)	A	2	Unambiguous	KNYNEEM[147.04]TVLR	M7(Oxidation)	2	A0A4S3Q174	Uncharacterized protein OS=Enterococcus hirae OX=1354 GN=E1H99_01450 PE=4 SV=1; Uncharacterized protein OS=Enterococcus sp. 10A9_DIV0425 OX=1987383 GN=A5844_000192 PE=4 SV=1	1	2	0	0.0156	0	1	1	1	706.84	1412.67	1412.68	-7.87	-0.00556	0/0	0	0	149110	CID (Collision Induced Dissociation)	MS2			13.6903	2487	2487	-1	mcarrera_G1306_166.mzXML	F3	2399	2.56	1
High	Sequest HT	Sequest HT (A2)	A	2	Unambiguous	VGVDTDAVLEKLANVKISMHVWQGDDVK		1	R2XSV1	L-rhamnose isomerase OS=Enterococcus gilvus ATCC BAA-350 OX=1158614 GN=rhaA PE=3 SV=1	2	3	0	0.043	0	1	1	1	1022.88	3066.63	3066.59	10.63	0.01087	0/0	0	0	20129.5	CID (Collision Induced Dissociation)	MS2			58.4295	10487	10487	-1	mcarrera_G1306_166.mzXML	F3	3212	2.56	1
High	Sequest HT	Sequest HT (A2)	A	2	Unambiguous	MLTC[163.03]IFC[163.03]TASK	C4(Carbamidomethyl); C7(Carbamidomethyl)	3	A0A6A9QS89	HIT domain-containing protein OS=Enterococcus casseliflavus OX=37734 GN=EZ072_00525 PE=4 SV=1; HIT family protein OS=Enterococcus casseliflavus OX=37734 GN=EQ871_00075 PE=4 SV=1; HIT family protein OS=Enterococcus casseliflavus OX=37734 GN=D8N35_14485 PE=4 SV=1	0	2	0	0.0363	0	1	1	1	666.3	1331.59	1331.62	-17.2	-0.01145	0/0	0	0	16579.2	CID (Collision Induced Dissociation)	MS2			49.1717	8847	8847	-1	mcarrera_G1306_166.mzXML	F3	889	2.48	1
High	Sequest HT	Sequest HT (A2)	A	2	Unambiguous	QFNTAYIEIAKKQGK		2	A0A366SGJ0	Phage terminase large subunit OS=Enterococcus cecorum OX=44008 GN=EB18_01093 PE=4 SV=1; Terminase large subunit OS=Enterococcus faecium OX=1352 GN=CKY17_15130 PE=4 SV=1	2	2	0	0.0206	0	1	1	1	869.98	1738.95	1738.95	2.35	0.00204	0/0	0	0	36619.5	CID (Collision Induced Dissociation)	MS2			14.1135	2564	2564	-1	mcarrera_G1306_166.mzXML	F3	2881	2.43	1
High	Sequest HT	Sequest HT (A2)	A	2	Unambiguous	MELLLALVPMFAWGSIGLVSGK		1	A0A1L8RF57	Glucose uptake protein OS=Enterococcus canis OX=214095 GN=RU97_GL001803 PE=3 SV=1	0	2	0	0.0165	0	1	1	1	1166.65	2332.29	2332.28	5.14	0.00599	0/0	0	0	18194.3	CID (Collision Induced Dissociation)	MS2			43.4442	7828	7828	-1	mcarrera_G1306_166.mzXML	F3	2049	2.43	1
High	Sequest HT	Sequest HT (A2)	A	2	Unambiguous	SYLANIM[147.04]NDTLGYAGTEIIR	M7(Oxidation)	1	A0A1A7T5N1	S-methyl-5-thioribose kinase OS=Enterococcus faecium OX=1352 GN=mtnK_3 PE=3 SV=1	0	2	0	0.0166	0	1	1	1	1116.05	2231.09	2231.1	-3.83	-0.00427	0/0	0	0	19511.8	CID (Collision Induced Dissociation)	MS2			25.178	4559	4559	-1	mcarrera_G1306_166.mzXML	F3	4046	2.41	1
High	Sequest HT	Sequest HT (A2)	A	2	Unambiguous	HLESSAEIATYVNQQLIEE		1	R3WXA0	PTS system, fructose subfamily, IIA component OS=Enterococcus caccae ATCC BAA-1240 OX=1158612 GN=UC7_01367 PE=4 SV=1	0	2	0	0.0125	0	1	1	1	1087.54	2174.07	2174.06	5.32	0.00578	0/0	0	0	22998.9	CID (Collision Induced Dissociation)	MS2			27.0758	4898	4898	-1	mcarrera_G1306_166.mzXML	F3	4219	2.4	1
High	Sequest HT	Sequest HT (A2)	A	2	Unambiguous	DADKILYM[147.04]QDGDIK	M8(Oxidation)	24	A0A1E5GUH8	Multidrug ABC transporter ATP-binding protein OS=Enterococcus quebecensis OX=903983 GN=BCR23_05380 PE=4 SV=1; Multidrug ABC transporter ATP-binding protein OS=Enterococcus canintestini OX=317010 GN=AKL21_02550 PE=4 SV=1; Uncharacterized protein OS=Enterococcus canintestini OX=317010 GN=RU96_GL002508 PE=4 SV=1; Multidrug ABC transporter ATP-binding protein OS=Enterococcus termitis OX=332950 GN=BCR…	1	2	0	0.0083	0	1	1	1	820.9	1640.79	1640.78	5.55	0.00455	0/0	0	0	15916.3	CID (Collision Induced Dissociation)	MS2			60.1385	10787	10787	-1	mcarrera_G1306_166.mzXML	F3	3059	2.4	1
High	Sequest HT	Sequest HT (A2)	A	2	Unambiguous	NIPELVDQLVK		1	A0A1E5HCG2	Uncharacterized protein OS=Enterococcus ureilyticus OX=1131292 GN=BCR24_15005 PE=3 SV=1	0	2	0	0.0084	0	1	1	1	634.37	1267.73	1267.73	5.6	0.00355	0/0	0	0	21519	CID (Collision Induced Dissociation)	MS2			21.7405	3943	3943	-1	mcarrera_G1306_166.mzXML	F3	1423	2.37	1
High	Sequest HT	Sequest HT (A2)	A	2	Unambiguous	MMNSVFQGRSLLAEKDFTR		2	A0A6H2HSA6	Ornithine carbamoyltransferase OS=Enterococcus faecalis OX=1351 GN=argF PE=4 SV=1; Ornithine carbamoyltransferase OS=Enterococcus faecalis OX=1351 GN=argF PE=4 SV=1	2	2	0		0.0486	4	4	4	1115.57	2230.13	2230.11	9.87	0.011	0/0	0	0	15260.5	CID (Collision Induced Dissociation)	MS2			25.7117	4655	4655	-1	mcarrera_G1306_166.mzXML	F3	4487	2.35	1
High	Sequest HT	Sequest HT (A2)	A	2	Unambiguous	NVFIGILAGLVAAAM[147.04]YNR	M15(Oxidation)	5	A0A242KD64	PTS system, N-acetylglucosamine-specific IIBC component (Fragment) OS=Enterococcus sp. 9E7_DIV0242 OX=1834193 GN=A5888_000542 PE=4 SV=1; PTS N-acetylglucosamine transporter subunit IIABC OS=Enterococcus thailandicus OX=417368 GN=nagE2 PE=4 SV=1; PTS N-acetylglucosamine transporter subunit IIABC OS=Enterococcus saigonensis OX=1805431 GN=nagE2 PE=4 SV=1; PTS N-acetylglucosamine transporter subunit …	0	2	0	0.0219	0	1	1	1	955.04	1909.07	1909.04	19.02	0.01815	0/0	0	0	27992.9	CID (Collision Induced Dissociation)	MS2			15.9198	2893	2893	-1	mcarrera_G1306_166.mzXML	F3	1819	2.28	1
High	Sequest HT	Sequest HT (A2)	A	2	Unambiguous	M[147.04]EGIEMGKYQELASK	M1(Oxidation)	2	S4F428	PTS system, beta-glucoside-specific, IIABC component OS=Enterococcus faecium SD3B-2 OX=1244155 GN=D357_02474 PE=4 SV=1; Sugar-specific permease OS=Enterococcus faecium 1,231,501 OX=565658 GN=EFRG_00375 PE=4 SV=1	1	2	0	0.0045	0	1	1	1	865.41	1729.81	1729.81	-0.47	-0.00041	0/0	0	0	34985.7	CID (Collision Induced Dissociation)	MS2			15.3748	2794	2794	-1	mcarrera_G1306_166.mzXML	F3	2394	2.21	1
High	Sequest HT	Sequest HT (A2)	A	2	Unambiguous	VDKKDDSTYSFSYK		62	A0A3N3SG13	Penicillin-binding transpeptidase domain-containing protein OS=Enterococcus faecalis OX=1351 GN=EGW70_07340 PE=3 SV=1; Penicillin-binding protein 5 OS=Enterococcus faecium OX=1352 GN=pbp5 PE=3 SV=1; Penicillin-binding protein 5 OS=Enterococcus faecium OX=1352 GN=pbp5 PE=3 SV=1; Penicillin-binding transpeptidase domain-containing protein OS=Enterococcus hirae OX=1354 GN=E2L09_05910 PE=4 SV=1; Peni…	2	2	0	0.0276	0	1	1	1	841.89	1682.77	1682.79	-10.75	-0.00904	0/0	0	0	22773.3	CID (Collision Induced Dissociation)	MS2			17.7593	3229	3229	-1	mcarrera_G1306_166.mzXML	F3	1787	2.17	1
High	Sequest HT	Sequest HT (A2)	A	2	Unambiguous	[42.01]DGQC[163.03]SEEC[163.03]ANVFISK	N-Term(Prot)(Met-loss+Acetyl); C5(Carbamidomethyl); C9(Carbamidomethyl)	1	A0A1E5L050	Uncharacterized protein OS=Enterococcus rivorum OX=762845 GN=BCR26_08660 PE=3 SV=1	0	2	0	0.0046	0	1	1	1	893.39	1785.77	1785.74	17.3	0.01545	0/0	0	0	30148.8	CID (Collision Induced Dissociation)	MS2			17.8657	3248	3248	-1	mcarrera_G1306_166.mzXML	F3	649	2.16	1
High	Sequest HT	Sequest HT (A2)	A	2	Unambiguous	EVDILAAAYAR		7	R2QUG3	4-hydroxy-3-methylbut-2-en-1-yl diphosphate synthase (flavodoxin) OS=Enterococcus haemoperoxidus ATCC BAA-382 OX=1158608 GN=ispG PE=3 SV=1; 4-hydroxy-3-methylbut-2-en-1-yl diphosphate synthase (flavodoxin) OS=Enterococcus sp. 7E2_DIV0204 OX=1834188 GN=ispG PE=3 SV=1; 4-hydroxy-3-methylbut-2-en-1-yl diphosphate synthase (flavodoxin) OS=Enterococcus sp. 7F3_DIV0205 OX=1834189 GN=ispG PE=3 SV=1; 4-h…	0	2	0	0	0	1	1	1	596.32	1191.63	1191.64	-3.43	-0.00205	0/0	0	0	17772.2	CID (Collision Induced Dissociation)	MS2			23.98	4344	4344	-1	mcarrera_G1306_166.mzXML	F3	4235	2.14	1
High	Sequest HT	Sequest HT (A2)	A	2	Unambiguous	ELTRIVRSAYSGK		1	S4DFA3	Primase alpha helix protein OS=Enterococcus faecalis 13-SD-W-01 OX=1260356 GN=D920_00299 PE=4 SV=1	2	2	0	0.019	0	1	1	1	740.43	1479.85	1479.83	16.84	0.01246	0/0	0	0	19275.6	CID (Collision Induced Dissociation)	MS2			30.8238	5570	5570	-1	mcarrera_G1306_166.mzXML	F3	1360	2.1	1
High	Sequest HT	Sequest HT (A2)	A	2	Unambiguous	LIFTGTFTAGGLK		1	A0A242CCP0	Uncharacterized protein OS=Enterococcus sp. 4G2_DIV0659 OX=1834181 GN=A5880_002294 PE=3 SV=1	0	2	0	0.0048	0	1	1	1	663.38	1325.75	1325.75	4.8	0.00318	0/0	0	0	17615.5	CID (Collision Induced Dissociation)	MS2			24.3188	4405	4405	-1	mcarrera_G1306_166.mzXML	F3	1916	2.09	1
High	Sequest HT	Sequest HT (A2)	A	2	Unambiguous	SYEILYVTGEVHYDK		1	A0A160HKG4	UDP-N-acetylglucosamine--N-acetylmuramyl-(pentapeptide) pyrophosphoryl-undecaprenol N-acetylglucosamine transferase OS=Bacillus cereus OX=1396 GN=murG PE=3 SV=1	0	2	0	0.0192	0	1	1	1	908.46	1815.91	1815.88	18.04	0.01638	0/0	0	0	15992.6	CID (Collision Induced Dissociation)	MS2			26.8615	4860	4860	-1	mcarrera_G1306_166.mzXML	F3	4033	2.08	1
High	Sequest HT	Sequest HT (A2)	A	2	Unambiguous	NQIVSPPFQSPK		1	A0A437UKS1	Beta-hexosaminidase OS=Enterococcus avium OX=33945 GN=EK398_05045 PE=3 SV=1	0	2	0	0.029	0	1	1	1	671.36	1341.71	1341.72	-2.54	-0.0017	0/0	0	0	34205.4	CID (Collision Induced Dissociation)	MS2			13.4022	2434	2434	-1	mcarrera_G1306_166.mzXML	F3	3245	2.07	1
High	Sequest HT	Sequest HT (A2)	A	2	Unambiguous	AC[163.03]ASATGYYDLEK	C2(Carbamidomethyl)	1	A0A679IA66	Gluconate kinase OS=Enterococcus saigonensis OX=1805431 GN=EsVE80_07460 PE=3 SV=1	0	2	0	0.0483	0	1	1	1	724.83	1448.65	1448.64	11.39	0.00825	0/0	0	0	12279	CID (Collision Induced Dissociation)	MS2			37.626	6790	6790	-1	mcarrera_G1306_166.mzXML	F3	1151	2.07	1
High	Sequest HT	Sequest HT (A2)	A	2	Unambiguous	M[147.04]NSVFQGRSLLAEK	N-Term(Prot)(Met-loss); M2(Oxidation)	3	A0A6G7PQ80	Ornithine carbamoyltransferase OS=Enterococcus faecalis OX=1351 GN=argF PE=4 SV=1; Ornithine carbamoyltransferase OS=Enterococcus faecalis OX=1351 GN=argF PE=4 SV=1; Ornithine carbamoyltransferase OS=Enterococcus faecalis OX=1351 GN=argF PE=4 SV=1	1	2	0	0	0	1	1	1	798.42	1595.83	1595.82	7.35	0.00586	0/0	0	0	33523.7	CID (Collision Induced Dissociation)	MS2			13.7613	2500	2500	-1	mcarrera_G1306_166.mzXML	F3	3877	2.06	1
High	Sequest HT	Sequest HT (A2)	A	2	Unambiguous	EVVARINALLR		1	A0A242JXH3	Uncharacterized protein OS=Enterococcus sp. 9E7_DIV0242 OX=1834193 GN=A5888_004015 PE=4 SV=1	1	2	0	0.0147	0	1	1	1	627.38	1253.75	1253.77	-12.85	-0.00805	0/0	0	0	13553.8	CID (Collision Induced Dissociation)	MS2			24.8097	4493	4493	-1	mcarrera_G1306_166.mzXML	F3	964	2.04	1
High	Sequest HT	Sequest HT (A2)	A	2	Unambiguous	LDKRVVGEYQK		1	A0A413AKG2	D-alanyl-D-alanine carboxypeptidase family protein OS=Enterococcus asini OX=57732 GN=DWV91_10315 PE=4 SV=1	2	2	0	0.0493	0	1	1	1	667.87	1334.73	1334.74	-7.46	-0.00498	0/0	0	0	14917.9	CID (Collision Induced Dissociation)	MS2			40.6527	7330	7330	-1	mcarrera_G1306_166.mzXML	F3	3746	2.03	1
High	Sequest HT	Sequest HT (A2)	A	2	Unambiguous	EKGRIGLSMIPVELDD		1	S1NWE7	RNA-binding protein S1 OS=Enterococcus columbae DSM 7374 = ATCC 51263 OX=1121865 GN=I568_00977 PE=4 SV=1	2	2	0	0.0049	0	1	1	1	886.47	1771.93	1771.93	3.87	0.00343	0/0	0	0	24407.8	CID (Collision Induced Dissociation)	MS2			16.6404	3024	3024	-1	mcarrera_G1306_166.mzXML	F3	4206	2.03	1
High	Sequest HT	Sequest HT (A2)	A	2	Unambiguous	FM[147.04]EM[147.04]MAKAKNLPK	M2(Oxidation); M4(Oxidation)	14	A0A3F3GNA9	DegV family EDD domain-containing protein OS=Enterococcus faecium EnGen0033 OX=1138916 GN=OK9_04150 PE=4 SV=1; DegV family EDD domain-containing protein OS=Enterococcus faecium EnGen0020 OX=1138897 GN=OI7_02840 PE=4 SV=1; EDD domain protein, DegV family OS=Enterococcus faecium TX1337RF OX=1134802 GN=HMPREF1345_01857 PE=4 SV=1; EDD domain protein, DegV family OS=Enterococcus faecium R496 OX=113483…	2	2	0	0.0297	0	1	1	1	785.9	1570.79	1570.78	8.73	0.00686	0/0	0	0	26710.3	CID (Collision Induced Dissociation)	MS2			19.339	3515	3515	-1	mcarrera_G1306_166.mzXML	F3	3494	2.02	1
High	Sequest HT	Sequest HT (A2)	A	2	Unambiguous	GADVEKTQVKLK		1	A0A2W4A972	Uncharacterized protein OS=Enterococcus plantarum OX=1077675 GN=CI088_01550 PE=4 SV=1	2	2	0	0.0446	0	1	1	1	658.39	1315.77	1315.76	11.2	0.00737	0/0	0	0	12403.2	CID (Collision Induced Dissociation)	MS2			38.1793	6889	6889	-1	mcarrera_G1306_166.mzXML	F3	2187	2.02	1
High	Sequest HT	Sequest HT (A2)	A	2	Unambiguous	KTNEEYLK		1	A0A3P5W525	Phage protein OS=Enterococcus phage 156 OX=2315797 GN=PHI156_005 PE=4 SV=1	1	2	0	0.03	0	1	1	1	512.76	1024.51	1024.53	-17.79	-0.00911	0/0	0	0	116379	CID (Collision Induced Dissociation)	MS2			14.852	2699	2699	-1	mcarrera_G1306_166.mzXML	F3	2957	2	1
High	Sequest HT	Sequest HT (A2)	A	2	Unambiguous	NPQTGEEIEIPASK		8	A0A6I7Z6V1	HU family DNA-binding protein OS=Enterococcus sp. T0101B.F-10 OX=2315837 GN=D4M89_17365 PE=4 SV=1; DNA-binding protein HU OS=Enterococcus pallens ATCC BAA-351 OX=1158607 GN=UAU_04461 PE=3 SV=1; DNA-binding protein HU OS=Enterococcus canis OX=214095 GN=RU97_GL000782 PE=3 SV=1; DNA-binding protein HU OS=Enterococcus hermanniensis OX=249189 GN=RV04_GL001067 PE=3 SV=1; DNA-binding protein HU OS=Enter…	0	2	0	0.5666	0	1	1	1	756.88	1512.75	1512.75	-0.86	-0.00065	0/0	0	0	18501.6	CID (Collision Induced Dissociation)	MS2			12.558	2234	2234	-1	mcarrera_G1306_168.mzXML	F4	3251	4.13	1
High	Sequest HT	Sequest HT (A2)	A	2	Unambiguous	KTKGSTAVIAALFANLLVAVSK		1	A0A1L8TGS2	Cation diffusion facilitator family transporter OS=Enterococcus hermanniensis OX=249189 GN=RV04_GL000674 PE=4 SV=1	2	3	0	0.4773	0	1	1	1	734.78	2202.33	2202.32	1.56	0.00114	0/0	0	0	71242.9	CID (Collision Induced Dissociation)	MS2			68.5587	12215	12215	-1	mcarrera_G1306_168.mzXML	F4	251	3.31	1
High	Sequest HT	Sequest HT (A2)	A	2	Unambiguous	IAQLPDC[163.03]LEK	C7(Carbamidomethyl)	1	S4DT60	Uncharacterized protein OS=Enterococcus faecalis 13-SD-W-01 OX=1260356 GN=D920_00070 PE=4 SV=1	0	2	0	0.0502	0	1	1	1	593.81	1186.61	1186.61	-0.77	-0.00046	0/0	0	0	29100.7	CID (Collision Induced Dissociation)	MS2			11.5806	2055	2055	-1	mcarrera_G1306_168.mzXML	F4	3139	2.99	1
High	Sequest HT	Sequest HT (A2)	A	2	Unambiguous	LKEALQTGFLLFDGAM[147.04]GTMLQEK	M16(Oxidation)	1	R2RYP4	5-methyltetrahydrofolate--homocysteine methyltransferase OS=Enterococcus asini ATCC 700915 OX=1158606 GN=UAS_01839 PE=3 SV=1	1	3	0	0.0557	0	1	1	1	853.11	2557.32	2557.3	4.45	0.0038	0/0	0	0	6692.59	CID (Collision Induced Dissociation)	MS2			28.8712	5154	5154	-1	mcarrera_G1306_168.mzXML	F4	4508	2.87	1
High	Sequest HT	Sequest HT (A2)	A	2	Unambiguous	KDIQNNILSGWIC[163.03]ASM[147.04]PK	C13(Carbamidomethyl); M16(Oxidation)	1	A0A4P5P8L4	Transcriptional regulator OS=Enterococcus florum OX=2480627 GN=NRIC_17670 PE=4 SV=1	1	3	0	0.3633	0	1	1	1	697.67	2091	2091.04	-19.47	-0.01357	0/0	0	0	6509.23	CID (Collision Induced Dissociation)	MS2			14.3381	2555	2555	-1	mcarrera_G1306_168.mzXML	F4	3053	2.67	1
High	Sequest HT	Sequest HT (A2)	A	2	Unambiguous	KYLPKQTVFQEIK		1	A0A2W3Z7Y7	Alpha/beta hydrolase OS=Enterococcus plantarum OX=1077675 GN=CI088_08705 PE=4 SV=1	2	3	0	0.3035	0	1	1	1	541.32	1621.95	1621.93	8.78	0.00475	0/0	0	0	22461.6	CID (Collision Induced Dissociation)	MS2			15.9915	2852	2852	-1	mcarrera_G1306_168.mzXML	F4	1037	2.57	1
High	Sequest HT	Sequest HT (A2)	A	2	Unambiguous	SRDFEYC[163.03]MLEKDGYSYR	C7(Carbamidomethyl)	1	R3HWP3	Uncharacterized protein OS=Enterococcus faecalis ATCC 6055 OX=1169311 GN=WOU_02688 PE=4 SV=1	2	3	0	0.418	0	1	1	1	740.31	2218.92	2218.95	-17.02	-0.01259	0/0	0	0	14444.3	CID (Collision Induced Dissociation)	MS2			12.8288	2283	2283	-1	mcarrera_G1306_168.mzXML	F4	170	2.56	1
High	Sequest HT	Sequest HT (A2)	A	2	Unambiguous	TC[163.03]PNPAIQIPPKYR	C2(Carbamidomethyl)	2	U7TVW7	Reverse transcriptase domain-containing protein OS=Enterococcus faecium 10/96A OX=1391465 GN=O991_02510 PE=4 SV=1; Group II intron reverse transcriptase/maturase OS=Enterococcus faecium OX=1352 GN=ltrA PE=4 SV=1	1	3	0	0.2846	0	1	1	1	552.29	1654.86	1654.87	-10.83	-0.00598	0/0	0	0	7604.19	CID (Collision Induced Dissociation)	MS2			5.7538	1014	1014	-1	mcarrera_G1306_168.mzXML	F4	3838	2.53	1
High	Sequest HT	Sequest HT (A2)	A	2	Unambiguous	VC[163.03]ELDSYVKNGEWNAEIGK	C2(Carbamidomethyl)	1	A0A1S9YPJ4	Bifunctional glyoxylate/hydroxypyruvate reductase B OS=Bacillus cereus OX=1396 GN=BLX06_21225 PE=3 SV=1	1	2	0	0.082	0	1	1	1	1106.01	2211.01	2211.04	-11.73	-0.01297	0/0	0	0	170230	CID (Collision Induced Dissociation)	MS2			67.134	11963	11963	-1	mcarrera_G1306_168.mzXML	F4	1958	2.44	1
High	Sequest HT	Sequest HT (A2)	A	2	Unambiguous	LAFSM[147.04]YPTQMTDLLAVADAK	M5(Oxidation)	2	R2R4D0	Uncharacterized protein OS=Enterococcus malodoratus ATCC 43197 OX=1158601 GN=UAI_03228 PE=4 SV=1; DUF1015 domain-containing protein OS=Enterococcus avium OX=33945 GN=EH197_07285 PE=4 SV=1	0	2	0	0.0773	0	1	1	1	1101.53	2202.05	2202.08	-13.34	-0.01469	0/0	0	0	98384.6	CID (Collision Induced Dissociation)	MS2			68.5863	12220	12220	-1	mcarrera_G1306_168.mzXML	F4	3287	2.33	1
High	Sequest HT	Sequest HT (A2)	A	2	Unambiguous	KYDLIITNVSKPNAYRSVK		1	A0A1E5H966	Transcriptional regulator OS=Enterococcus ureilyticus OX=1131292 GN=BCR24_06355 PE=4 SV=1	2	2	0	0.1293	0	1	1	1	1105.13	2209.25	2209.23	8.51	0.0094	0/0	0	0	19021.9	CID (Collision Induced Dissociation)	MS2			66.4935	11850	11850	-1	mcarrera_G1306_168.mzXML	F4	1375	2.32	1
High	Sequest HT	Sequest HT (A2)	A	2	Unambiguous	VLVRVDFNVPVK		11	A0A345FQ09	Phosphoglycerate kinase OS=Enterococcus gilvus OX=160453 GN=pgk PE=3 SV=1; Phosphoglycerate kinase OS=Enterococcus avium ATCC 14025 OX=1140002 GN=pgk PE=3 SV=1; Phosphoglycerate kinase OS=Enterococcus faecium OX=1352 GN=pgk_2 PE=3 SV=1; Phosphoglycerate kinase OS=Enterococcus sp. 3H8_DIV0648 OX=1834178 GN=pgk PE=3 SV=1; Phosphoglycerate kinase (Fragment) OS=Enterococcus sp. 12F9_DIV0723 OX=183416…	1	2	0	0.087	0	1	1	1	692.92	1384.83	1384.83	1.17	0.00081	0/0	0	0	24166	CID (Collision Induced Dissociation)	MS2			11.8754	2110	2110	-1	mcarrera_G1306_168.mzXML	F4	1392	2.3	1
High	Sequest HT	Sequest HT (A2)	A	2	Unambiguous	EIDQNTEMKK		1	A0A4P5P5K2	Uncharacterized protein OS=Enterococcus florum OX=2480627 GN=NRIC_10180 PE=4 SV=1	1	2	0	0.1304	0	1	1	1	618.31	1235.61	1235.59	15.45	0.00955	0/0	0	0	25519.1	CID (Collision Induced Dissociation)	MS2			12.2151	2172	2172	-1	mcarrera_G1306_168.mzXML	F4	3494	2.3	1
High	Sequest HT	Sequest HT (A2)	A	2	Unambiguous	NNLVLLSHIGK		4	A0A2N8PZY9	Putative PTS system EIIA component OS=Enterococcus avium OX=33945 GN=AUF12_09975 PE=4 SV=1; Putative PTS system EIIA component OS=Enterococcus avium ATCC 14025 OX=1140002 GN=OMU_01385 PE=4 SV=1; Putative PTS system EIIA component OS=Enterococcus avium OX=33945 GN=EK398_02250 PE=4 SV=1; Putative PTS system EIIA component OS=Enterococcus avium OX=33945 GN=AUF16_11970 PE=4 SV=1	0	2	0	0.1327	0	1	1	1	604.37	1207.73	1207.72	14.07	0.0085	0/0	0	0	16984.3	CID (Collision Induced Dissociation)	MS2			12.4988	2223	2223	-1	mcarrera_G1306_168.mzXML	F4	576	2.26	1
High	Sequest HT	Sequest HT (A2)	A	2	Unambiguous	DMETYFGQDENK		1	A0A0U2WU71	C4-dicarboxylate ABC transporter OS=Enterococcus rotai OX=118060 GN=ATZ35_14550 PE=4 SV=1	0	2	0	0.3289	0	1	1	1	738.79	1476.57	1476.59	-14.92	-0.01101	0/0	0	0	17521.3	CID (Collision Induced Dissociation)	MS2			12.7472	2268	2268	-1	mcarrera_G1306_168.mzXML	F4	63	2.25	1
High	Sequest HT	Sequest HT (A2)	A	2	Unambiguous	KVM[147.04]ILFVVAVSVK	M3(Oxidation)	8	J6MEA3	Toxin secretion/phage lysis holin OS=Enterococcus faecalis ERV116 OX=1134786 GN=HMPREF1329_00356 PE=3 SV=1; Holin OS=Enterococcus faecalis OX=1351 GN=KUB3007_C16770 PE=3 SV=1; Toxin secretion/phage lysis holin OS=Enterococcus faecalis TX0645 OX=749510 GN=HMPREF9513_01286 PE=3 SV=1; Holin OS=Enterococcus faecalis OX=1351 GN=CYQ48_05140 PE=3 SV=1; Toxin secretion/phage lysis holin OS=Enterococcus f…	1	2	0	0.1143	0	1	1	1	724.95	1448.89	1448.89	1.24	0.0009	0/0	0	0	6198.26	CID (Collision Induced Dissociation)	MS2			27.3052	4874	4874	-1	mcarrera_G1306_168.mzXML	F4	254	2.1	1
High	Sequest HT	Sequest HT (A2)	A	2	Unambiguous	EKLPVEDDSGTNETK		9	A0A286V6J7	ATP-dependent RecD-like DNA helicase OS=Enterococcus faecium OX=1352 GN=recD2 PE=3 SV=1; ATP-dependent RecD-like DNA helicase OS=Enterococcus faecium OX=1352 GN=recD2 PE=3 SV=1; ATP-dependent RecD-like DNA helicase OS=Enterococcus faecium 1,231,408 OX=565661 GN=recD2 PE=3 SV=1; ATP-dependent RecD-like DNA helicase OS=Enterococcus faecium SD3B-2 OX=1244155 GN=recD2 PE=3 SV=1; ATP-dependent RecD-li…	1	2	0	0.0913	0	1	1	1	831.4	1661.79	1661.79	3.78	0.00314	0/0	0	0	19883.8	CID (Collision Induced Dissociation)	MS2			24.0617	4295	4295	-1	mcarrera_G1306_168.mzXML	F4	2596	2.08	1
High	Sequest HT	Sequest HT (A2)	A	2	Unambiguous	MNTVTVIGSINMDTTLRLTK		12	A0A242DL31	Ribokinase OS=Enterococcus sp. (strain 3G1_DIV0629) OX=1834176 GN=rbsK PE=3 SV=1; Ribokinase OS=Enterococcus faecium 1,231,408 OX=565661 GN=rbsK PE=3 SV=1; Ribokinase OS=Enterococcus faecium OX=1352 GN=rbsK PE=3 SV=1; Ribokinase OS=Enterococcus faecium OX=1352 GN=rbsK PE=3 SV=1; Ribokinase OS=Enterococcus faecium Com15 OX=565663 GN=rbsK PE=3 SV=1; Ribokinase OS=Enterococcus faecium 505 OX=1134806…	1	2	0	0.1787	0	1	1	1	1104.58	2208.15	2208.17	-9.02	-0.00996	0/0	0	0	8698.93	CID (Collision Induced Dissociation)	MS2			53.3518	9505	9505	-1	mcarrera_G1306_168.mzXML	F4	4462	2.07	1
High	Sequest HT	Sequest HT (A2)	A	2	Unambiguous	NGDPNGVM[147.04]IENGATK	M8(Oxidation)	2	A0A1L8R830	Amidohydro_3 domain-containing protein OS=Enterococcus canintestini OX=317010 GN=RU96_GL001896 PE=4 SV=1; Amidohydro_3 domain-containing protein OS=Enterococcus canintestini OX=317010 GN=AKL21_06775 PE=4 SV=1	0	2	0	0.1773	0	1	1	1	766.84	1532.67	1532.7	-18.41	-0.01411	0/0	0	0	8978.63	CID (Collision Induced Dissociation)	MS2			13.4166	2389	2389	-1	mcarrera_G1306_168.mzXML	F4	758	2.03	1
High	Sequest HT	Sequest HT (A2)	A	2	Unambiguous	EIPVVLLKGEDK		1	T0VJD8	Fructosamine deglycase OS=Enterococcus sp. HSIEG1 OX=1316414 GN=HSIEG1_1776 PE=4 SV=1	1	2	0	0.2414	0	1	1	1	670.4	1339.79	1339.78	7.15	0.00479	0/0	0	0	8643.57	CID (Collision Induced Dissociation)	MS2			18.9318	3378	3378	-1	mcarrera_G1306_168.mzXML	F4	1339	2.03	1
High	Sequest HT	Sequest HT (A2)	A	2	Unambiguous	DYLGDM[147.04]NYTYPR	M6(Oxidation)	1	A0A1A7UNG2	Zinc-containing alcohol dehydrogenase OS=Enterococcus faecium OX=1352 GN=DTPHA_1405173 PE=3 SV=1	0	2	0	0.1379	0	1	1	1	762.33	1523.65	1523.65	3.68	0.0028	0/0	0	0	19302	CID (Collision Induced Dissociation)	MS2			67.0018	11940	11940	-1	mcarrera_G1306_168.mzXML	F4	455	2.03	1
High	Sequest HT	Sequest HT (A2)	A	2	Unambiguous	VTSNRKQGR		1	A0A242E2F3	Uncharacterized protein OS=Enterococcus sp. (strain 3G1_DIV0629) OX=1834176 GN=A5816_000783 PE=4 SV=1	2	2	0	0.055	0	1	1	1	523.3	1045.59	1045.59	6.32	0.0033	0/0	0	0	14676.1	CID (Collision Induced Dissociation)	MS2			17.7787	3172	3172	-1	mcarrera_G1306_168.mzXML	F4	3400	2	1
High	Sequest HT	Sequest HT (A2)	A	2	Unambiguous	M[147.04]KIEIAGAGAGK	M1(Oxidation)	1	A0A1L8QN96	DNA helicase OS=Enterococcus aquimarinus OX=328396 GN=RU93_GL001294 PE=4 SV=1	1	2	0	0.08	0	1	1	1	581.32	1161.63	1161.63	2.67	0.00155	0/0	0	0	4936.96	CID (Collision Induced Dissociation)	MS2			5.8046	1023	1023	-1	mcarrera_G1306_168.mzXML	F4	4229	2	1
High	Sequest HT	Sequest HT (A2)	A	2	Unambiguous	LWRKPFLKDLTPEEIK		2	A0A366UI19	Uncharacterized protein OS=Enterococcus hirae OX=1354 GN=EB10_00532 PE=4 SV=1; Uncharacterized protein OS=Enterococcus hirae OX=1354 GN=E2L09_04225 PE=4 SV=1	2	2	0	0.095	0	1	1	1	1007.1	2013.19	2013.15	19.65	0.01978	0/0	0	0	9533.51	CID (Collision Induced Dissociation)	MS2			52.2508	9309	9309	-1	mcarrera_G1306_168.mzXML	F4	519	2	1
High	Sequest HT	Sequest HT (A2)	A	2	Unambiguous	MLAGNPDKKAYR		1	A0A1L8QUT6	DNA translocase FtsK OS=Enterococcus aquimarinus OX=328396 GN=RU93_GL001752 PE=3 SV=1	2	2	0	0.0306	0	1	1	1	682.35	1363.69	1363.72	-16.39	-0.01118	0/0	0	0	4657.69	CID (Collision Induced Dissociation)	MS2			23.0253	4110	4110	-1	mcarrera_G1306_168.mzXML	F4	4082	2.29	1
High	Sequest HT	Sequest HT (A2)	A	2	Unambiguous	IM[147.04]ALNSSISYM[147.04]LMR	M2(Oxidation); M11(Oxidation)	1	A0A6I5J8R4	ABC transporter ATP-binding protein OS=Bacillus cereus OX=1396 GN=C6A78_13255 PE=4 SV=1	0	2	0	0.0225	0	1	1	1	831.4	1661.79	1661.81	-7.96	-0.00661	0/0	0	0	3779.71	CID (Collision Induced Dissociation)	MS2			22.8847	4085	4085	-1	mcarrera_G1306_168.mzXML	F4	2596	2.22	1
High	Sequest HT	Sequest HT (A2)	A	2	Unambiguous	VFMISILLVSLQLK		1	E6LCE8	Methionine synthase, vitamin-B12 independent OS=Enterococcus italicus (strain DSM 15952 / LMG 22039 / TP 1.5) OX=888064 GN=HMPREF9088_0038 PE=4 SV=1	0	2	0	0.0183	0	1	1	1	802.5	1603.99	1603.99	4.47	0.00359	0/0	0	0	12016.9	CID (Collision Induced Dissociation)	MS2			24.4718	4368	4368	-1	mcarrera_G1306_168.mzXML	F4	165	2.18	1
High	Sequest HT	Sequest HT (A2)	A	2	Unambiguous	GMGWDPHFVSVFK		1	A0A4U0CKG4	Phosphoketolase family protein OS=Lactobacillus amylovorus OX=1604 GN=FCF10_04500 PE=3 SV=1	0	2	0	0.0284	0	1	1	1	753.85	1506.69	1506.72	-17.99	-0.01355	0/0	0	0	5159.55	CID (Collision Induced Dissociation)	MS2			28.8995	5159	5159	-1	mcarrera_G1306_168.mzXML	F4	1625	2.11	1
High	Sequest HT	Sequest HT (A2)	A	2	Unambiguous	MNSLSDPEIIGK		1	F0TE73	Polyphosphate kinase OS=Lactobacillus amylovorus OX=1604 GN=ppk PE=3 SV=1	0	2	0	0.0333	0	1	1	1	652.32	1303.63	1303.66	-18.03	-0.01175	0/0	0	0	18473.1	CID (Collision Induced Dissociation)	MS2			41.6085	7412	7412	-1	mcarrera_G1306_168.mzXML	F4	2709	2.1	1
High	Sequest HT	Sequest HT (A2)	A	2	Unambiguous	VQIDGFVFDSEK		1	A0A242A721	Uncharacterized protein OS=Enterococcus sp. 8G7_MSG3316 OX=1834191 GN=A5886_001831 PE=4 SV=1	0	2	0	0.0485	0	1	1	1	692.35	1383.69	1383.68	9.87	0.00683	0/0	0	0	18249	CID (Collision Induced Dissociation)	MS2			35.3205	6299	6299	-1	mcarrera_G1306_168.mzXML	F4	3136	2.06	1
High	Sequest HT	Sequest HT (A2)	A	2	Unambiguous	LGGVVM[147.04]DGR	M6(Oxidation)	5	A0A1E5KXS1	Cytidylate kinase OS=Enterococcus rivorum OX=762845 GN=cmk PE=3 SV=1; Cytidylate kinase OS=Enterococcus silesiacus OX=332949 GN=cmk PE=3 SV=1; Cytidylate kinase OS=Enterococcus ureasiticus OX=903984 GN=cmk PE=3 SV=1; Cytidylate kinase OS=Enterococcus haemoperoxidus ATCC BAA-382 OX=1158608 GN=cmk PE=3 SV=1; Cytidylate kinase OS=Enterococcus plantarum OX=1077675 GN=cmk PE=3 SV=1	0	2	0	0.0049	0	1	1	1	460.24	919.473	919.467	6.68	0.00307	0/0	0	0	38217.4	CID (Collision Induced Dissociation)	MS2			11.1849	1982	1982	-1	mcarrera_G1306_168.mzXML	F4	3477	2.05	1
High	Sequest HT	Sequest HT (A2)	A	2	Unambiguous	ILMIC[163.03]GTGEVGDGK	C5(Carbamidomethyl)	1	A0A0H2QHK6	Nitrogen regulatory protein P-II OS=Enterococcus cecorum OX=44008 GN=A5869_000240 PE=3 SV=1	0	2	0	0.0197	0	1	1	1	725.35	1449.69	1449.71	-10.27	-0.00744	0/0	0	0	7707.08	CID (Collision Induced Dissociation)	MS2			26.803	4784	4784	-1	mcarrera_G1306_168.mzXML	F4	2549	2.03	1
High	Sequest HT	Sequest HT (A2)	A	2	Unambiguous	DILAYLR		1	A0A164TBG9	ATP-dependent DNA helicase OS=Bacillus cereus OX=1396 GN=pcrA PE=3 SV=1	0	2	0	0.005	0	1	1	1	432.26	863.513	863.499	16.44	0.0071	0/0	0	0	3744.97	CID (Collision Induced Dissociation)	MS2			24.6455	4399	4399	-1	mcarrera_G1306_168.mzXML	F4	2031	2	1
High	Sequest HT	Sequest HT (A2)	A	2	Unambiguous	VELENGHQVLATVSGK		11	S4DJJ9	Translation initiation factor IF-1 OS=Enterococcus faecalis 13-SD-W-01 OX=1260356 GN=infA PE=3 SV=1; Translation initiation factor IF-1 OS=Enterococcus durans OX=53345 GN=infA PE=3 SV=1; Translation initiation factor IF-1 OS=Enterococcus dispar ATCC 51266 OX=1139219 GN=infA PE=3 SV=1; Translation initiation factor IF-1 OS=Enterococcus italicus (strain DSM 15952 / LMG 22039 / TP 1.5) OX=888064 GN=…	0	2	0	0.5624	0	1	1	1	840.94	1680.87	1680.89	-11.19	-0.0094	0/0	0	0	31517.7	CID (Collision Induced Dissociation)	MS2			14.0464	2555	2555	-1	mcarrera_G1306_170.mzXML	F5	4209	5.53	1
High	Sequest HT	Sequest HT (A2)	A	2	Unambiguous	KFEEAVAAGADNVDALYNEAVK		3	A0A0M2ARJ2	30S ribosomal protein S20 OS=Enterococcus faecalis EnGen0354 OX=1169299 GN=rpsT PE=3 SV=1; 30S ribosomal protein S20 OS=Enterococcus faecalis CBRD01 OX=1400521 GN=rpsT PE=3 SV=1; 30S ribosomal protein S20 OS=Enterococcus faecalis S613 OX=699185 GN=rpsT PE=3 SV=1	1	3	0	0.5644	0	1	1	1	775.37	2324.1	2324.14	-19.38	-0.01501	0/0	0	0	16212.7	CID (Collision Induced Dissociation)	MS2			33.9533	6137	6137	-1	mcarrera_G1306_170.mzXML	F5	2961	4.5	1
High	Sequest HT	Sequest HT (A2)	A	2	Unambiguous	RSTVFPSFVGYTIAVYDGRK		3	A0A242DKY8	30S ribosomal protein S19 OS=Enterococcus sp. (strain 3G1_DIV0629) OX=1834176 GN=rpsS PE=3 SV=1; 30S ribosomal protein S19 OS=Enterococcus faecium OX=1352 GN=rpsS PE=3 SV=1; 30S ribosomal protein S19 OS=Enterococcus sp. 10F3_DIV0382 OX=1834165 GN=rpsS PE=3 SV=1	2	3	0	0.219	0	1	1	1	755.08	2263.23	2263.19	17	0.01282	0/0	0	0	64417.9	CID (Collision Induced Dissociation)	MS2			47.6983	8587	8587	-1	mcarrera_G1306_170.mzXML	F5	3133	3.79	1
High	Sequest HT	Sequest HT (A2)	A	2	Unambiguous	TISINAGSSSLKWQLYLMPEEKVVAK		4	A0A366SQ02	Acetate kinase OS=Enterococcus cecorum OX=44008 GN=ackA PE=3 SV=1; Acetate kinase OS=Enterococcus cecorum OX=44008 GN=ackA PE=3 SV=1; Acetate kinase OS=Enterococcus cecorum DSM 20682 = ATCC 43198 OX=1121864 GN=ackA PE=3 SV=1; Acetate kinase OS=Enterococcus cecorum OX=44008 GN=ackA PE=3 SV=1	2	3	0	0.2705	0	1	1	1	964.86	2892.57	2892.55	3.98	0.00384	0/0	0	0	12919.1	CID (Collision Induced Dissociation)	MS2			43.9817	7924	7924	-1	mcarrera_G1306_170.mzXML	F5	2516	3.66	1
High	Sequest HT	Sequest HT (A2)	A	2	Unambiguous	EQVVAIQEEYRVIATTGITDPK		1	A0A2W4B2B4	Transcription antiterminator BglG OS=Enterococcus plantarum OX=1077675 GN=CI088_16890 PE=4 SV=1	1	3	0	0.1168	0	1	1	1	820.76	2460.27	2460.3	-13.25	-0.01087	0/0	0	0	39369.7	CID (Collision Induced Dissociation)	MS2			17.2373	3137	3137	-1	mcarrera_G1306_170.mzXML	F5	4646	3.51	1
High	Sequest HT	Sequest HT (A2)	A	2	Unambiguous	STLLQHLNALLKPTSGTVTIGERKIIATTDNK		2	A0A679INA1	Energy-coupling factor transporter ATP-binding protein EcfA OS=Enterococcus saigonensis OX=1805431 GN=ecfA PE=3 SV=1; Energy-coupling factor transporter ATP-binding protein EcfA OS=Enterococcus dispar ATCC 51266 OX=1139219 GN=ecfA PE=3 SV=1	2	3	0	0.2126	0	1	1	1	1145.34	3434.01	3433.94	19.73	0.02258	0/0	0	0	46001.4	CID (Collision Induced Dissociation)	MS2			64.3468	11534	11534	-1	mcarrera_G1306_170.mzXML	F5	310	3.48	1
High	Sequest HT	Sequest HT (A2)	A	2	Unambiguous	LTYNAKTSGDLFLTLPYDKGWSAK		1	F9VEJ4	Uncharacterized protein OS=Lactococcus garvieae (strain Lg2) OX=420890 GN=LCGL_1285 PE=4 SV=1	2	3	0	0.0671	0	1	1	1	897.12	2689.35	2689.39	-15.52	-0.01392	0/0	0	0	47161.3	CID (Collision Induced Dissociation)	MS2			54.9635	9878	9878	-1	mcarrera_G1306_170.mzXML	F5	4670	3.43	1
High	Sequest HT	Sequest HT (A2)	A	2	Unambiguous	EVEEAKEEVDEPTTGVEGSKAEVK		1	A0A6I5JEM3	Internalin OS=Bacillus cereus OX=1396 GN=C6A78_23625 PE=4 SV=1	2	3	0	0.2647	0	1	1	1	863.75	2589.24	2589.24	-2.29	-0.00198	0/0	0	0	23122.4	CID (Collision Induced Dissociation)	MS2			35.878	6483	6483	-1	mcarrera_G1306_170.mzXML	F5	3335	3.4	1
High	Sequest HT	Sequest HT (A2)	A	2	Unambiguous	TIDASHRLQM[147.04]LELALADNPLLTIEPIELQR	M10(Oxidation)	1	S0NJK5	Probable nicotinate-nucleotide adenylyltransferase OS=Enterococcus saccharolyticus subsp. saccharolyticus ATCC 43076 OX=1139996 GN=nadD PE=3 SV=1	1	3	0	0.16	0	1	1	1	1143.96	3429.87	3429.84	7.12	0.00814	0/0	0	0	346105	CID (Collision Induced Dissociation)	MS2			46.1585	8312	8312	-1	mcarrera_G1306_170.mzXML	F5	1844	3.25	1
High	Sequest HT	Sequest HT (A2)	A	2	Unambiguous	MNKEKIM[147.04]TDSFLGFDYR	M7(Oxidation)	1	A0A4U9YC66	Minor head protein OS=Enterococcus casseliflavus OX=37734 GN=NCTC4725_00889 PE=4 SV=1	2	3	0	0.2089	0	1	1	1	704.34	2111.01	2110.99	5.6	0.00394	0/0	0	0	14483.9	CID (Collision Induced Dissociation)	MS2			46.8647	8438	8438	-1	mcarrera_G1306_170.mzXML	F5	3179	3.16	1
High	Sequest HT	Sequest HT (A2)	A	2	Unambiguous	MSVTEISASQFQEMVQAGANR		25	I6SB76	DAK2 domain-containing protein OS=Enterococcus hirae (strain ATCC 9790 / DSM 20160 / JCM 8729 / LMG 6399 / NBRC 3181 / NCIMB 6459 / NCDO 1258) OX=768486 GN=EHR_04365 PE=4 SV=1; Dak phosphatase OS=Enterococcus faecium 1,231,501 OX=565658 GN=EFRG_01972 PE=4 SV=1; DAK2 domain fusion protein YloV OS=Enterococcus faecium EnGen0191 OX=1157486 GN=SSI_00110 PE=4 SV=1; DhaL domain-containing protein OS=En…	0	2	0	0.1683	0	1	1	1	1142.55	2284.09	2284.07	10.11	0.01154	0/0	0	0	11350.8	CID (Collision Induced Dissociation)	MS2			44.6912	8050	8050	-1	mcarrera_G1306_170.mzXML	F5	3410	3.15	1
High	Sequest HT	Sequest HT (A2)	A	2	Unambiguous	FLIAGIC[163.03]FFTGVLLVEVISLRALHLTK	C7(Carbamidomethyl)	1	A0A366UKA2	NodB homology domain-containing protein OS=Enterococcus hirae OX=1354 GN=EB10_00039 PE=4 SV=1	1	3	0	0.0924	0	1	1	1	1010.93	3030.78	3030.76	5.87	0.00593	0/0	0	0	12221.7	CID (Collision Induced Dissociation)	MS2			44.8042	8070	8070	-1	mcarrera_G1306_170.mzXML	F5	405	3.14	1
High	Sequest HT	Sequest HT (A2)	A	2	Unambiguous	IEIGADLNGLELAQVGRVLVTANELKR		5	T0VIJ9	Endonuclease MutS2 OS=Enterococcus sp. HSIEG1 OX=1316414 GN=mutS2 PE=3 SV=1; Endonuclease MutS2 OS=Enterococcus gallinarum (strain EG2) OX=565653 GN=mutS2 PE=3 SV=1; Endonuclease MutS2 OS=Enterococcus sp. ARL09-542 OX=2233534 GN=mutS2 PE=3 SV=1; Endonuclease MutS2 OS=Enterococcus gallinarum OX=1353 GN=mutS2_2 PE=3 SV=1; Endonuclease MutS2 OS=Enterococcus saccharolyticus OX=41997 GN=mutS2_2 PE=3 S…	2	3	0	0.1107	0	1	1	1	964.56	2891.67	2891.63	11.82	0.01139	0/0	0	0	35506.6	CID (Collision Induced Dissociation)	MS2			43.469	7833	7833	-1	mcarrera_G1306_170.mzXML	F5	706	3.07	1
High	Sequest HT	Sequest HT (A2)	A	2	Unambiguous	[42.01]MNNKQKFYVILLNVITFFLLVSC[163.03]K	N-Term(Prot)(Met-loss+Acetyl); C24(Carbamidomethyl)	1	A0A1E5GMX4	Uncharacterized protein OS=Enterococcus ureasiticus OX=903984 GN=BCR21_03415 PE=4 SV=1	2	3	0	0.1607	0	1	1	1	992.23	2974.68	2974.63	15.38	0.01525	0/0	0	0	160215	CID (Collision Induced Dissociation)	MS2			43.4635	7832	7832	-1	mcarrera_G1306_170.mzXML	F5	1005	3.05	1
High	Sequest HT	Sequest HT (A2)	A	2	Unambiguous	LKEELNLPFFNGTLEEK		1	E2YT27	Uncharacterized protein OS=Enterococcus faecalis EnGen0311 OX=749509 GN=HMPREF9512_00493 PE=4 SV=1	1	3	0	0.2557	0	1	1	1	674.35	2021.04	2021.06	-11.65	-0.00785	0/0	0	0	8757.25	CID (Collision Induced Dissociation)	MS2			40.9925	7394	7394	-1	mcarrera_G1306_170.mzXML	F5	4797	3.05	1
High	Sequest HT	Sequest HT (A2)	A	2	Unambiguous	VHQLTRVEIEAYLSELNMM[147.04]GIKPSTITGR	M19(Oxidation)	6	A0A0M2B343	Site-specific recombinase, phage integrase family OS=Enterococcus faecium OC2A-1 OX=1244151 GN=D353_01036 PE=4 SV=1; Phage integrase family protein OS=Staphylococcus epidermidis OX=1282 GN=F9B23_10060 PE=4 SV=1; Truncated transposase B OS=Enterococcus faecalis OX=1351 GN=delta tnpB PE=4 SV=1; Site-specific tyrosine recombinase XerC-family protein OS=Enterococcus faecium OX=1352 GN=xerC_22 PE=4 SV…	1	3	0	0.0604	0	1	1	1	1101.59	3302.76	3302.72	9.66	0.01063	0/0	0	0	124161	CID (Collision Induced Dissociation)	MS2			32.9277	5954	5954	-1	mcarrera_G1306_170.mzXML	F5	2931	2.98	1
High	Sequest HT	Sequest HT (A2)	A	2	Unambiguous	YINDLKNQNSNK		9	A0A1Q1FR50	LanM family lanthionine synthetase OS=Enterococcus faecalis OX=1351 GN=BZG32_02325 PE=4 SV=1; ClyM protein OS=Plasmid pAD1 OX=2520 GN=clyM PE=4 SV=1; Putative type 2 lantibiotic biosynthesis protein LanM OS=Enterococcus faecalis 918 OX=1338519 GN=HMPREF2097_00001 PE=4 SV=1; CylM OS=Enterococcus faecalis OX=1351 GN=ef0046 PE=1 SV=1; Type 2 lantibiotic biosynthesis protein LanM OS=Enterococcus faec…	1	2	0	0.1313	0	1	1	1	725.86	1450.71	1450.73	-10.86	-0.00788	0/0	0	0	30342.2	CID (Collision Induced Dissociation)	MS2			16.0136	2914	2914	-1	mcarrera_G1306_170.mzXML	F5	3580	2.97	1
High	Sequest HT	Sequest HT (A2)	A	2	Unambiguous	KVQLTNSIPM[147.04]EMLAADLEKELFIK	M10(Oxidation)	2	A0A242H1N2	Zinc metalloprotease OS=Enterococcus sp. 12C11_DIV0727 OX=1834167 GN=A5866_001341 PE=3 SV=1; Zinc metalloprotease OS=Enterococcus rotai OX=118060 GN=ATZ35_13845 PE=3 SV=1	2	3	0	0.1414	0	1	1	1	926.5	2777.49	2777.48	0.97	0.0009	0/0	0	0	39868	CID (Collision Induced Dissociation)	MS2			23.4437	4257	4257	-1	mcarrera_G1306_170.mzXML	F5	3089	2.97	1
High	Sequest HT	Sequest HT (A2)	A	2	Unambiguous	QENLGNSINFIENEIQIQR		1	A0A4P5P5C6	Uncharacterized protein OS=Enterococcus florum OX=2480627 GN=NRIC_09260 PE=4 SV=1	0	2	0	0.348	0	1	1	1	1130.08	2259.15	2259.14	7.23	0.00816	0/0	0	0	8634.24	CID (Collision Induced Dissociation)	MS2			52.1292	9375	9375	-1	mcarrera_G1306_170.mzXML	F5	4650	2.96	1
High	Sequest HT	Sequest HT (A2)	A	2	Unambiguous	ANAFLHHMVRNIIGSLVYVGQGR		1	A0A2W4FH54	tRNA pseudouridine synthase (Fragment) OS=Enterococcus faecium OX=1352 GN=DKP91_18375 PE=3 SV=1	1	3	0	0.2103	0	1	1	1	851.46	2552.37	2552.37	-0.49	-0.00041	0/0	0	0	21313	CID (Collision Induced Dissociation)	MS2			32.006	5790	5790	-1	mcarrera_G1306_170.mzXML	F5	3243	2.9	1
High	Sequest HT	Sequest HT (A2)	A	2	Unambiguous	LTSAYPAQRNARNVIK		1	A0A1L8TPN7	LPXTG-domain-containing protein cell wall anchor domain OS=Enterococcus hermanniensis OX=249189 GN=RV04_GL001461 PE=4 SV=1	2	3	0	0.3379	0	1	1	1	601.35	1802.04	1802	17.93	0.01077	0/0	0	0	15688.6	CID (Collision Induced Dissociation)	MS2			45.774	8243	8243	-1	mcarrera_G1306_170.mzXML	F5	1561	2.9	1
High	Sequest HT	Sequest HT (A2)	A	2	Unambiguous	YVVGVRNMLSPADFGPK		1	A0A5C8HDN8	PTS ascorbate transporter subunit IIB OS=Enterococcus gallinarum OX=1353 GN=ulaB PE=4 SV=1	1	3	0	0.1224	0	1	1	1	617.33	1849.98	1849.96	6.77	0.00418	0/0	0	0	12673.9	CID (Collision Induced Dissociation)	MS2			25.0675	4549	4549	-1	mcarrera_G1306_170.mzXML	F5	4329	2.86	1
High	Sequest HT	Sequest HT (A2)	A	2	Unambiguous	ALQEAYSNVKANEEAHALFK		1	R3W0M0	UPF0342 protein UC3_03548 OS=Enterococcus phoeniculicola ATCC BAA-412 OX=1158610 GN=UC3_03548 PE=3 SV=1	1	3	0	0.1053	0	1	1	1	745.04	2233.11	2233.12	-8.65	-0.00644	0/0	0	0	17085.2	CID (Collision Induced Dissociation)	MS2			35.9848	6502	6502	-1	mcarrera_G1306_170.mzXML	F5	4439	2.85	1
High	Sequest HT	Sequest HT (A2)	A	2	Unambiguous	MELLQGKTFVVM[147.04]GVANQRSIAWGIAR	M12(Oxidation)	1	A0A0G8DYL1	Enoyl-[acyl-carrier-protein] reductase [NADH] OS=Bacillus cereus OX=1396 GN=fabI PE=3 SV=1	2	3	0	0.1272	0	1	1	1	964.53	2891.58	2891.54	12.86	0.0124	0/0	0	0	12380.7	CID (Collision Induced Dissociation)	MS2			36.717	6634	6634	-1	mcarrera_G1306_170.mzXML	F5	2307	2.83	1
High	Sequest HT	Sequest HT (A2)	A	2	Unambiguous	IFPNGDDAQPNEEGLK		1	A0A0N1M089	6-phospho-beta-glucosidase OS=Enterococcus sp. RIT-PI-f OX=1690244 GN=AEQ18_01620 PE=3 SV=1	0	2	0	0.2624	0	1	1	1	872.42	1743.83	1743.82	8.2	0.00715	0/0	0	0	13010.6	CID (Collision Induced Dissociation)	MS2			57.6863	10359	10359	-1	mcarrera_G1306_170.mzXML	F5	2722	2.82	1
High	Sequest HT	Sequest HT (A2)	A	2	Unambiguous	LFDKIVNEEKLK		1	A0A022N5W7	Uncharacterized protein OS=Enterococcus mundtii CRL35 OX=1450511 GN=AK89_10660 PE=4 SV=1	2	2	0	0.0851	0	1	1	1	738.42	1475.83	1475.85	-9.54	-0.00704	0/0	0	0	113204	CID (Collision Induced Dissociation)	MS2			12.7311	2312	2312	-1	mcarrera_G1306_170.mzXML	F5	2835	2.82	1
High	Sequest HT	Sequest HT (A2)	A	2	Unambiguous	EMDSLALANAQLNLDK		1	R2P999	Transposase OS=Enterococcus faecium EnGen0263 OX=1158553 GN=UA3_02471 PE=4 SV=1	0	2	0	0.25	0	1	1	1	873.45	1745.89	1745.87	10.82	0.00945	0/0	0	0	14549	CID (Collision Induced Dissociation)	MS2			56.6583	10178	10178	-1	mcarrera_G1306_170.mzXML	F5	4400	2.8	1
High	Sequest HT	Sequest HT (A2)	A	2	Unambiguous	DHSNISLFLM[147.04]IIALLVVLIIKIIKR	M10(Oxidation)	1	R3U254	DUF3324 domain-containing protein OS=Enterococcus caccae ATCC BAA-1240 OX=1158612 GN=UC7_01118 PE=4 SV=1	2	3	0	0.2401	0	1	1	1	964.6	2891.79	2891.79	-0.97	-0.00093	0/0	0	0	13980.8	CID (Collision Induced Dissociation)	MS2			44.4765	8012	8012	-1	mcarrera_G1306_170.mzXML	F5	103	2.79	1
High	Sequest HT	Sequest HT (A2)	A	2	Unambiguous	LGNDYM[147.04]DFIM[147.04]M[147.04]QLQLNRQ	M6(Oxidation); M10(Oxidation); M11(Oxidation)	3	A0A366SHU9	N-acetyltransferase domain-containing protein OS=Enterococcus cecorum OX=44008 GN=EB18_00846 PE=4 SV=1; N-acetyltransferase domain-containing protein OS=Enterococcus cecorum OX=44008 GN=AA987_01985 PE=4 SV=1; N-acetyltransferase domain-containing protein OS=Enterococcus cecorum DSM 20682 = ATCC 43198 OX=1121864 GN=OMO_00409 PE=4 SV=1	1	2	0	0.0899	0	1	1	1	1139.52	2278.03	2278.03	1.16	0.00132	0/0	0	0	19064.8	CID (Collision Induced Dissociation)	MS2			46.113	8304	8304	-1	mcarrera_G1306_170.mzXML	F5	1529	2.78	1
High	Sequest HT	Sequest HT (A2)	A	2	Unambiguous	TVDDVTQSIHIQNDAK		1	A0A242KLX0	Sortase OS=Enterococcus mundtii OX=53346 GN=A5802_003136 PE=4 SV=1	0	3	0	0.2266	0	1	1	1	595.31	1783.92	1783.88	18.7	0.01112	0/0	0	0	47413.7	CID (Collision Induced Dissociation)	MS2			41.6882	7517	7517	-1	mcarrera_G1306_170.mzXML	F5	4182	2.78	1
High	Sequest HT	Sequest HT (A2)	A	2	Unambiguous	NGVTIMDDSTTFAIDEM[147.04]K	M17(Oxidation)	1	E6LE79	Glycosyl hydrolase, family 31 OS=Enterococcus italicus (strain DSM 15952 / LMG 22039 / TP 1.5) OX=888064 GN=HMPREF9088_0669 PE=3 SV=1	0	3	0	0.28	0	1	1	1	668.63	2003.88	2003.89	-9.08	-0.00606	0/0	0	0	21158	CID (Collision Induced Dissociation)	MS2			17.347	3157	3157	-1	mcarrera_G1306_170.mzXML	F5	807	2.75	1
High	Sequest HT	Sequest HT (A2)	A	2	Unambiguous	[42.01]MKNQWRVIVGLVLAFIIVIFAVLNNQDVK	N-Term(Prot)(Acetyl)	1	S0KSD4	LapA_dom domain-containing protein OS=Enterococcus sulfureus ATCC 49903 OX=1140003 GN=I573_01605 PE=4 SV=1	2	3	0	0.2263	0	1	1	1	1128.3	3382.89	3382.94	-17.18	-0.01937	0/0	0	0	28549.2	CID (Collision Induced Dissociation)	MS2			67.71	12129	12129	-1	mcarrera_G1306_170.mzXML	F5	1107	2.74	1
High	Sequest HT	Sequest HT (A2)	A	2	Unambiguous	KFEDAVASGADNVDALYKDAVK		2	V5XQ36	30S ribosomal protein S20 OS=Enterococcus mundtii QU 25 OX=1300150 GN=rpsT PE=3 SV=1; 30S ribosomal protein S20 OS=Enterococcus mundtii OX=53346 GN=rpsT PE=3 SV=1	2	3	0	0.0547	0	1	1	1	776.07	2326.2	2326.16	16.9	0.01311	0/0	0	0	9680.58	CID (Collision Induced Dissociation)	MS2			37.2517	6729	6729	-1	mcarrera_G1306_170.mzXML	F5	4460	2.74	1
High	Sequest HT	Sequest HT (A2)	A	2	Unambiguous	DLVTDANLYRNVDRVSVISQK		1	A0A376H0X1	Uncharacterized protein OS=Enterococcus gallinarum OX=1353 GN=NCTC12360_02959 PE=4 SV=1	2	3	0	0.0588	0	1	1	1	802.42	2405.25	2405.28	-13.66	-0.01096	0/0	0	0	17524	CID (Collision Induced Dissociation)	MS2			32.8942	5948	5948	-1	mcarrera_G1306_170.mzXML	F5	4665	2.72	1
High	Sequest HT	Sequest HT (A2)	A	2	Unambiguous	LLLLM[147.04]M[147.04]VVGLTAGVLAGC[163.03]ANPK	M5(Oxidation); M6(Oxidation); C18(Carbamidomethyl)	1	A0A6I5J6H3	Uncharacterized protein OS=Bacillus cereus OX=1396 GN=C6A78_22485 PE=4 SV=1	0	3	0	0.1581	0	1	1	1	758.41	2273.22	2273.24	-12.11	-0.00918	0/0	0	0	32873.9	CID (Collision Induced Dissociation)	MS2			21.7452	3953	3953	-1	mcarrera_G1306_170.mzXML	F5	3620	2.72	1
High	Sequest HT	Sequest HT (A2)	A	2	Unambiguous	KLQFYTAKITAQQDSFGWTDFEEAER		1	A0A679IH92	MerR family transcriptional regulator OS=Enterococcus saigonensis OX=1805431 GN=EsVE80_01080 PE=4 SV=1	2	3	0	0.3506	0	1	1	1	1037.17	3109.5	3109.49	1.7	0.00176	0/0	0	0	12895.3	CID (Collision Induced Dissociation)	MS2			30.6352	5544	5544	-1	mcarrera_G1306_170.mzXML	F5	3743	2.71	1
High	Sequest HT	Sequest HT (A2)	A	2	Unambiguous	AITVPLKSTGQAQMANFVVSNTSK		4	A0A4S3PX25	Extracellular solute-binding protein OS=Enterococcus hirae OX=1354 GN=E1H99_04735 PE=4 SV=1; Extracellular solute-binding protein OS=Enterococcus hirae OX=1354 GN=BHG15_10630 PE=4 SV=1; Multiple sugar ABC transporter substrate-binding protein OS=Enterococcus hirae OX=1354 GN=yesO_2 PE=4 SV=1; Extracellular solute-binding protein OS=Enterococcus sp. 10A9_DIV0425 OX=1987383 GN=A5844_002501 PE=4 SV=1	1	3	0	0.2407	0	1	1	1	831.45	2492.34	2492.32	7.11	0.0059	0/0	0	0	812901	CID (Collision Induced Dissociation)	MS2			27.011	4897	4897	-1	mcarrera_G1306_170.mzXML	F5	3346	2.7	1
High	Sequest HT	Sequest HT (A2)	A	2	Unambiguous	YENSFTFESQNSELIKKQEIK		1	A0A1E5GN55	HisKA_3 domain-containing protein OS=Enterococcus ureasiticus OX=903984 GN=BCR21_03850 PE=4 SV=1	2	3	0	0.0858	0	1	1	1	854.75	2562.24	2562.27	-14.35	-0.01226	0/0	0	0	13510.9	CID (Collision Induced Dissociation)	MS2			27.2145	4933	4933	-1	mcarrera_G1306_170.mzXML	F5	3804	2.68	1
High	Sequest HT	Sequest HT (A2)	A	2	Unambiguous	EPYDVLVIGGGPAASSAAIYAARKGIR		15	S4EDY7	Alkyl hydroperoxide reductase, F subunit OS=Enterococcus faecium SD3B-2 OX=1244155 GN=D357_00806 PE=3 SV=1; NADH dehydrogenase OS=Enterococcus faecium CRL1879 OX=1295527 GN=I131_01095 PE=3 SV=1; Alkyl hydroperoxide reductase subunit F OS=Enterococcus faecium OX=1352 GN=EB12_00867 PE=3 SV=1; Alkyl hydroperoxide reductase subunit F OS=Enterococcus faecium OX=1352 GN=CUS10_03905 PE=3 SV=1; Alkyl hyd…	2	3	0	0.0597	0	1	1	1	901.49	2702.46	2702.46	-2.58	-0.00233	0/0	0	0	9751.35	CID (Collision Induced Dissociation)	MS2			48.3215	8698	8698	-1	mcarrera_G1306_170.mzXML	F5	2890	2.68	1
High	Sequest HT	Sequest HT (A2)	A	2	Unambiguous	WKTLQKADQLVAEEAPLVPLYQLTEAR		23	S4CQL6	ABC transporter, substrate-binding protein, family 5 OS=Enterococcus faecalis 02-MB-BW-10 OX=1260363 GN=D927_00408 PE=4 SV=1; Oligopeptide ABC transporter OS=Enterococcus faecalis T2 OX=565637 GN=EFBG_00103 PE=4 SV=1; Peptide ABC transporter substrate-binding protein OS=Enterococcus faecalis OX=1351 GN=EY666_10805 PE=4 SV=1; ABC transporter, substrate-binding protein, family 5 OS=Enterococcus fae…	2	3	0	0.1306	0	1	1	1	1037.57	3110.7	3110.69	2.25	0.00233	0/0	0	0	14736.9	CID (Collision Induced Dissociation)	MS2			59.9932	10764	10764	-1	mcarrera_G1306_170.mzXML	F5	1999	2.68	1
High	Sequest HT	Sequest HT (A2)	A	2	Unambiguous	DFALAALESQAPVDLGSR		25	A0A0M2AS57	Uncharacterized protein OS=Enterococcus faecalis EnGen0354 OX=1169299 GN=WO5_01377 PE=4 SV=1; 2-hydroxyglutaryl-CoA dehydratase OS=Enterococcus faecalis OX=1351 GN=CYQ48_02230 PE=3 SV=1; Putative CoA-substrate-specific enzyme activase OS=Enterococcus faecalis EnGen0311 OX=749509 GN=HMPREF9512_01832 PE=3 SV=1; 2-hydroxyglutaryl-CoA dehydratase (Fragment) OS=Enterococcus faecalis OX=1351 GN=EY666_0…	0	2	0	0.1236	0	1	1	1	930.48	1859.95	1859.95	1.59	0.00148	0/0	0	0	12078.8	CID (Collision Induced Dissociation)	MS2			45.5575	8205	8205	-1	mcarrera_G1306_170.mzXML	F5	4559	2.67	1
High	Sequest HT	Sequest HT (A2)	A	2	Unambiguous	QIENSFDDVNKALRANIPAGMTGTR		1	R2NLE4	Type VII secretion protein EssC OS=Enterococcus malodoratus ATCC 43197 OX=1158601 GN=UAI_03731 PE=4 SV=1	2	3	0	0.094	0	1	1	1	906.8	2718.39	2718.36	8.34	0.00755	0/0	0	0	118108	CID (Collision Induced Dissociation)	MS2			11.2407	2018	2018	-1	mcarrera_G1306_170.mzXML	F5	4680	2.66	1
High	Sequest HT	Sequest HT (A2)	A	2	Unambiguous	MEFFNKEEMEK		1	A0A2S7RNS4	Uncharacterized protein OS=Enterococcus mundtii OX=53346 GN=CUS89_14450 PE=4 SV=1	1	2	0	0.1504	0	1	1	1	731.31	1461.61	1461.64	-17.88	-0.01307	0/0	0	0	15117.7	CID (Collision Induced Dissociation)	MS2			40.0575	7228	7228	-1	mcarrera_G1306_170.mzXML	F5	251	2.66	1
High	Sequest HT	Sequest HT (A2)	A	2	Unambiguous	TKAQILAPVIVKK		1	A0A1E5KUJ1	UvrABC system protein A OS=Enterococcus rivorum OX=762845 GN=uvrA PE=3 SV=1	2	3	0	0.4323	0	1	1	1	470.32	1408.95	1408.92	14.51	0.00682	0/0	0	0	39141.6	CID (Collision Induced Dissociation)	MS2			13.7652	2504	2504	-1	mcarrera_G1306_170.mzXML	F5	31	2.66	1
High	Sequest HT	Sequest HT (A2)	A	2	Unambiguous	VM[147.04]IEGIRSEQGQEQM[147.04]NHMVMDLQR	M2(Oxidation); M15(Oxidation)	1	A0A4S2C6H5	Phage tail tape measure protein OS=Enterococcus hirae OX=1354 GN=E5348_10430 PE=4 SV=1	1	3	0	0.1429	0	1	1	1	964.43	2891.28	2891.33	-17.72	-0.01708	0/0	0	0	24362.6	CID (Collision Induced Dissociation)	MS2			37.223	6724	6724	-1	mcarrera_G1306_170.mzXML	F5	802	2.66	1
High	Sequest HT	Sequest HT (A2)	A	2	Unambiguous	GKEFLDLSDVKK		1	A0A4V5WNC1	Non-specific serine/threonine protein kinase OS=Enterococcus sp. VV15 OX=2233541 GN=DVW83_05340 PE=4 SV=1	2	3	0	0.1165	0	1	1	1	460.25	1378.74	1378.76	-16.11	-0.0074	0/0	0	0	29014.3	CID (Collision Induced Dissociation)	MS2			15.6324	2844	2844	-1	mcarrera_G1306_170.mzXML	F5	4096	2.66	1
High	Sequest HT	Sequest HT (A2)	A	2	Unambiguous	ALAMKPDVMLFDEPTSALDPEMVGEVLGVMQR		2	A0A1Y4R057	Amino acid ABC transporter ATP-binding protein OS=Enterococcus cecorum OX=44008 GN=glnQ PE=4 SV=1; Amino acid ABC transporter ATP-binding protein OS=Enterococcus cecorum DSM 20682 = ATCC 43198 OX=1121864 GN=OMO_00711 PE=4 SV=1	0	3	0	0.1939	0	1	1	1	1163.89	3489.66	3489.71	-16.67	-0.01939	0/0	0	0	12300.6	CID (Collision Induced Dissociation)	MS2			63.1677	11324	11324	-1	mcarrera_G1306_170.mzXML	F5	3046	2.63	1
High	Sequest HT	Sequest HT (A2)	A	2	Unambiguous	FEALNGFLPGTDFSLDITPVIQK		3	T0UAE6	Proline dipeptidase OS=Enterococcus sp. HSIEG1 OX=1316414 GN=HSIEG1_1046 PE=4 SV=1; Xaa-Pro dipeptidase OS=Enterococcus saccharolyticus OX=41997 GN=pepQ PE=4 SV=1; Aminopeptidase P family protein OS=Enterococcus gallinarum OX=1353 GN=E4T76_07135 PE=4 SV=1	0	3	0	0.1217	0	1	1	1	841.46	2522.37	2522.32	18.92	0.01591	0/0	0	0	15883.6	CID (Collision Induced Dissociation)	MS2			22.9395	4167	4167	-1	mcarrera_G1306_170.mzXML	F5	2816	2.63	1
High	Sequest HT	Sequest HT (A2)	A	2	Unambiguous	VFEDYMDDDEK		1	A0A1V8ZTL0	Uncharacterized protein OS=Enterococcus casseliflavus OX=37734 GN=BH739_04685 PE=4 SV=1	0	2	0	0.2222	0	1	1	1	703.29	1405.57	1405.55	18.73	0.01316	0/0	0	0	42761.2	CID (Collision Induced Dissociation)	MS2			14.8018	2693	2693	-1	mcarrera_G1306_170.mzXML	F5	153	2.61	1
High	Sequest HT	Sequest HT (A2)	A	2	Unambiguous	SNLMFQTALSLEGLPR		1	A0A242DBY8	DNA polymerase III subunit alpha OS=Enterococcus sp. 3H8_DIV0648 OX=1834178 GN=A5875_001200 PE=3 SV=1	0	3	0	0.0577	0	1	1	1	592.98	1776.93	1776.93	-3.28	-0.00194	0/0	0	0	30514.2	CID (Collision Induced Dissociation)	MS2			16.2592	2959	2959	-1	mcarrera_G1306_170.mzXML	F5	4812	2.6	1
High	Sequest HT	Sequest HT (A2)	A	2	Unambiguous	ELTPM[147.04]EISELLYFGHMK	M5(Oxidation)	6	A0A0U2IUY6	Uncharacterized protein OS=Enterococcus rotai OX=118060 GN=ATZ35_06370 PE=4 SV=1; Uncharacterized protein OS=Enterococcus sp. 12C11_DIV0727 OX=1834167 GN=A5866_002960 PE=4 SV=1; Uncharacterized protein OS=Enterococcus ureilyticus OX=1131292 GN=BCR24_03560 PE=4 SV=1; Uncharacterized protein OS=Enterococcus moraviensis ATCC BAA-383 OX=1158609 GN=UAY_00136 PE=4 SV=1; Uncharacterized protein OS=Enter…	0	3	0	0.0923	0	1	1	1	685.34	2054.01	2054	3.96	0.00271	0/0	0	0	11110.4	CID (Collision Induced Dissociation)	MS2			46.591	8389	8389	-1	mcarrera_G1306_170.mzXML	F5	4212	2.6	1
High	Sequest HT	Sequest HT (A2)	A	2	Unambiguous	LEITKDNGKTVILNLLEEPTK		14	A0A6B3Q5P6	Alpha-mannosidase OS=Enterococcus faecium OX=1352 GN=G3385_06740 PE=3 SV=1; Glycosyl hydrolase family 38 protein OS=Enterococcus faecium SD3B-2 OX=1244155 GN=D357_00590 PE=3 SV=1; Glycosyl hydrolase OS=Enterococcus faecium 10/96A OX=1391465 GN=O991_03046 PE=3 SV=1; Glycosyl hydrolase OS=Enterococcus faecium EnGen0191 OX=1157486 GN=SSI_00692 PE=3 SV=1; Glycosyl hydrolase OS=Enterococcus faecium En…	2	2	0	0.2577	0	1	1	1	1184.69	2368.37	2368.33	16.62	0.01968	0/0	0	0	16759	CID (Collision Induced Dissociation)	MS2			46.0005	8284	8284	-1	mcarrera_G1306_170.mzXML	F5	706	2.6	1
High	Sequest HT	Sequest HT (A2)	A	2	Unambiguous	[42.01]MTIVQLFKIAFFRIPDLK	N-Term(Prot)(Acetyl)	5	A0A242CTN7	Uncharacterized protein OS=Enterococcus sp. 4E1_DIV0656 OX=1834180 GN=A5882_002049 PE=4 SV=1; Uncharacterized protein OS=Enterococcus casseliflavus OX=37734 GN=BH739_13875 PE=4 SV=1; Uncharacterized protein OS=Enterococcus sp. 2F9_DIV0599 OX=1834172 GN=A5871_002589 PE=4 SV=1; Protein of uncharacterized function (DUF1189) OS=Enterococcus casseliflavus OX=37734 GN=NCTC12361_02143 PE=4 SV=1; DUF1189…	2	3	0	0.1313	0	1	1	1	741.42	2222.25	2222.28	-14.19	-0.01051	0/0	0	0	32249	CID (Collision Induced Dissociation)	MS2			14.5117	2640	2640	-1	mcarrera_G1306_170.mzXML	F5	1714	2.59	1
High	Sequest HT	Sequest HT (A2)	A	2	Unambiguous	NVLLAILALFSLWFLFNIR		1	A0A242AQF5	Signal peptidase I OS=Enterococcus sp. 7F3_DIV0205 OX=1834189 GN=A5821_003215 PE=3 SV=1	0	3	0	0.2124	0	1	1	1	755.12	2263.35	2263.34	3.93	0.00297	0/0	0	0	29445.8	CID (Collision Induced Dissociation)	MS2			48.2033	8677	8677	-1	mcarrera_G1306_170.mzXML	F5	400	2.59	1
High	Sequest HT	Sequest HT (A2)	A	2	Unambiguous	FM[147.04]EDFQQQLAQFPIELRK	N-Term(Prot)(Met-loss); M3(Oxidation)	1	A0A1L8STB0	Uncharacterized protein OS=Enterococcus devriesei OX=319970 GN=RV00_GL003047 PE=4 SV=1	1	3	0	0.0965	0	1	1	1	762.04	2284.11	2284.14	-16.47	-0.01254	0/0	0	0	11442.2	CID (Collision Induced Dissociation)	MS2			52.2922	9404	9404	-1	mcarrera_G1306_170.mzXML	F5	3861	2.59	1
High	Sequest HT	Sequest HT (A2)	A	2	Unambiguous	M[147.04]SDSLNQYYFAFGM[147.04]GMVLYVLSHFVKKSR	M1(Oxidation); M14(Oxidation)	1	A0A3D1JBL4	Peptidase_S8 domain-containing protein OS=Enterococcus sp. OX=35783 GN=DEQ24_09305 PE=3 SV=1	2	3	0	0.1931	0	1	1	1	1150.9	3450.69	3450.67	4.96	0.0057	0/0	0	0	16150.5	CID (Collision Induced Dissociation)	MS2			45.8312	8253	8253	-1	mcarrera_G1306_170.mzXML	F5	4008	2.59	1
High	Sequest HT	Sequest HT (A2)	A	2	Unambiguous	M[147.04]SELLNGYQDRKMAK	M1(Oxidation)	1	A0A1E5L0J2	Uncharacterized protein OS=Enterococcus rivorum OX=762845 GN=BCR26_09045 PE=4 SV=1	2	3	0	0.1628	0	1	1	1	600.63	1799.88	1799.88	-1.34	-0.00081	0/0	0	0	23642.3	CID (Collision Induced Dissociation)	MS2			35.1213	6347	6347	-1	mcarrera_G1306_170.mzXML	F5	3441	2.58	1
High	Sequest HT	Sequest HT (A2)	A	2	Unambiguous	NDMYIAGYGVARTEIIKDLK		1	A0A242E4Q5	Uncharacterized protein OS=Enterococcus sp. (strain 3G1_DIV0629) OX=1834176 GN=A5816_001590 PE=4 SV=1	2	3	0	0.2442	0	1	1	1	757.39	2270.16	2270.18	-12.99	-0.00983	0/0	0	0	12974.2	CID (Collision Induced Dissociation)	MS2			28.4973	5163	5163	-1	mcarrera_G1306_170.mzXML	F5	4624	2.58	1
High	Sequest HT	Sequest HT (A2)	A	2	Unambiguous	AFANAGAAVAM[147.04]ADVDKEALTK	M11(Oxidation)	1	C9AD69	Uncharacterized protein OS=Enterococcus casseliflavus EC20 OX=565655 GN=ECBG_03097 PE=4 SV=1	1	2	0	0.062	0	1	1	1	1040.52	2080.03	2080.04	-2.5	-0.0026	0/0	0	0	11811	CID (Collision Induced Dissociation)	MS2			56.9248	10225	10225	-1	mcarrera_G1306_170.mzXML	F5	4475	2.58	1
High	Sequest HT	Sequest HT (A2)	A	2	Unambiguous	RLIWLMLPAGKLTNQM[147.04]VR	M16(Oxidation)	1	A0A242K769	6-phosphogluconate dehydrogenase (Decarboxylating) OS=Enterococcus sp. 9E7_DIV0242 OX=1834193 GN=A5888_002167 PE=3 SV=1	2	3	0	0.3566	0	1	1	1	719.4	2156.19	2156.22	-15.78	-0.01134	0/0	0	0	12199.5	CID (Collision Induced Dissociation)	MS2			40.0295	7223	7223	-1	mcarrera_G1306_170.mzXML	F5	2604	2.58	1
High	Sequest HT	Sequest HT (A2)	A	2	Unambiguous	ALATEPSLLLLDEPFSALDVVTAK		1	A0A1L8TQU6	ABC transporter ATP-binding protein OS=Enterococcus hermanniensis OX=249189 GN=RV04_GL000986 PE=4 SV=1	0	3	0	0.0506	0	1	1	1	838.46	2513.37	2513.37	-3.76	-0.00315	0/0	0	0	19016.5	CID (Collision Induced Dissociation)	MS2			26.5432	4814	4814	-1	mcarrera_G1306_170.mzXML	F5	2699	2.57	1
High	Sequest HT	Sequest HT (A2)	A	2	Unambiguous	AAIVREDSLASFAKEC[163.03]EFDQFIR	C16(Carbamidomethyl)	1	S1MUB8	Ribonuclease 3 OS=Enterococcus columbae DSM 7374 = ATCC 51263 OX=1121865 GN=rnc PE=3 SV=1	2	3	0	0.1172	0	1	1	1	901.43	2702.28	2702.32	-18.07	-0.01628	0/0	0	0	630630	CID (Collision Induced Dissociation)	MS2			66.7132	11952	11952	-1	mcarrera_G1306_170.mzXML	F5	2878	2.56	1
High	Sequest HT	Sequest HT (A2)	A	2	Unambiguous	NMSFKSFYFFTLIGMAILYGTM[147.04]WGGR	M22(Oxidation)	1	A0A6B3Q4F0	ABC transporter permease OS=Enterococcus faecium OX=1352 GN=G3385_04750 PE=4 SV=1	1	3	0	0.0938	0	1	1	1	1018.82	3054.45	3054.47	-8.52	-0.00868	0/0	0	0	130266	CID (Collision Induced Dissociation)	MS2			61.8572	11092	11092	-1	mcarrera_G1306_170.mzXML	F5	3087	2.56	1
High	Sequest HT	Sequest HT (A2)	A	2	Unambiguous	TRAENNAEESANLSIYSK		9	A0A6B9SUD5	Putative tail lysin OS=Enterococcus phage PBEF129 OX=2696337 PE=4 SV=1; Tail length tape-measure protein OS=Enterococcus phage EFLK1 OX=1640885 PE=4 SV=2; Putative tail lysin OS=Enterococcus phage phiEF17H OX=2218497 GN=PHIEF17H_0300 PE=4 SV=1; Putative tail lysin OS=Enterococcus phage phiEF24C OX=442493 GN=EFP_029 PE=4 SV=1; Tail length tape-measure protein OS=Enterococcus phage vB_EfaM_Ef2.3 OX…	1	2	0	0.2305	0	1	1	1	998.99	1996.97	1996.96	7.85	0.00784	0/0	0	0	13279.5	CID (Collision Induced Dissociation)	MS2			30.4998	5520	5520	-1	mcarrera_G1306_170.mzXML	F5	3786	2.56	1
High	Sequest HT	Sequest HT (A2)	A	2	Unambiguous	KLADIPSIGDRSLIR		1	R3WQG2	Fimbrial isopeptide formation D2 domain-containing protein OS=Enterococcus caccae ATCC BAA-1240 OX=1158612 GN=UC7_00500 PE=4 SV=1	2	2	0	0.1059	0	1	1	1	827.48	1653.95	1653.96	-7.2	-0.00595	0/0	0	0	10224.9	CID (Collision Induced Dissociation)	MS2			38.6062	6970	6970	-1	mcarrera_G1306_170.mzXML	F5	1672	2.55	1
High	Sequest HT	Sequest HT (A2)	A	2	Unambiguous	EKDLEIAIEEAKTEEEQQVVEDEVNK		1	A0A1V8Y5C4	Capsid protein OS=Enterococcus villorum OX=112904 GN=BH747_13580 PE=4 SV=1	2	3	0	0.098	0	1	1	1	1015.5	3044.49	3044.48	1.99	0.00202	0/0	0	0	15839.2	CID (Collision Induced Dissociation)	MS2			55.7888	10025	10025	-1	mcarrera_G1306_170.mzXML	F5	4163	2.55	1
High	Sequest HT	Sequest HT (A2)	A	2	Unambiguous	QVQAQTDVGVIMGNEGQGLNK		1	A0A4P5P6G8	23S rRNA methyltransferase OS=Enterococcus florum OX=2480627 GN=NRIC_13980 PE=4 SV=1	0	3	0	0.1417	0	1	1	1	729.36	2186.07	2186.09	-9.86	-0.00719	0/0	0	0	24976.2	CID (Collision Induced Dissociation)	MS2			57.3332	10297	10297	-1	mcarrera_G1306_170.mzXML	F5	3968	2.54	1
High	Sequest HT	Sequest HT (A2)	A	2	Unambiguous	IQNENNLPATGALDDK		1	A0A1L8SY24	C-terminal processing peptidase OS=Enterococcus devriesei OX=319970 GN=RV00_GL001219 PE=3 SV=1	0	2	0	0.1299	0	1	1	1	856.92	1712.83	1712.84	-7.15	-0.00612	0/0	0	0	31038.4	CID (Collision Induced Dissociation)	MS2			49.0368	8825	8825	-1	mcarrera_G1306_170.mzXML	F5	3283	2.54	1
High	Sequest HT	Sequest HT (A2)	A	2	Unambiguous	VFEFLAEDEEDQLAENPVQIDKAK		1	R2NNB4	Uncharacterized protein OS=Enterococcus malodoratus ATCC 43197 OX=1158601 GN=UAI_04058 PE=4 SV=1	1	3	0	0.1344	0	1	1	1	926.44	2777.31	2777.35	-16.62	-0.01538	0/0	0	0	15400	CID (Collision Induced Dissociation)	MS2			49.273	8867	8867	-1	mcarrera_G1306_170.mzXML	F5	2938	2.53	1
High	Sequest HT	Sequest HT (A2)	A	2	Unambiguous	nEKEITADIER	N-Term(Prot)(Acetyl)	1	A0A3D1JB28	DHH family phosphoesterase (Fragment) OS=Enterococcus sp. OX=35783 GN=DEQ24_05425 PE=4 SV=1	1	2	0	0.1225	0	1	1	1	680.35	1359.69	1359.68	13	0.00884	0/0	0	0	15624.3	CID (Collision Induced Dissociation)	MS2			22.1352	4023	4023	-1	mcarrera_G1306_170.mzXML	F5	3715	2.53	1
High	Sequest HT	Sequest HT (A2)	A	2	Unambiguous	TAAEQYLGKSTEELEDEAR		1	S0KS98	PHB domain-containing protein OS=Enterococcus sulfureus ATCC 49903 OX=1140003 GN=I573_01788 PE=4 SV=1	1	3	0	0.0711	0	1	1	1	714	2139.99	2140	-8.69	-0.0062	0/0	0	0	11515.6	CID (Collision Induced Dissociation)	MS2			24.4887	4445	4445	-1	mcarrera_G1306_170.mzXML	F5	2044	2.53	1
High	Sequest HT	Sequest HT (A2)	A	2	Unambiguous	[42.01]NRLEFFTKVIAEPIDK	N-Term(Prot)(Met-loss+Acetyl)	2	A0A4Y5TMN9	Uncharacterized protein OS=Enterococcus phage Entf1 OX=2583507 PE=4 SV=1; Uncharacterized protein OS=Enterococcus phage vB_EfaS_EF1c55 OX=2601631 PE=4 SV=1	2	3	0	0.0556	0	1	1	1	654.7	1962.09	1962.07	8.13	0.00532	0/0	0	0	18642.3	CID (Collision Induced Dissociation)	MS2			17.139	3119	3119	-1	mcarrera_G1306_170.mzXML	F5	2745	2.52	1
High	Sequest HT	Sequest HT (A2)	A	2	Unambiguous	VDEGMLTGESTPAEKELGVIDRTAPIGDR		22	A0A6B8MPP4	HAD-IC family P-type ATPase OS=Enterococcus casseliflavus OX=37734 GN=GFU50_05170 PE=4 SV=1; Calcium-translocating P-type ATPase, PMCA-type OS=Enterococcus sp. 3G6_DIV0642 OX=1834177 GN=A5878_001060 PE=4 SV=1; Calcium-translocating P-type ATPase, PMCA-type OS=Enterococcus casseliflavus OX=37734 GN=NCTC4725_02437 PE=4 SV=1; Calcium-translocating P-type ATPase, PMCA-type OS=Enterococcus casseliflav…	2	3	0	0.2579	0	1	1	1	1019.52	3056.55	3056.52	8.17	0.00833	0/0	0	0	10325.4	CID (Collision Induced Dissociation)	MS2			64.7457	11605	11605	-1	mcarrera_G1306_170.mzXML	F5	4529	2.52	1
High	Sequest HT	Sequest HT (A2)	A	2	Unambiguous	LTGGGRGGC[163.03]M[147.04]IALADSKEQAVK	C9(Carbamidomethyl); M10(Oxidation)	2	A0A2W4B4P1	Mevalonate kinase OS=Enterococcus plantarum OX=1077675 GN=mvk PE=4 SV=1; Mevalonate kinase OS=Enterococcus ureasiticus OX=903984 GN=BCR21_09785 PE=4 SV=1	2	3	0	0.1434	0	1	1	1	745.71	2235.12	2235.12	-2.94	-0.00219	0/0	0	0	14545.1	CID (Collision Induced Dissociation)	MS2			65.675	11770	11770	-1	mcarrera_G1306_170.mzXML	F5	4520	2.51	1
High	Sequest HT	Sequest HT (A2)	A	2	Unambiguous	YDGKIWLLNDNNKR		1	A0A376GVZ6	M protein trans-acting positive regulator HTH domain protein OS=Enterococcus gallinarum OX=1353 GN=NCTC12360_00626 PE=4 SV=1	2	2	0	0.1076	0	1	1	1	874.95	1748.89	1748.91	-8.65	-0.00756	0/0	0	0	25333.8	CID (Collision Induced Dissociation)	MS2			48.5867	8745	8745	-1	mcarrera_G1306_170.mzXML	F5	4773	2.51	1
High	Sequest HT	Sequest HT (A2)	A	2	Unambiguous	MIIENINKDMDQRVVLK		1	A0A242HLK2	ABC transporter domain-containing protein OS=Enterococcus sp. 12E11_DIV0728 OX=1834168 GN=A5865_000633 PE=4 SV=1	2	3	0	0.276	0	1	1	1	687.05	2059.14	2059.1	15.35	0.01053	0/0	0	0	15776	CID (Collision Induced Dissociation)	MS2			36.0458	6513	6513	-1	mcarrera_G1306_170.mzXML	F5	2842	2.5	1
High	Sequest HT	Sequest HT (A2)	A	2	Unambiguous	KTPTSPFSDPK		1	S4GSC9	Phage tail tape measure protein, TP901 family OS=Enterococcus faecalis WKS-26-18-2 OX=1244144 GN=D351_01451 PE=4 SV=1	1	2	0	0.065	0	1	1	1	602.81	1204.61	1204.62	-6.73	-0.00405	0/0	0	0	22167.7	CID (Collision Induced Dissociation)	MS2			15.4937	2819	2819	-1	mcarrera_G1306_170.mzXML	F5	3960	2.46	1
High	Sequest HT	Sequest HT (A2)	A	2	Unambiguous	RNETDHVNDKIK		1	A0A242JXP2	Uncharacterized protein (Fragment) OS=Enterococcus sp. 10A9_DIV0425 OX=1987383 GN=A5844_001583 PE=4 SV=1	2	2	0	0.1224	0	1	1	1	734.89	1468.77	1468.75	15.28	0.01122	0/0	0	0	16082.6	CID (Collision Induced Dissociation)	MS2			45.1687	8135	8135	-1	mcarrera_G1306_170.mzXML	F5	3370	2.45	1
High	Sequest HT	Sequest HT (A2)	A	2	Unambiguous	LLTRSLEAEHLVR		1	A0A1Y4QW09	PBECR4 domain-containing protein OS=Enterococcus cecorum OX=44008 GN=B5E88_09800 PE=4 SV=1	1	2	0	0.1111	0	1	1	1	768.95	1536.89	1536.89	4.6	0.00354	0/0	0	0	14888.7	CID (Collision Induced Dissociation)	MS2			27.1677	4925	4925	-1	mcarrera_G1306_170.mzXML	F5	1244	2.43	1
High	Sequest HT	Sequest HT (A2)	A	2	Unambiguous	VTDISETAATLSWDAPK		1	A0A511J1V2	Uncharacterized protein OS=Enterococcus villorum OX=112904 GN=EVI01_12810 PE=4 SV=1	0	2	0	0.1111	0	1	1	1	902.94	1804.87	1804.9	-13.08	-0.01181	0/0	0	0	29535.3	CID (Collision Induced Dissociation)	MS2			50.3	9050	9050	-1	mcarrera_G1306_170.mzXML	F5	3302	2.43	1
High	Sequest HT	Sequest HT (A2)	A	2	Unambiguous	QDLLNMGYYHGYK		1	A0A0N0KSH9	Uncharacterized protein OS=Enterococcus sp. RIT-PI-f OX=1690244 GN=AEQ18_04155 PE=4 SV=1	0	2	0	0.0702	0	1	1	1	801.36	1601.71	1601.74	-18.08	-0.01448	0/0	0	0	13760.2	CID (Collision Induced Dissociation)	MS2			21.1677	3849	3849	-1	mcarrera_G1306_170.mzXML	F5	1053	2.42	1
High	Sequest HT	Sequest HT (A2)	A	2	Unambiguous	FIIAFVVLYGILKLAEKK		1	A0A6I5J8L7	EamA/RhaT family transporter OS=Bacillus cereus OX=1396 GN=C6A78_19170 PE=4 SV=1	2	2	0	0.5792	0	1	1	1	1033.15	2065.29	2065.28	5.01	0.00517	0/0	0	0	11709.4	CID (Collision Induced Dissociation)	MS2			30.6117	5540	5540	-1	mcarrera_G1306_170.mzXML	F5	69	2.4	1
High	Sequest HT	Sequest HT (A2)	A	2	Unambiguous	VQLIGFGNFEVR		25	A0A6I7Z6V1	HU family DNA-binding protein OS=Enterococcus sp. T0101B.F-10 OX=2315837 GN=D4M89_17365 PE=4 SV=1; DNA-binding protein HU OS=Enterococcus sp. 9E7_DIV0242 OX=1834193 GN=A5888_000347 PE=3 SV=1; DNA-binding protein HU OS=Enterococcus sp. HSIEG1 OX=1316414 GN=HSIEG1_479 PE=3 SV=1; DNA-binding protein HU OS=Enterococcus italicus (strain DSM 15952 / LMG 22039 / TP 1.5) OX=888064 GN=hup PE=3 SV=1; DNA-b…	0	2	0	0.2469	0	1	1	1	689.88	1378.75	1378.75	3.6	0.00248	0/0	0	0	18588.3	CID (Collision Induced Dissociation)	MS2			41.75	7528	7528	-1	mcarrera_G1306_170.mzXML	F5	3375	2.39	1
High	Sequest HT	Sequest HT (A2)	A	2	Unambiguous	IHQLGIEHIGR		2	S1RIW7	ATP phosphoribosyltransferase OS=Enterococcus cecorum DSM 20682 = ATCC 43198 OX=1121864 GN=hisG PE=3 SV=1; ATP phosphoribosyltransferase OS=Enterococcus cecorum OX=44008 GN=hisG PE=3 SV=1	0	2	0	0.1176	0	1	1	1	636.85	1272.69	1272.72	-19.18	-0.0122	0/0	0	0	14881.8	CID (Collision Induced Dissociation)	MS2			28.0833	5089	5089	-1	mcarrera_G1306_170.mzXML	F5	4493	2.38	1
High	Sequest HT	Sequest HT (A2)	A	2	Unambiguous	AEEEGKELDER		2	A0A413AMC3	dTDP-4-dehydrorhamnose reductase OS=Enterococcus asini OX=57732 GN=rfbD PE=3 SV=1; dTDP-4-dehydrorhamnose reductase OS=Enterococcus hermanniensis OX=249189 GN=RV04_GL000009 PE=3 SV=1	1	2	0	0.1092	0	1	1	1	652.81	1304.61	1304.6	12.46	0.00813	0/0	0	0	28996.4	CID (Collision Induced Dissociation)	MS2			21.3287	3878	3878	-1	mcarrera_G1306_170.mzXML	F5	1890	2.38	1
High	Sequest HT	Sequest HT (A2)	A	2	Unambiguous	[42.01]MINLILLGLPGAGKGTASER	N-Term(Prot)(Acetyl)	1	F0TIJ0	Adenylate kinase OS=Lactobacillus amylovorus OX=1604 GN=adk PE=3 SV=1	1	2	0	0.0717	0	1	1	1	1027.06	2053.11	2053.15	-16.9	-0.01735	0/0	0	0	84792.9	CID (Collision Induced Dissociation)	MS2			26.9277	4882	4882	-1	mcarrera_G1306_170.mzXML	F5	2936	2.37	1
High	Sequest HT	Sequest HT (A2)	A	2	Unambiguous	ILGGGMSPEDFLK		2	A0A4P5PG64	Dipeptidyl aminopeptidase OS=Enterococcus florum OX=2480627 GN=NRIC_25330 PE=4 SV=1; Peptidase_S9 domain-containing protein OS=Enterococcus pallens ATCC BAA-351 OX=1158607 GN=UAU_01204 PE=4 SV=1	0	2	0		0	1	2	2	682.35	1363.69	1363.69	0.08	5e-05	0/0	0	0	30164.2	CID (Collision Induced Dissociation)	MS2			14.6217	2660	2660	-1	mcarrera_G1306_170.mzXML	F5	4082	2.32	1
High	Sequest HT	Sequest HT (A2)	A	2	Unambiguous	ILGGGMSPEDFIK		1	A0A1L8WXM3	Peptidase_S9 domain-containing protein OS=Enterococcus raffinosus OX=71452 GN=RV13_GL000837 PE=4 SV=1	0	2	0	0	0	1	1	1	682.35	1363.69	1363.69	0.08	5e-05	0/0	0	0	30164.2	CID (Collision Induced Dissociation)	MS2			14.6217	2660	2660	-1	mcarrera_G1306_170.mzXML	F5	4082	2.32	1
High	Sequest HT	Sequest HT (A2)	A	2	Unambiguous	DFDDIFM[147.04]RLYNLDC[163.03]QINGR	M7(Oxidation); C14(Carbamidomethyl)	1	A0A1E5GR63	Uncharacterized protein OS=Enterococcus quebecensis OX=903983 GN=BCR23_10305 PE=4 SV=1	1	2	0	0.1043	0	1	1	1	1211.04	2421.07	2421.1	-9.69	-0.01173	0/0	0	0	59510.3	CID (Collision Induced Dissociation)	MS2			67.9917	12178	12178	-1	mcarrera_G1306_170.mzXML	F5	959	2.3	1
High	Sequest HT	Sequest HT (A2)	A	2	Unambiguous	DLWSFDIPLK		1	S1NUN0	Ribonuclease Z OS=Enterococcus columbae DSM 7374 = ATCC 51263 OX=1121865 GN=rnz PE=3 SV=1	0	2	0	0.0833	0	1	1	1	617.33	1233.65	1233.65	1.07	0.00066	0/0	0	0	12673.9	CID (Collision Induced Dissociation)	MS2			25.0675	4549	4549	-1	mcarrera_G1306_170.mzXML	F5	4175	2.28	1
High	Sequest HT	Sequest HT (A2)	A	2	Unambiguous	KEEVTDESSDRS		2	A0A366UGG6	GTP diphosphokinase OS=Enterococcus hirae OX=1354 GN=EB10_02417 PE=4 SV=1; GTP pyrophosphokinase family protein OS=Enterococcus sp. OX=35783 GN=DGQ36_08625 PE=4 SV=1	2	2	0	0.0702	0	1	1	1	691.32	1381.63	1381.61	18.07	0.01248	0/0	0	0	18246	CID (Collision Induced Dissociation)	MS2			24.6998	4483	4483	-1	mcarrera_G1306_170.mzXML	F5	1681	2.28	1
High	Sequest HT	Sequest HT (A2)	A	2	Unambiguous	[42.01]MSNGVTKQVDGIVNKQR	N-Term(Prot)(Acetyl)	1	R2S8R9	Uncharacterized protein OS=Enterococcus pallens ATCC BAA-351 OX=1158607 GN=UAU_03222 PE=4 SV=1	2	2	0	0.0702	0	1	1	1	958.51	1916.01	1916	5.69	0.00545	0/0	0	0	11871.4	CID (Collision Induced Dissociation)	MS2			48.4	8712	8712	-1	mcarrera_G1306_170.mzXML	F5	4370	2.28	1
High	Sequest HT	Sequest HT (A2)	A	2	Unambiguous	EFNVKTDGYPNYNGK		1	A0A1A7T1L5	Glycerophosphodiester phosphodiesterase family protein OS=Enterococcus faecium OX=1352 GN=DTPHA_1401901 PE=4 SV=1	1	2	0	0.0925	0	1	1	1	873.42	1745.83	1745.81	11.33	0.00989	0/0	0	0	27578.1	CID (Collision Induced Dissociation)	MS2			87.104	15449	15449	-1	mcarrera_G1306_170.mzXML	F5	2720	2.27	1
High	Sequest HT	Sequest HT (A2)	A	2	Unambiguous	[42.01]AEKKVILQTTSK	N-Term(Prot)(Met-loss+Acetyl)	2	A0A3D1J796	DUF1576 domain-containing protein OS=Enterococcus sp. OX=35783 GN=DEQ24_01080 PE=4 SV=1; Uncharacterized protein OS=Enterococcus sp. RIT-PI-f OX=1690244 GN=AEQ18_01650 PE=4 SV=1	2	2	0	0.2212	0	1	1	1	694.4	1387.79	1387.82	-16.42	-0.01139	0/0	0	0	12055	CID (Collision Induced Dissociation)	MS2			29.5042	5343	5343	-1	mcarrera_G1306_170.mzXML	F5	2937	2.26	1
High	Sequest HT	Sequest HT (A2)	A	2	Unambiguous	KM[147.04]YDGGR	M2(Oxidation)	1	R2SXF3	PTS system, Fru family, IIC component OS=Enterococcus haemoperoxidus ATCC BAA-382 OX=1158608 GN=UAW_00415 PE=4 SV=1	1	2	0	0.1062	0	1	1	1	421.7	842.393	842.383	12.12	0.0051	0/0	0	0	12488	CID (Collision Induced Dissociation)	MS2			4.8732	862	862	-1	mcarrera_G1306_170.mzXML	F5	885	2.26	1
High	Sequest HT	Sequest HT (A2)	A	2	Unambiguous	IVGM[147.04]LLLSFELLMIITRKR	M4(Oxidation)	3	A0A249SK26	Uncharacterized protein OS=Enterococcus thailandicus OX=417368 GN=CK496_08510 PE=4 SV=1; Uncharacterized protein OS=Enterococcus thailandicus OX=417368 GN=A6E74_00855 PE=4 SV=1; Uncharacterized protein OS=Enterococcus thailandicus OX=417368 GN=ETH01_07220 PE=4 SV=1	2	2	0	0.1556	0	1	1	1	1131.68	2262.35	2262.34	3.85	0.00436	0/0	0	0	32526.2	CID (Collision Induced Dissociation)	MS2			52.2588	9398	9398	-1	mcarrera_G1306_170.mzXML	F5	291	2.25	1
High	Sequest HT	Sequest HT (A2)	A	2	Unambiguous	MKEKLVLIGNGMAGVR		12	A0A242LC07	Nitrite reductase [NAD(P)H], large subunit OS=Enterococcus termitis OX=332950 GN=A5881_003055 PE=4 SV=1; Nitrite reductase large subunit OS=Enterococcus ureilyticus OX=1131292 GN=BCR24_10810 PE=4 SV=1; Nitrite reductase large subunit OS=Enterococcus termitis OX=332950 GN=BCR25_11285 PE=4 SV=1; Nitrite reductase [NAD(P)H], large subunit OS=Enterococcus sp. 9D6_DIV0238 OX=1834192 GN=A5889_003176 PE…	2	2	0	0.2117	0	1	1	1	858.48	1715.95	1715.97	-7.67	-0.00658	0/0	0	0	9139.76	CID (Collision Induced Dissociation)	MS2			50.9483	9165	9165	-1	mcarrera_G1306_170.mzXML	F5	3104	2.22	1
High	Sequest HT	Sequest HT (A2)	A	2	Unambiguous	RQGAGQIK		5	A0A242LN30	Uncharacterized protein OS=Enterococcus sp. 7D2_DIV0200 OX=1834187 GN=A5884_000556 PE=3 SV=1; Proteinase b OS=Enterococcus quebecensis OX=903983 GN=BCR23_05995 PE=3 SV=1; Uncharacterized protein OS=Enterococcus sp. 12C11_DIV0727 OX=1834167 GN=A5866_003328 PE=3 SV=1; Proteinase b OS=Enterococcus rivorum OX=762845 GN=BCR26_09675 PE=3 SV=1; GRAM_POS_ANCHORING domain-containing protein OS=Enterococcu…	1	2	0	0.0588	0	1	1	1	429.25	857.493	857.495	-2.86	-0.00123	0/0	0	0	7320.46	CID (Collision Induced Dissociation)	MS2			5.1744	917	917	-1	mcarrera_G1306_170.mzXML	F5	2708	2.21	1
High	Sequest HT	Sequest HT (A2)	A	2	Unambiguous	VKM[147.04]LANVILGKK	M3(Oxidation)	1	A0A242K0V3	Uncharacterized protein OS=Enterococcus sp. 10A9_DIV0425 OX=1987383 GN=A5844_001327 PE=4 SV=1	2	2	0	0.2986	0	1	1	1	665.43	1329.85	1329.83	18.1	0.01203	0/0	0	0	18447.3	CID (Collision Induced Dissociation)	MS2			42.0542	7582	7582	-1	mcarrera_G1306_170.mzXML	F5	103	2.21	1
High	Sequest HT	Sequest HT (A2)	A	2	Unambiguous	M[147.04]ENQM[147.04]NEQFMK	M1(Oxidation); M5(Oxidation)	8	A0A3D8ZXB2	MarR family transcriptional regulator OS=Enterococcus pseudoavium OX=44007 GN=CF160_02800 PE=4 SV=1; MarR family transcriptional regulator OS=Enterococcus sp. T0101B.F-10 OX=2315837 GN=D4M89_17315 PE=4 SV=1; HTH marR-type domain-containing protein OS=Enterococcus devriesei OX=319970 GN=RV00_GL001212 PE=4 SV=1; HTH marR-type domain-containing protein OS=Enterococcus malodoratus ATCC 43197 OX=11586…	0	2	0	0.2818	0	1	1	1	731.29	1461.57	1461.58	-5.46	-0.00399	0/0	0	0	12645.7	CID (Collision Induced Dissociation)	MS2			39.5512	7138	7138	-1	mcarrera_G1306_170.mzXML	F5	77	2.2	1
High	Sequest HT	Sequest HT (A2)	A	2	Unambiguous	KTM[147.04]TAILAEMTKK	M3(Oxidation)	2	A0A6H0SS52	Uncharacterized protein OS=Enterococcus hirae OX=1354 GN=E2L09_07700 PE=4 SV=1; Prophage_tail domain-containing protein OS=Enterococcus hirae OX=1354 GN=BHG15_14410 PE=4 SV=1	2	2	0	0.0773	0	1	1	1	741.42	1481.83	1481.81	17.63	0.01306	0/0	0	0	32249	CID (Collision Induced Dissociation)	MS2			14.5117	2640	2640	-1	mcarrera_G1306_170.mzXML	F5	2155	2.2	1
High	Sequest HT	Sequest HT (A2)	A	2	Unambiguous	NAVGASGNSRASPPK		1	A0A3D8ZX05	Small subunit of terminase OS=Enterococcus pseudoavium OX=44007 GN=CF160_02255 PE=4 SV=1	1	2	0	0.2045	0	1	1	1	706.86	1412.71	1412.72	-8.03	-0.00567	0/0	0	0	51167.6	CID (Collision Induced Dissociation)	MS2			12.7632	2318	2318	-1	mcarrera_G1306_170.mzXML	F5	3198	2.2	1
High	Sequest HT	Sequest HT (A2)	A	2	Unambiguous	ETLSSQM[147.04]ASADFGSIGK	M7(Oxidation)	1	A0A242EFC9	Uncharacterized protein OS=Enterococcus sp. 2F9_DIV0599 OX=1834172 GN=A5871_000728 PE=4 SV=1	0	2	0	0.1096	0	1	1	1	872.89	1744.77	1744.81	-18.96	-0.01654	0/0	0	0	17759.2	CID (Collision Induced Dissociation)	MS2			60.3002	10818	10818	-1	mcarrera_G1306_170.mzXML	F5	1013	2.19	1
High	Sequest HT	Sequest HT (A2)	A	2	Unambiguous	WDSFSTPEFVGIQNFSR		1	A0A2S7RSN1	ABC transporter permease OS=Enterococcus mundtii OX=53346 GN=CUS89_09765 PE=3 SV=1	0	2	0	0.2719	0	1	1	1	1008.96	2016.91	2016.95	-16.01	-0.01615	0/0	0	0	14493.3	CID (Collision Induced Dissociation)	MS2			28.4462	5154	5154	-1	mcarrera_G1306_170.mzXML	F5	1460	2.17	1
High	Sequest HT	Sequest HT (A2)	A	2	Unambiguous	ARNLGPINPQR		1	R2QB05	Uncharacterized protein OS=Enterococcus pallens ATCC BAA-351 OX=1158607 GN=UAU_02303 PE=3 SV=1	1	2	0	0.1014	0	1	1	1	618.35	1235.69	1235.7	-3.24	-0.002	0/0	0	0	36030.7	CID (Collision Induced Dissociation)	MS2			13.6228	2478	2478	-1	mcarrera_G1306_170.mzXML	F5	2657	2.17	1
High	Sequest HT	Sequest HT (A2)	A	2	Unambiguous	IESYYHQNIKIVK		1	J5IPC8	Integrase core domain protein (Fragment) OS=Enterococcus faecalis ERV73 OX=1134797 GN=HMPREF1340_00629 PE=4 SV=1	1	2	0	0.1343	0	1	1	1	817.96	1634.91	1634.89	13.86	0.01133	0/0	0	0	12080.5	CID (Collision Induced Dissociation)	MS2			42.379	7639	7639	-1	mcarrera_G1306_170.mzXML	F5	2572	2.16	1
High	Sequest HT	Sequest HT (A2)	A	2	Unambiguous	MNDGISSASVTGKIMYK		1	R2PTF7	Phosphate import ATP-binding protein PstB OS=Enterococcus pallens ATCC BAA-351 OX=1158607 GN=pstB PE=3 SV=1	1	2	0	0.0605	0	1	1	1	901.43	1801.85	1801.88	-16.4	-0.01478	0/0	0	0	630630	CID (Collision Induced Dissociation)	MS2			66.7132	11952	11952	-1	mcarrera_G1306_170.mzXML	F5	2476	2.15	1
High	Sequest HT	Sequest HT (A2)	A	2	Unambiguous	DVEQVVNDVISKENKH		1	A0A1E5GUN3	Guanylate kinase OS=Enterococcus quebecensis OX=903983 GN=BCR23_05815 PE=4 SV=1	2	2	0	0.2233	0	1	1	1	926.96	1852.91	1852.94	-14.68	-0.0136	0/0	0	0	31626.7	CID (Collision Induced Dissociation)	MS2			61.998	11117	11117	-1	mcarrera_G1306_170.mzXML	F5	4188	2.15	1
High	Sequest HT	Sequest HT (A2)	A	2	Unambiguous	LVIIALM[147.04]YIGR	M7(Oxidation)	2	A0A4S3PVM4	Trk family potassium uptake protein OS=Enterococcus hirae OX=1354 GN=E1H99_05290 PE=4 SV=1; Potassium/sodium uptake protein NtpJ OS=Enterococcus sp. 10A9_DIV0425 OX=1987383 GN=A5844_001728 PE=4 SV=1	0	2	0	0.0558	0	1	1	1	639.39	1277.77	1277.76	6.05	0.00387	0/0	0	0	13019.5	CID (Collision Induced Dissociation)	MS2			31.0608	5620	5620	-1	mcarrera_G1306_170.mzXML	F5	600	2.15	1
High	Sequest HT	Sequest HT (A2)	A	2	Unambiguous	DLIPKGEVAPVK		2	A0A249SGK7	Aldose 1-epimerase OS=Enterococcus thailandicus OX=417368 GN=CK496_01815 PE=3 SV=1; Aldose 1-epimerase OS=Enterococcus thailandicus OX=417368 GN=galM2 PE=3 SV=1	1	2	0	0.2336	0	1	1	1	633.37	1265.73	1265.75	-10.78	-0.00682	0/0	0	0	24202.8	CID (Collision Induced Dissociation)	MS2			29.3562	5317	5317	-1	mcarrera_G1306_170.mzXML	F5	1437	2.14	1
High	Sequest HT	Sequest HT (A2)	A	2	Unambiguous	YLTNDTAC[163.03]M[147.04]SDK	C8(Carbamidomethyl); M9(Oxidation)	1	A0A242CH66	Uncharacterized protein OS=Enterococcus sp. 4E1_DIV0656 OX=1834180 GN=A5882_003593 PE=4 SV=1	0	2	0	0.1315	0	1	1	1	717.8	1434.59	1434.59	3.6	0.00258	0/0	0	0	36285.9	CID (Collision Induced Dissociation)	MS2			16.3311	2972	2972	-1	mcarrera_G1306_170.mzXML	F5	217	2.13	1
High	Sequest HT	Sequest HT (A2)	A	2	Unambiguous	NNGDSVYINNK		1	A0A242CU51	Uncharacterized protein OS=Enterococcus sp. 4E1_DIV0656 OX=1834180 GN=A5882_002190 PE=4 SV=1	0	2	0	0.2594	0	1	1	1	619.29	1237.57	1237.58	-6.49	-0.00402	0/0	0	0	11016.1	CID (Collision Induced Dissociation)	MS2			20.2503	3684	3684	-1	mcarrera_G1306_170.mzXML	F5	1813	2.12	1
High	Sequest HT	Sequest HT (A2)	A	2	Unambiguous	KSVVNDLKEIGR		1	A0A510WG27	Valine--tRNA ligase OS=Enterococcus thailandicus OX=417368 GN=valS PE=3 SV=1	2	2	0	0.0524	0	1	1	1	679.4	1357.79	1357.78	9.53	0.00647	0/0	0	0	19002.1	CID (Collision Induced Dissociation)	MS2			23.9875	4355	4355	-1	mcarrera_G1306_170.mzXML	F5	2408	2.1	1
High	Sequest HT	Sequest HT (A2)	A	2	Unambiguous	ADGVLVGSSANVR		1	A0A660B937	MGMT family protein OS=Enterococcus sp. PF-3 OX=2585144 GN=FJP08_06200 PE=4 SV=1	0	2	0	0.0524	0	1	1	1	622.83	1244.65	1244.66	-5.32	-0.00331	0/0	0	0	35101.3	CID (Collision Induced Dissociation)	MS2			13.9021	2529	2529	-1	mcarrera_G1306_170.mzXML	F5	3782	2.1	1
High	Sequest HT	Sequest HT (A2)	A	2	Unambiguous	LDLPSGVNIEIK		31	S4FEN1	30S ribosomal protein S10 OS=Enterococcus faecium SD3B-2 OX=1244155 GN=rpsJ PE=3 SV=1; 30S ribosomal protein S10 OS=Enterococcus saccharolyticus subsp. saccharolyticus ATCC 43076 OX=1139996 GN=rpsJ PE=3 SV=1; 30S ribosomal protein S10 OS=Enterococcus faecium OX=1352 GN=rpsJ PE=3 SV=1; 30S ribosomal protein S10 OS=Enterococcus canintestini OX=317010 GN=rpsJ PE=3 SV=1; 30S ribosomal protein S10 OS=…	0	2	0	0.2238	0	1	1	1	649.38	1297.75	1297.74	12.74	0.00827	0/0	0	0	24709	CID (Collision Induced Dissociation)	MS2			27.209	4932	4932	-1	mcarrera_G1306_170.mzXML	F5	1826	2.1	1
High	Sequest HT	Sequest HT (A2)	A	2	Unambiguous	IYNALKGFC[163.03]DEVYLVRTLR	C9(Carbamidomethyl)	2	A0A1L8R7Q3	4-diphosphocytidyl-2-C-methyl-D-erythritol kinase OS=Enterococcus canintestini OX=317010 GN=ispE PE=3 SV=1; 4-diphosphocytidyl-2-C-methyl-D-erythritol kinase OS=Enterococcus canintestini OX=317010 GN=ipk PE=3 SV=1	2	2	0	0.1	0	1	1	1	1165.64	2330.27	2330.23	17.24	0.02009	0/0	0	0	356454	CID (Collision Induced Dissociation)	MS2			12.1705	2202	2202	-1	mcarrera_G1306_170.mzXML	F5	2949	2.1	1
High	Sequest HT	Sequest HT (A2)	A	2	Unambiguous	IMTLKLSVATLK		1	A0A1V2UGZ7	Uncharacterized protein OS=Enterococcus mundtii OX=53346 GN=BTN92_10070 PE=4 SV=1	1	2	0	0.1866	0	1	1	1	659.4	1317.79	1317.82	-18.74	-0.01235	0/0	0	0	11079.7	CID (Collision Induced Dissociation)	MS2			20.6068	3748	3748	-1	mcarrera_G1306_170.mzXML	F5	985	2.09	1
High	Sequest HT	Sequest HT (A2)	A	2	Unambiguous	NDVLLYEGKAKK		1	A0A242AV58	Phosphoribosylaminoimidazole-succinocarboxamide synthase OS=Enterococcus sp. 7F3_DIV0205 OX=1834189 GN=purC PE=3 SV=1	2	2	0	0.1483	0	1	1	1	689.4	1377.79	1377.77	13.85	0.00954	0/0	0	0	26048	CID (Collision Induced Dissociation)	MS2			29.9272	5418	5418	-1	mcarrera_G1306_170.mzXML	F5	1867	2.09	1
High	Sequest HT	Sequest HT (A2)	A	2	Unambiguous	MEEEVAKYKGEFDEYMK		1	A0A6I5JBL9	Nuclease OS=Bacillus cereus OX=1396 GN=C6A78_18140 PE=4 SV=1	2	2	0	0.3254	0	1	1	1	1063.46	2125.91	2125.95	-15.5	-0.01647	0/0	0	0	67111.8	CID (Collision Induced Dissociation)	MS2			68.3742	12245	12245	-1	mcarrera_G1306_170.mzXML	F5	486	2.09	1
High	Sequest HT	Sequest HT (A2)	A	2	Unambiguous	NFDQVASLLGGEDGLAAK		1	A0A385FVJ3	Flagellar hook-associated protein 2 OS=uncultured organism OX=155900 GN=fliD_1 PE=4 SV=1	0	2	0	0.0625	0	1	1	1	902.94	1804.87	1804.91	-19.31	-0.01742	0/0	0	0	123336	CID (Collision Induced Dissociation)	MS2			45.3318	8164	8164	-1	mcarrera_G1306_170.mzXML	F5	3302	2.08	1
High	Sequest HT	Sequest HT (A2)	A	2	Unambiguous	EVMGLSLNSLGYSLNSKNNQELR		1	A0A242LTX5	Spermidine/putrescine ABC transporter spermidine/putrescine-binding protein OS=Enterococcus termitis OX=332950 GN=A5881_000871 PE=3 SV=1	1	2	0	0.101	0	1	1	1	1283.66	2566.31	2566.29	7.7	0.00987	0/0	0	0	12526.9	CID (Collision Induced Dissociation)	MS2			35.7117	6453	6453	-1	mcarrera_G1306_170.mzXML	F5	4765	2.08	1
High	Sequest HT	Sequest HT (A2)	A	2	Unambiguous	GNAEKFALSMTLAR		7	A0A1E5HG29	ABC transporter domain-containing protein OS=Enterococcus ureilyticus OX=1131292 GN=BCR24_00745 PE=4 SV=1; ABC transporter domain-containing protein OS=Enterococcus sp. 4G2_DIV0659 OX=1834181 GN=A5880_002669 PE=4 SV=1; ABC transporter domain-containing protein OS=Enterococcus silesiacus OX=332949 GN=ATZ33_02240 PE=4 SV=1; ABC transporter domain-containing protein OS=Enterococcus sp. 7F3_DIV0205 O…	1	2	0	0.0721	0	1	1	1	754.89	1508.77	1508.79	-10.77	-0.00813	0/0	0	0	15003.3	CID (Collision Induced Dissociation)	MS2			40.035	7224	7224	-1	mcarrera_G1306_170.mzXML	F5	4190	2.08	1
High	Sequest HT	Sequest HT (A2)	A	2	Unambiguous	EELEDAMIEAK		1	R2QM28	Uncharacterized protein OS=Enterococcus pallens ATCC BAA-351 OX=1158607 GN=UAU_00290 PE=4 SV=1	0	2	0	0.1304	0	1	1	1	639.29	1277.57	1277.59	-15.84	-0.01012	0/0	0	0	53019.8	CID (Collision Induced Dissociation)	MS2			27.2655	4942	4942	-1	mcarrera_G1306_170.mzXML	F5	1017	2.07	1
High	Sequest HT	Sequest HT (A2)	A	2	Unambiguous	KVPM[147.04]IKVGTHK	M4(Oxidation)	8	A0A366SDT9	Conjugative transposon protein OS=Enterococcus cecorum OX=44008 GN=EB18_01977 PE=4 SV=1; Uncharacterized protein OS=Enterococcus faecalis TX0411 OX=749506 GN=HMPREF9509_01905 PE=4 SV=1; Conjugative transposon protein OS=Enterococcus faecium OX=1352 PE=4 SV=1; Conjugal transfer protein OS=Enterococcus faecium OX=1352 GN=AWT83_03405 PE=4 SV=1; Conjugal transfer protein OS=Enterococcus avium OX=3394…	2	2	0	0.0725	0	1	1	1	627.37	1253.73	1253.74	-5.68	-0.00356	0/0	0	0	23195.1	CID (Collision Induced Dissociation)	MS2			24.561	4458	4458	-1	mcarrera_G1306_170.mzXML	F5	1395	2.07	1
High	Sequest HT	Sequest HT (A2)	A	2	Unambiguous	AGYDVVGIDLDIKK		1	A0A242KXU3	UDP-glucose 6-dehydrogenase OS=Enterococcus mundtii OX=53346 GN=A5802_000101 PE=3 SV=1	1	2	0	0.0628	0	1	1	1	753.41	1505.81	1505.82	-5.49	-0.00413	0/0	0	0	12608.4	CID (Collision Induced Dissociation)	MS2			22.1965	4034	4034	-1	mcarrera_G1306_170.mzXML	F5	4046	2.07	1
High	Sequest HT	Sequest HT (A2)	A	2	Unambiguous	EGGFSLPLLER		1	A0A0S3KDX6	Uncharacterized protein OS=Enterococcus silesiacus OX=332949 GN=ATZ33_14330 PE=4 SV=1	0	2	0	0.1165	0	1	1	1	609.34	1217.67	1217.65	16.64	0.01013	0/0	0	0	18600.7	CID (Collision Induced Dissociation)	MS2			10.8884	1950	1950	-1	mcarrera_G1306_170.mzXML	F5	4034	2.06	1
High	Sequest HT	Sequest HT (A2)	A	2	Unambiguous	MKEYQDIMGKYQK		1	A0A242BXL5	Uncharacterized protein OS=Enterococcus sp. 5B3_DIV0040 OX=1834182 GN=A5883_003215 PE=4 SV=1	2	2	0	0.1117	0	1	1	1	831.4	1661.79	1661.8	-5.93	-0.00493	0/0	0	0	26807.1	CID (Collision Induced Dissociation)	MS2			17.8278	3245	3245	-1	mcarrera_G1306_170.mzXML	F5	2596	2.06	1
High	Sequest HT	Sequest HT (A2)	A	2	Unambiguous	TMTEM[147.04]EEEVEGIR	M5(Oxidation)	8	A0A242D9A7	Septation ring formation regulator EzrA OS=Enterococcus sp. 3H8_DIV0648 OX=1834178 GN=ezrA PE=3 SV=1; Septation ring formation regulator EzrA OS=Enterococcus sp. T0101B.F-10 OX=2315837 GN=D4M89_11430 PE=4 SV=1; Septation ring formation regulator EzrA OS=Enterococcus malodoratus ATCC 43197 OX=1158601 GN=ezrA PE=3 SV=1; Septation ring formation regulator EzrA OS=Enterococcus hermanniensis OX=249189…	0	2	0	0.0927	0	1	1	1	785.34	1569.67	1569.68	-2.79	-0.00219	0/0	0	0	32668	CID (Collision Induced Dissociation)	MS2			18.3035	3332	3332	-1	mcarrera_G1306_170.mzXML	F5	510	2.05	1
High	Sequest HT	Sequest HT (A2)	A	2	Unambiguous	EAVLSPVK		14	A0A1E5HAZ2	PTS beta-glucoside transporter subunit IIABC OS=Enterococcus ureilyticus OX=1131292 GN=BCR24_16025 PE=4 SV=1; PTS beta-glucoside transporter subunit IIABC OS=Enterococcus plantarum OX=1077675 GN=CI088_06450 PE=4 SV=1; PTS beta-glucoside transporter subunit IIABC OS=Enterococcus ureasiticus OX=903984 GN=BCR21_16445 PE=4 SV=1; PTS beta-glucoside transporter subunit IIABC OS=Enterococcus termitis OX…	0	2	0	0.0686	0	1	1	1	421.76	842.513	842.498	17.24	0.00726	0/0	0	0	5141.51	CID (Collision Induced Dissociation)	MS2			5.9875	1065	1065	-1	mcarrera_G1306_170.mzXML	F5	2480	2.04	1
High	Sequest HT	Sequest HT (A2)	A	2	Unambiguous	ILLPLAKQK		1	A0A242CXH0	Histidine kinase OS=Enterococcus sp. 3H8_DIV0648 OX=1834178 GN=A5875_003990 PE=4 SV=1	1	2	0	0.2808	0	1	1	1	512.36	1023.71	1023.69	19.78	0.01012	0/0	0	0	8638.4	CID (Collision Induced Dissociation)	MS2			5.5651	988	988	-1	mcarrera_G1306_170.mzXML	F5	53	2.03	1
High	Sequest HT	Sequest HT (A2)	A	2	Unambiguous	LFMDDISQAMGEGADINLEF		1	A0A132Z3H2	Phage tail protein OS=Enterococcus faecium OX=1352 GN=AS238_11065 PE=4 SV=1	0	2	0	0.3498	0	1	1	1	1108.48	2215.95	2215.99	-16.19	-0.01794	0/0	0	0	15397.1	CID (Collision Induced Dissociation)	MS2			43.5587	7849	7849	-1	mcarrera_G1306_170.mzXML	F5	482	2.03	1
High	Sequest HT	Sequest HT (A2)	A	2	Unambiguous	GC[163.03]NVENASYGLC[163.03]NC[163.03]AER	C2(Carbamidomethyl); C12(Carbamidomethyl); C14(Carbamidomethyl)	1	A0A160HGT8	Cytidine deaminase OS=Bacillus cereus OX=1396 GN=cdd_1 PE=3 SV=1	0	2	0	0.0693	0	1	1	1	987.4	1973.79	1973.79	1.45	0.00143	0/0	0	0	46295.7	CID (Collision Induced Dissociation)	MS2			67.1115	12023	12023	-1	mcarrera_G1306_170.mzXML	F5	100	2.02	1
High	Sequest HT	Sequest HT (A2)	A	2	Unambiguous	KFEEAVAAGADNVDALYKEASK		1	R3W8M6	30S ribosomal protein S20 OS=Enterococcus phoeniculicola ATCC BAA-412 OX=1158610 GN=rpsT PE=3 SV=1	2	3	0	0.0216	0	1	1	1	776.05	2326.14	2326.16	-8.89	-0.00689	0/0	0	0	14354	CID (Collision Induced Dissociation)	MS2			23.1815	4210	4210	-1	mcarrera_G1306_170.mzXML	F5	4023	4.16	1
High	Sequest HT	Sequest HT (A2)	A	2	Unambiguous	AGSQLHIM[147.04]KGITPEITDEGIK	M8(Oxidation)	1	A0A2W3ZC27	Phage portal protein OS=Enterococcus plantarum OX=1077675 GN=CI088_07830 PE=4 SV=1	1	2	0	0.0164	0	1	1	1	1127.6	2254.19	2254.17	7.97	0.00898	0/0	0	0	24810.8	CID (Collision Induced Dissociation)	MS2			38.5888	6967	6967	-1	mcarrera_G1306_170.mzXML	F5	3849	3.05	1
High	Sequest HT	Sequest HT (A2)	A	2	Unambiguous	[42.01]MANAYAKAGVDVNAGYEVVDR	N-Term(Prot)(Acetyl)	1	A0A449EPB7	Phosphoribosylformylglycinamidine cyclo-ligase OS=Enterococcus saccharolyticus OX=41997 GN=purM PE=3 SV=1	1	3	0	0.0033	0	1	1	1	752.36	2255.07	2255.08	-4.73	-0.00355	0/0	0	0	21335	CID (Collision Induced Dissociation)	MS2			38.1165	6883	6883	-1	mcarrera_G1306_170.mzXML	F5	2998	3	1
High	Sequest HT	Sequest HT (A2)	A	2	Unambiguous	FAEDIC[163.03]DQAIEALKNELDATREAYLELER	C6(Carbamidomethyl)	1	A0A0S3KEL5	Uncharacterized protein OS=Enterococcus silesiacus OX=332949 GN=ATZ33_15570 PE=4 SV=1	2	3	0	0.0368	0	1	1	1	1142.55	3425.64	3425.65	-5.11	-0.00583	0/0	0	0	11350.8	CID (Collision Induced Dissociation)	MS2			44.6912	8050	8050	-1	mcarrera_G1306_170.mzXML	F5	3424	2.99	1
High	Sequest HT	Sequest HT (A2)	A	2	Unambiguous	IM[147.04]ILITGGNGQLGTELR	M2(Oxidation)	3	A0A4Q5JXF1	dTDP-4-dehydrorhamnose reductase OS=Enterococcus faecalis OX=1351 GN=rfbD PE=3 SV=1; dTDP-4-dehydrorhamnose reductase OS=Enterococcus faecalis R712 OX=699186 GN=rfbD PE=3 SV=1; dTDP-4-dehydrorhamnose reductase OS=Enterococcus faecalis OX=1351 GN=BZG32_10495 PE=3 SV=1	0	2	0	0.0241	0	1	1	1	901.49	1801.97	1801.98	-6.28	-0.00566	0/0	0	0	9751.35	CID (Collision Induced Dissociation)	MS2			48.3215	8698	8698	-1	mcarrera_G1306_170.mzXML	F5	3954	2.91	1
High	Sequest HT	Sequest HT (A2)	A	2	Unambiguous	QIEHLRTFVDLAETLNFR	N-Term(Prot)(Met-loss)	1	R2Q2P2	HTH lysR-type domain-containing protein OS=Enterococcus pallens ATCC BAA-351 OX=1158607 GN=UAU_03381 PE=3 SV=1	1	2	0	0.0417	0	1	1	1	1101.59	2202.17	2202.17	2.79	0.00307	0/0	0	0	124161	CID (Collision Induced Dissociation)	MS2			32.9277	5954	5954	-1	mcarrera_G1306_170.mzXML	F5	3933	2.88	1
High	Sequest HT	Sequest HT (A2)	A	2	Unambiguous	LILALGMGADIFILLVWLIPTINYFR		3	R2Q152	Uncharacterized protein OS=Enterococcus faecium EnGen0263 OX=1158553 GN=UA3_00766 PE=4 SV=1; Uncharacterized protein OS=Enterococcus faecium 505 OX=1134806 GN=HMPREF1348_01666 PE=4 SV=1; Uncharacterized protein OS=Enterococcus sp. NBRC 3427 OX=1113587 GN=ESP02_14080 PE=4 SV=1	0	3	0	0.0382	0	1	1	1	992.59	2975.76	2975.72	12.08	0.01199	0/0	0	0	73328.6	CID (Collision Induced Dissociation)	MS2			42.9623	7743	7743	-1	mcarrera_G1306_170.mzXML	F5	324	2.88	1
High	Sequest HT	Sequest HT (A2)	A	2	Unambiguous	NHFEVVEILEYERPTPLK		6	A0A1E5GE54	Methyltransferase OS=Enterococcus ureasiticus OX=903984 GN=BCR21_12045 PE=4 SV=1; Methyltransferase OS=Enterococcus rotai OX=118060 GN=ATZ35_10610 PE=4 SV=1; Methyltransferase OS=Enterococcus ureilyticus OX=1131292 GN=BCR24_13530 PE=4 SV=1; Methyltranfer_dom domain-containing protein OS=Enterococcus sp. 7D2_DIV0200 OX=1834187 GN=A5884_002762 PE=4 SV=1; Uncharacterized protein OS=Enterococcus cacc…	0	3	0	0.0035	0	1	1	1	738.39	2213.16	2213.16	-2.1	-0.00155	0/0	0	0	18617.3	CID (Collision Induced Dissociation)	MS2			27.988	5072	5072	-1	mcarrera_G1306_170.mzXML	F5	4348	2.87	1
High	Sequest HT	Sequest HT (A2)	A	2	Unambiguous	LGILVIIRTIISFFLHKEIEEAM[147.04]NSK	M23(Oxidation)	1	A0A1E5KZS0	Uncharacterized protein OS=Enterococcus rivorum OX=762845 GN=BCR26_10070 PE=4 SV=1	2	3	0	0.0461	0	1	1	1	1010.89	3030.66	3030.71	-16.69	-0.01686	0/0	0	0	18270.2	CID (Collision Induced Dissociation)	MS2			45.802	8248	8248	-1	mcarrera_G1306_170.mzXML	F5	1951	2.82	1
High	Sequest HT	Sequest HT (A2)	A	2	Unambiguous	EVPFGSGC[163.03]VDFLGC[163.03]LKTLKR	C8(Carbamidomethyl); C14(Carbamidomethyl)	3	R2SBC4	Hexulose-6-phosphate isomerase OS=Enterococcus haemoperoxidus ATCC BAA-382 OX=1158608 GN=UAW_02871 PE=4 SV=1; Hexulose-6-phosphate isomerase OS=Enterococcus moraviensis ATCC BAA-383 OX=1158609 GN=UAY_00820 PE=4 SV=1; Xylulose 5-phosphate 3-epimerase OS=Enterococcus quebecensis OX=903983 GN=BCR23_04430 PE=4 SV=1	2	3	0	0.0469	0	1	1	1	761.74	2283.21	2283.16	18.85	0.01434	0/0	0	0	15229.7	CID (Collision Induced Dissociation)	MS2			25.1185	4558	4558	-1	mcarrera_G1306_170.mzXML	F5	4030	2.77	1
High	Sequest HT	Sequest HT (A2)	A	2	Unambiguous	LVEMSTPLDIAIPKFK		1	A0A2S7RZT1	Transposase OS=Enterococcus mundtii OX=53346 GN=CUS89_00240 PE=4 SV=1	1	2	0	0.0291	0	1	1	1	901.5	1801.99	1802.01	-11.37	-0.01025	0/0	0	0	10801.9	CID (Collision Induced Dissociation)	MS2			48.9463	8809	8809	-1	mcarrera_G1306_170.mzXML	F5	3273	2.75	1
High	Sequest HT	Sequest HT (A2)	A	2	Unambiguous	VWDTMTLNNEYEVYK		1	A0A242DH78	SpaA domain-containing protein OS=Enterococcus sp. 3H8_DIV0648 OX=1834178 GN=A5875_003250 PE=4 SV=1	0	3	0	0.0147	0	1	1	1	635.63	1904.88	1904.87	1.03	0.00065	0/0	0	0	99507.5	CID (Collision Induced Dissociation)	MS2			11.8413	2137	2137	-1	mcarrera_G1306_170.mzXML	F5	1755	2.72	1
High	Sequest HT	Sequest HT (A2)	A	2	Unambiguous	RPLIDFLDENVMVIGK		1	A0A4U0Z8I0	Glycine betaine/L-proline ABC transporter ATP-binding protein OS=Enterococcus faecium OX=1352 GN=E6L37_06830 PE=3 SV=1	0	2	0	0.0185	0	1	1	1	929.99	1858.97	1859.01	-19.8	-0.0184	0/0	0	0	13754	CID (Collision Induced Dissociation)	MS2			44.973	8100	8100	-1	mcarrera_G1306_170.mzXML	F5	4343	2.7	1
High	Sequest HT	Sequest HT (A2)	A	2	Unambiguous	M[147.04]AELKKVDDFQYDIPM[147.04]MDEPVIGPEHEPK	M1(Oxidation); M16(Oxidation)	1	R2SKV9	Cell division protein FtsL OS=Enterococcus haemoperoxidus ATCC BAA-382 OX=1158608 GN=ftsL PE=3 SV=1	2	3	0	0.0075	0	1	1	1	1145.19	3433.56	3433.6	-12.99	-0.01486	0/0	0	0	205962	CID (Collision Induced Dissociation)	MS2			63.8332	11442	11442	-1	mcarrera_G1306_170.mzXML	F5	1408	2.66	1
High	Sequest HT	Sequest HT (A2)	A	2	Unambiguous	DMTELTMISKNEWK		1	A0A2A8PJ48	Uncharacterized protein OS=Bacillus cereus OX=1396 GN=C6A78_23820 PE=4 SV=1	1	2	0	0.0151	0	1	1	1	863.42	1725.83	1725.82	8.17	0.00705	0/0	0	0	16361.7	CID (Collision Induced Dissociation)	MS2			28.1328	5098	5098	-1	mcarrera_G1306_170.mzXML	F5	3133	2.65	1
High	Sequest HT	Sequest HT (A2)	A	2	Unambiguous	ENREQMIENC[163.03]GIAIFLFGNK	C10(Carbamidomethyl)	1	S1NEF6	Uncharacterized protein OS=Enterococcus columbae DSM 7374 = ATCC 51263 OX=1121865 GN=I568_00431 PE=4 SV=1	1	3	0	0.0305	0	1	1	1	795.05	2383.14	2383.15	-7.5	-0.00595	0/0	0	0	204351	CID (Collision Induced Dissociation)	MS2			33.5605	6067	6067	-1	mcarrera_G1306_170.mzXML	F5	3297	2.62	1
High	Sequest HT	Sequest HT (A2)	A	2	Unambiguous	TIPISMNGVVTPGTSSGK		1	A0A242K249	BspA_v domain-containing protein OS=Enterococcus sp. 9E7_DIV0242 OX=1834193 GN=A5888_003246 PE=4 SV=1	0	3	0	0.0386	0	1	1	1	582.65	1745.94	1745.91	14.45	0.00841	0/0	0	0	115848	CID (Collision Induced Dissociation)	MS2			46.9987	8462	8462	-1	mcarrera_G1306_170.mzXML	F5	4262	2.59	1
High	Sequest HT	Sequest HT (A2)	A	2	Unambiguous	LSITEITDAMKIQQAM[147.04]AVIQEKLEGQLIQR	M16(Oxidation)	1	A0A200JF33	Fructose-1,6-bisphosphatase class 3 OS=Enterococcus sp. 9D6_DIV0238 OX=1834192 GN=fbp PE=3 SV=1	2	3	0	0.0428	0	1	1	1	1138.94	3414.81	3414.83	-8.21	-0.00935	0/0	0	0	533551	CID (Collision Induced Dissociation)	MS2			44.8722	8082	8082	-1	mcarrera_G1306_170.mzXML	F5	2897	2.57	1
High	Sequest HT	Sequest HT (A2)	A	2	Unambiguous	KIAFISGITGVYDSDERLR		9	A0A415EY61	LacI family transcriptional regulator OS=Enterococcus casseliflavus OX=37734 GN=DW084_00650 PE=4 SV=1; HTH lacI-type domain-containing protein OS=Enterococcus sp. 5B3_DIV0040 OX=1834182 GN=A5883_001069 PE=4 SV=1; LacI family transcriptional regulator OS=Enterococcus casseliflavus OX=37734 GN=purR_3 PE=4 SV=1; LacI family transcriptional regulator OS=Enterococcus casseliflavus OX=37734 GN=purR_1 P…	2	2	0	0.035	0	1	1	1	1070.59	2140.17	2140.14	15.43	0.01652	0/0	0	0	14342.5	CID (Collision Induced Dissociation)	MS2			21.1173	3840	3840	-1	mcarrera_G1306_170.mzXML	F5	2702	2.57	1
High	Sequest HT	Sequest HT (A2)	A	2	Unambiguous	M[147.04]AGNSIVVPILESIFELIIK	M1(Oxidation)	1	A0A242CKZ4	Cytosine-specific methyltransferase OS=Enterococcus sp. 4E1_DIV0656 OX=1834180 GN=A5882_002851 PE=3 SV=1	0	3	0	0.0156	0	1	1	1	734.74	2202.21	2202.25	-18.14	-0.01332	0/0	0	0	16937.9	CID (Collision Induced Dissociation)	MS2			21.3015	3873	3873	-1	mcarrera_G1306_170.mzXML	F5	2786	2.56	1
High	Sequest HT	Sequest HT (A2)	A	2	Unambiguous	[42.01]MSILSGKKIIVTGVANK	N-Term(Prot)(Acetyl)	3	A0A242DAP2	Enoyl-[acyl-carrier-protein] reductase [NADH] OS=Enterococcus sp. 3H8_DIV0648 OX=1834178 GN=A5875_000934 PE=3 SV=1; Enoyl-[acyl-carrier-protein] reductase [NADH] OS=Enterococcus raffinosus ATCC 49464 OX=1158602 GN=UAK_01479 PE=3 SV=1; Enoyl-[acyl-carrier-protein] reductase [NADH] OS=Enterococcus malodoratus ATCC 43197 OX=1158601 GN=UAI_00337 PE=3 SV=1	2	2	0	0.0469	0	1	1	1	901.04	1801.07	1801.06	6.19	0.00558	0/0	0	0	93738.5	CID (Collision Induced Dissociation)	MS2			45.4292	8182	8182	-1	mcarrera_G1306_170.mzXML	F5	592	2.56	1
High	Sequest HT	Sequest HT (A2)	A	2	Unambiguous	LINEEHLSYQQLSDEYYVSR		3	A0A0V7XXF9	PRD domain/PTS IIA domain transcriptional antiterminator BglG protein OS=Enterococcus faecium OX=1352 GN=CQR37_13120 PE=4 SV=1; Mga domain-containing protein OS=Enterococcus faecium CRL1879 OX=1295527 GN=I131_07220 PE=4 SV=1; Uncharacterized protein OS=Enterococcus faecium EnGen0191 OX=1157486 GN=SSI_00289 PE=4 SV=1	0	3	0	0.0118	0	1	1	1	829.41	2486.22	2486.18	12.89	0.01068	0/0	0	0	11948.2	CID (Collision Induced Dissociation)	MS2			48.8662	8795	8795	-1	mcarrera_G1306_170.mzXML	F5	4242	2.55	1
High	Sequest HT	Sequest HT (A2)	A	2	Unambiguous	[42.01]MKKLESFDFLDDK	N-Term(Prot)(Acetyl)	1	A0A6B1T5J8	Uncharacterized protein OS=Enterococcus avium OX=33945 GN=GT585_14605 PE=4 SV=1	2	2	0	0.0317	0	1	1	1	829.41	1657.81	1657.81	-0.88	-0.00073	0/0	0	0	11948.2	CID (Collision Induced Dissociation)	MS2			48.8662	8795	8795	-1	mcarrera_G1306_170.mzXML	F5	3289	2.52	1
High	Sequest HT	Sequest HT (A2)	A	2	Unambiguous	VLFQDRGSLSAPC[163.03]DGK	C13(Carbamidomethyl)	1	A0A0U2LVP7	Phosphatidylserine decarboxylase OS=Enterococcus rotai OX=118060 GN=ATZ35_06855 PE=4 SV=1	1	2	0	0.0438	0	1	1	1	875.45	1749.89	1749.86	19.36	0.01694	0/0	0	0	17662	CID (Collision Induced Dissociation)	MS2			46.731	8414	8414	-1	mcarrera_G1306_170.mzXML	F5	4770	2.51	1
High	Sequest HT	Sequest HT (A2)	A	2	Unambiguous	M[147.04]GVNETSNASQGTGSRR	M1(Oxidation)	1	R2NY31	ATP-dependent Clp protease ATP-binding subunit ClpC OS=Enterococcus malodoratus ATCC 43197 OX=1158601 GN=UAI_02582 PE=3 SV=1	1	2	0	0.0162	0	1	1	1	884.42	1767.83	1767.8	16.33	0.01444	0/0	0	0	19548.1	CID (Collision Induced Dissociation)	MS2			46.2303	8325	8325	-1	mcarrera_G1306_170.mzXML	F5	2687	2.47	1
High	Sequest HT	Sequest HT (A2)	A	2	Unambiguous	AINTENKC[163.03]GIVIGLGGGK	N-Term(Prot)(Met-loss); C9(Carbamidomethyl)	1	A0A242HN69	Fe-ADH domain-containing protein OS=Enterococcus sp. 12E11_DIV0728 OX=1834168 GN=A5865_001214 PE=3 SV=1	1	2	0	0.0081	0	1	1	1	900.99	1800.97	1800.96	5.04	0.00454	0/0	0	0	14871.3	CID (Collision Induced Dissociation)	MS2			46.4525	8364	8364	-1	mcarrera_G1306_170.mzXML	F5	3802	2.47	1
High	Sequest HT	Sequest HT (A2)	A	2	Unambiguous	SENLIPDAGENLDFK		2	A0A1L8R898	DNA mismatch repair protein MutL OS=Enterococcus canintestini OX=317010 GN=mutL PE=3 SV=1; DNA mismatch repair protein MutL OS=Enterococcus canintestini OX=317010 GN=mutL PE=3 SV=1	0	2	0	0.0169	0	1	1	1	831.39	1661.77	1661.8	-17.44	-0.01449	0/0	0	0	29358.6	CID (Collision Induced Dissociation)	MS2			16.3141	2969	2969	-1	mcarrera_G1306_170.mzXML	F5	1830	2.36	1
High	Sequest HT	Sequest HT (A2)	A	2	Unambiguous	LTIYISIHFPK		1	J8ZVS7	Uncharacterized protein OS=Enterococcus faecium TX1337RF OX=1134802 GN=HMPREF1345_01272 PE=4 SV=1	0	2	0	0.0086	0	1	1	1	666.38	1331.75	1331.77	-14.61	-0.00973	0/0	0	0	81823	CID (Collision Induced Dissociation)	MS2			12.1032	2189	2189	-1	mcarrera_G1306_170.mzXML	F5	3124	2.33	1
High	Sequest HT	Sequest HT (A2)	A	2	Unambiguous	HYDEEILENKLVLKDM[147.04]VR	M16(Oxidation)	1	A0A200J8N5	N-acetyltransferase domain-containing protein OS=Enterococcus sp. 9D6_DIV0238 OX=1834192 GN=A5889_001719 PE=4 SV=1	2	2	0	0	0	1	1	1	1130.59	2260.17	2260.16	3.77	0.00426	0/0	0	0	13350.7	CID (Collision Induced Dissociation)	MS2			52.7607	9487	9487	-1	mcarrera_G1306_170.mzXML	F5	4282	2.32	1
High	Sequest HT	Sequest HT (A2)	A	2	Unambiguous	MDFKGVYVM[147.04]SVEK	M9(Oxidation)	2	A0A1V8YG54	Endopeptidase La OS=Enterococcus villorum OX=112904 GN=BH747_00175 PE=3 SV=1; Endopeptidase La OS=Enterococcus villorum OX=112904 GN=EVI01_02320 PE=3 SV=1	1	2	0	0.0433	0	1	1	1	774.88	1548.75	1548.74	5.85	0.00453	0/0	0	0	13107.6	CID (Collision Induced Dissociation)	MS2			22.0345	4005	4005	-1	mcarrera_G1306_170.mzXML	F5	3109	2.31	1
High	Sequest HT	Sequest HT (A2)	A	2	Unambiguous	VVVNYHSDADGAEEAVK		5	A0A1A6G416	Sugar dehydrogenase OS=Enterococcus mundtii OX=53346 GN=BTN92_06930 PE=4 SV=1; Glucose-1-dehydrogenase OS=Enterococcus mundtii CRL35 OX=1450511 GN=AK89_02675 PE=4 SV=1; Glucose-1-dehydrogenase OS=Enterococcus mundtii QU 25 OX=1300150 GN=gdh PE=4 SV=1; Glucose-1-dehydrogenase OS=Enterococcus mundtii OX=53346 GN=CUS89_00020 PE=4 SV=1; Glucose-1-dehydrogenase OS=Enterococcus mundtii OX=53346 GN=C6N1…	0	2	0	0.0442	0	1	1	1	901.94	1802.87	1802.86	9.54	0.0086	0/0	0	0	9351.63	CID (Collision Induced Dissociation)	MS2			51.5117	9265	9265	-1	mcarrera_G1306_170.mzXML	F5	3252	2.26	1
High	Sequest HT	Sequest HT (A2)	A	2	Unambiguous	C[163.03]FSYM[147.04]FMEDIKLK	C1(Carbamidomethyl); M5(Oxidation)	1	A0A1E5H720	Uncharacterized protein OS=Enterococcus termitis OX=332950 GN=BCR25_02800 PE=4 SV=1	1	2	0	0.0402	0	1	1	1	864.38	1727.75	1727.78	-18.19	-0.01571	0/0	0	0	19929.5	CID (Collision Induced Dissociation)	MS2			17.0275	3099	3099	-1	mcarrera_G1306_170.mzXML	F5	669	2.24	1
High	Sequest HT	Sequest HT (A2)	A	2	Unambiguous	KC[163.03]TEEGIVVFNTPGANANAVK	C2(Carbamidomethyl)	1	A0A1E5GDH6	2-oxoglutarate reductase OS=Enterococcus ureasiticus OX=903984 GN=BCR21_13190 PE=3 SV=1	1	2	0	0	0	1	1	1	1110.04	2219.07	2219.11	-17.92	-0.01988	0/0	0	0	17066.2	CID (Collision Induced Dissociation)	MS2			33.0385	5974	5974	-1	mcarrera_G1306_170.mzXML	F5	3625	2.22	1
High	Sequest HT	Sequest HT (A2)	A	2	Unambiguous	YFFYLDQEANIQQILR		1	A0A1L8QPW8	Uncharacterized protein OS=Enterococcus aquimarinus OX=328396 GN=RU93_GL000711 PE=4 SV=1	0	2	0	0.036	0	1	1	1	1031.04	2061.07	2061.04	13.94	0.01436	0/0	0	0	16375.6	CID (Collision Induced Dissociation)	MS2			53.5875	9634	9634	-1	mcarrera_G1306_170.mzXML	F5	4574	2.22	1
High	Sequest HT	Sequest HT (A2)	A	2	Unambiguous	EAMTEALAGVVSGSITHAIR		1	E6LDY3	DAK2 domain fusion protein YloV OS=Enterococcus italicus (strain DSM 15952 / LMG 22039 / TP 1.5) OX=888064 GN=HMPREF9088_0573 PE=4 SV=1	0	2	0	0.0182	0	1	1	1	1007.01	2013.01	2013.04	-15.21	-0.01531	0/0	0	0	98026.9	CID (Collision Induced Dissociation)	MS2			67.6493	12118	12118	-1	mcarrera_G1306_170.mzXML	F5	4366	2.2	1
High	Sequest HT	Sequest HT (A2)	A	2	Unambiguous	KFHFVQQVSFSK		1	A0A1E5L0H8	Uncharacterized protein OS=Enterococcus rivorum OX=762845 GN=BCR26_09135 PE=4 SV=1	1	2	0	0.0457	0	1	1	1	741.41	1481.81	1481.79	15.36	0.01138	0/0	0	0	21329.8	CID (Collision Induced Dissociation)	MS2			16.5649	3014	3014	-1	mcarrera_G1306_170.mzXML	F5	2807	2.19	1
High	Sequest HT	Sequest HT (A2)	A	2	Unambiguous	SAVEEIFDVKVKSVNIM[147.04]NVR	M17(Oxidation)	1	F0TIH1	50S ribosomal protein L23 OS=Lactobacillus amylovorus OX=1604 GN=rplW PE=3 SV=1	2	2	0	0.0092	0	1	1	1	1147.1	2293.19	2293.22	-12.79	-0.01466	0/0	0	0	22749.8	CID (Collision Induced Dissociation)	MS2			63.7658	11430	11430	-1	mcarrera_G1306_170.mzXML	F5	4322	2.17	1
High	Sequest HT	Sequest HT (A2)	A	2	Unambiguous	TIGVVILPK		1	A0A377KS95	Priming glycosyltransferase OS=Enterococcus casseliflavus OX=37734 GN=wcaJ_1 PE=3 SV=1	0	2	0	0.0463	0	1	1	1	470.32	939.633	939.624	9.57	0.0045	0/0	0	0	39141.6	CID (Collision Induced Dissociation)	MS2			13.7652	2504	2504	-1	mcarrera_G1306_170.mzXML	F5	186	2.16	1
High	Sequest HT	Sequest HT (A2)	A	2	Unambiguous	KNPMGTLVFYGYFNDDK		1	A0A242APH6	Uncharacterized protein OS=Enterococcus sp. 7F3_DIV0205 OX=1834189 GN=A5821_002882 PE=4 SV=1	1	2	0	0.0187	0	1	1	1	1004.98	2008.95	2008.95	2.69	0.0027	0/0	0	0	12634.5	CID (Collision Induced Dissociation)	MS2			42.8848	7729	7729	-1	mcarrera_G1306_170.mzXML	F5	2885	2.14	1
High	Sequest HT	Sequest HT (A2)	A	2	Unambiguous	RAFSLDKLIM[147.04]DAGYK	M10(Oxidation)	2	J6Y118	Uncharacterized protein OS=Enterococcus faecium 505 OX=1134806 GN=HMPREF1348_02546 PE=3 SV=1; Transposase, IS4 family (Fragment) OS=Enterococcus faecalis 13-SD-W-01 OX=1260356 GN=D920_00260 PE=4 SV=1	2	2	0	0.014	0	1	1	1	872.45	1743.89	1743.91	-9.8	-0.00855	0/0	0	0	16116.7	CID (Collision Induced Dissociation)	MS2			60.8202	10909	10909	-1	mcarrera_G1306_170.mzXML	F5	4203	2.14	1
High	Sequest HT	Sequest HT (A2)	A	2	Unambiguous	AAVEANDIELMKEKR		1	R2XKD2	Chaperone protein DnaK OS=Enterococcus gilvus ATCC BAA-350 OX=1158614 GN=dnaK PE=2 SV=1	2	2	0	0.0047	0	1	1	1	858.94	1716.87	1716.89	-12.91	-0.01109	0/0	0	0	30254	CID (Collision Induced Dissociation)	MS2			14.9168	2714	2714	-1	mcarrera_G1306_170.mzXML	F5	4336	2.13	1
High	Sequest HT	Sequest HT (A2)	A	2	Unambiguous	ENMSLAELAQHVQDTGK		1	A0A4P5P7N3	PTS mannose transporter subunit IIAB OS=Enterococcus florum OX=2480627 GN=NRIC_17210 PE=4 SV=1	0	2	0	0.0094	0	1	1	1	935.96	1870.91	1870.9	8.75	0.00819	0/0	0	0	9502.86	CID (Collision Induced Dissociation)	MS2			52.2138	9390	9390	-1	mcarrera_G1306_170.mzXML	F5	3517	2.12	1
High	Sequest HT	Sequest HT (A2)	A	2	Unambiguous	ISSGGKLTKDGLK		1	R2TAC5	LXG domain-containing protein OS=Enterococcus haemoperoxidus ATCC BAA-382 OX=1158608 GN=UAW_01676 PE=4 SV=1	2	2	0	0.019	0	1	1	1	652.38	1303.75	1303.76	-4.04	-0.00263	0/0	0	0	16481.2	CID (Collision Induced Dissociation)	MS2			41.6437	7509	7509	-1	mcarrera_G1306_170.mzXML	F5	2531	2.11	1
High	Sequest HT	Sequest HT (A2)	A	2	Unambiguous	VSGDANNMNANYDKNQWALR		1	S0KU53	Uncharacterized protein OS=Enterococcus dispar ATCC 51266 OX=1139219 GN=OMK_01102 PE=4 SV=1	1	2	0	0.0333	0	1	1	1	1141.01	2281.01	2281.04	-12.59	-0.01436	0/0	0	0	71037.4	CID (Collision Induced Dissociation)	MS2			44.5162	8019	8019	-1	mcarrera_G1306_170.mzXML	F5	1027	2.1	1
High	Sequest HT	Sequest HT (A2)	A	2	Unambiguous	EDGKDIKGAK		3	C7VEH0	Predicted protein OS=Enterococcus faecalis CH188 OX=565644 GN=EFNG_02919 PE=4 SV=1; Putative phage portal protein, HK97 family OS=Enterococcus faecalis TX0411 OX=749506 GN=HMPREF9509_01091 PE=4 SV=1; HK97 family phage portal protein OS=Enterococcus faecalis EnGen0354 OX=1169299 GN=WO5_02729 PE=4 SV=1	2	2	0	0.0335	0	1	1	1	530.78	1060.55	1060.56	-9.99	-0.0053	0/0	0	0	5626.17	CID (Collision Induced Dissociation)	MS2			4.4129	778	778	-1	mcarrera_G1306_170.mzXML	F5	3736	2.09	1
High	Sequest HT	Sequest HT (A2)	A	2	Unambiguous	ETEVNGM[147.04]LVAQRLK	M7(Oxidation)	1	A0A1Y4QU92	Addiction module toxin RelE OS=Enterococcus cecorum OX=44008 GN=B5E88_11185 PE=4 SV=1	1	2	0	0.0481	0	1	1	1	802.42	1603.83	1603.85	-9.04	-0.00725	0/0	0	0	17524	CID (Collision Induced Dissociation)	MS2			32.8942	5948	5948	-1	mcarrera_G1306_170.mzXML	F5	4360	2.08	1
High	Sequest HT	Sequest HT (A2)	A	2	Unambiguous	NLEEKAILQLIDSGEK		1	R2QUZ6	Uncharacterized protein OS=Enterococcus moraviensis ATCC BAA-383 OX=1158609 GN=UAY_01945 PE=4 SV=1	1	2	0	0.0146	0	1	1	1	900.48	1799.95	1799.97	-12.33	-0.0111	0/0	0	0	19215.5	CID (Collision Induced Dissociation)	MS2			36.1075	6524	6524	-1	mcarrera_G1306_170.mzXML	F5	4011	2.06	1
High	Sequest HT	Sequest HT (A2)	A	2	Unambiguous	DIYGDALHC[163.03]TYSK	C9(Carbamidomethyl)	3	A0A437USV6	Amidase_5 domain-containing protein OS=Enterococcus avium OX=33945 GN=EK398_15480 PE=4 SV=1; Uncharacterized protein OS=Enterococcus sp. T0101B.F-10 OX=2315837 GN=D4M89_00570 PE=4 SV=1; Amidase_5 domain-containing protein OS=Enterococcus avium OX=33945 GN=AUF12_05840 PE=4 SV=1	0	2	0	0.0439	0	1	1	1	771.85	1542.69	1542.69	2.21	0.0017	0/0	0	0	118823	CID (Collision Induced Dissociation)	MS2			11.8937	2148	2148	-1	mcarrera_G1306_170.mzXML	F5	1240	2.05	1
High	Sequest HT	Sequest HT (A2)	A	2	Unambiguous	TEENGQLEILKSLGIGAR		4	A0A200HZP8	ABC transporter permease OS=Enterococcus cecorum OX=44008 GN=A5869_001690 PE=4 SV=1; ABC transporter permease OS=Enterococcus cecorum OX=44008 GN=B5E88_04760 PE=4 SV=1; Uncharacterized protein OS=Enterococcus cecorum OX=44008 GN=EB18_01431 PE=4 SV=1; ABC transporter permease OS=Enterococcus cecorum OX=44008 GN=AA987_04970 PE=4 SV=1	1	2	0	0.0488	0	1	1	1	964.53	1928.05	1928.04	4.15	0.004	0/0	0	0	12380.7	CID (Collision Induced Dissociation)	MS2			36.717	6634	6634	-1	mcarrera_G1306_170.mzXML	F5	3230	2.05	1
High	Sequest HT	Sequest HT (A2)	A	2	Unambiguous	FDGAEALIEQLKADER		3	A0A1V2UJI8	Riboflavin biosynthesis protein OS=Enterococcus mundtii OX=53346 GN=BTN92_06935 PE=3 SV=1; Riboflavin biosynthesis protein OS=Enterococcus mundtii QU 25 OX=1300150 GN=EMQU_1670 PE=3 SV=1; Riboflavin biosynthesis protein OS=Enterococcus mundtii OX=53346 GN=ribF PE=3 SV=1	1	2	0	0.0098	0	1	1	1	902.96	1804.91	1804.91	2.86	0.00258	0/0	0	0	61933.7	CID (Collision Induced Dissociation)	MS2			49.756	8953	8953	-1	mcarrera_G1306_170.mzXML	F5	4549	2.05	1
High	Sequest HT	Sequest HT (A2)	A	2	Unambiguous	SLTQM[147.04]VPK	M5(Oxidation)	1	A0A1L8R3E1	Copper-translocating P-type ATPase OS=Enterococcus canintestini OX=317010 GN=RU96_GL001283 PE=3 SV=1	0	2	0	0.0293	0	1	1	1	460.25	919.493	919.492	1.08	0.0005	0/0	0	0	29014.3	CID (Collision Induced Dissociation)	MS2			15.6324	2844	2844	-1	mcarrera_G1306_170.mzXML	F5	3820	2.05	1
High	Sequest HT	Sequest HT (A2)	A	2	Unambiguous	IVSDDDFAQQHGDLGK		1	A0A1L8QR09	Thymidylate synthase OS=Enterococcus aquimarinus OX=328396 GN=thyA PE=3 SV=1	0	2	0	0.0446	0	1	1	1	872.9	1744.79	1744.81	-12	-0.01047	0/0	0	0	13875.4	CID (Collision Induced Dissociation)	MS2			64.8985	11632	11632	-1	mcarrera_G1306_170.mzXML	F5	1562	2.02	1
High	Sequest HT	Sequest HT (A2)	A	2	Unambiguous	EADM[147.04]LVRM[147.04]FEQTDK	M4(Oxidation); M8(Oxidation)	1	A0A2Z6BX57	RepS protein OS=Enterococcus faecalis OX=1351 GN=repS PE=4 SV=1	1	2	0	0.0348	0	1	1	1	872.89	1744.77	1744.79	-8.78	-0.00766	0/0	0	0	23319.5	CID (Collision Induced Dissociation)	MS2			53.0987	9547	9547	-1	mcarrera_G1306_170.mzXML	F5	1013	2.01	1
High	Sequest HT	Sequest HT (A2)	A	2	Unambiguous	FIETVGTYNPLKDPAEVTIKEDLVLDWLSK		1	A0A0H2Q387	30S ribosomal protein S16 OS=Enterococcus cecorum OX=44008 GN=rpsP PE=3 SV=1	2	3	0	0.5634	0	1	1	1	1145.26	3433.77	3433.81	-14.17	-0.01622	0/0	0	0	35073.5	CID (Collision Induced Dissociation)	MS2			64.5288	11310	11310	-1	mcarrera_G1306_182.mzXML	F7	3899	5.84	1
High	Sequest HT	Sequest HT (A2)	A	2	Unambiguous	EVSNALAEVKTDALFQVDLK		1	A0A1V8ZJU6	TPM_phosphatase domain-containing protein OS=Enterococcus casseliflavus OX=37734 GN=BH739_12470 PE=4 SV=1	1	2	0	0.163	0	1	1	1	1095.58	2190.15	2190.17	-5.71	-0.00626	0/0	0	0	73075	CID (Collision Induced Dissociation)	MS2			68.6238	12045	12045	-1	mcarrera_G1306_182.mzXML	F7	4338	3.19	1
High	Sequest HT	Sequest HT (A2)	A	2	Unambiguous	FWTSLAIIGVC[163.03]FLLGGC[163.03]GNK	C11(Carbamidomethyl); C17(Carbamidomethyl)	1	A0A1L8R6G8	PBPb domain-containing protein OS=Enterococcus canintestini OX=317010 GN=RU96_GL002410 PE=4 SV=1	0	2	0	0.25	0	1	1	1	1107.07	2213.13	2213.12	3.68	0.00407	0/0	0	0	68366.5	CID (Collision Induced Dissociation)	MS2			67.5537	11850	11850	-1	mcarrera_G1306_182.mzXML	F7	4550	3.16	1
High	Sequest HT	Sequest HT (A2)	A	2	Unambiguous	TRVMLYVNDVEMIC[163.03]R	C14(Carbamidomethyl)	17	A0A2D0NKL1	Glyoxalase family protein OS=Enterococcus faecium OX=1352 GN=DTPHA_600138 PE=4 SV=1; Uncharacterized protein (Fragment) OS=Enterococcus faecium 1,231,408 OX=565661 GN=EFUG_01602 PE=4 SV=1; Glyoxalase OS=Enterococcus sp. NBRC 3427 OX=1113587 GN=ESP02_20350 PE=4 SV=1; Glyoxalase family protein OS=Enterococcus faecium OX=1352 GN=HMPREF3199_00900 PE=4 SV=1; Uncharacterized protein OS=Enterococcus fae…	1	2	0	0.288	0	1	1	1	949.97	1898.93	1898.93	2.21	0.0021	0/0	0	0	29266.4	CID (Collision Induced Dissociation)	MS2			53.4413	9332	9332	-1	mcarrera_G1306_182.mzXML	F7	3810	3.09	1
High	Sequest HT	Sequest HT (A2)	A	2	Unambiguous	DVSTRIPQGVM[147.04]TVISGPAGSGK	M11(Oxidation)	11	U2Q722	Daunorubicin resistance protein DrrC OS=Enterococcus faecium CRL1879 OX=1295527 GN=I131_10075 PE=4 SV=1; Excinuclease ABC subunit UvrA OS=Enterococcus faecium OX=1352 GN=HC353_12995 PE=4 SV=1; Excinuclease ABC subunit A OS=Enterococcus durans OX=53345 GN=uvrA_2 PE=4 SV=1; Excinuclease ATPase subunit OS=Enterococcus faecium 1,231,501 OX=565658 GN=EFRG_02143 PE=4 SV=1; ATP-binding cassette domain-c…	1	3	0	0.1897	0	1	1	1	725.04	2173.11	2173.13	-10.44	-0.00757	0/0	0	0	24624.8	CID (Collision Induced Dissociation)	MS2			40.9207	7085	7085	-1	mcarrera_G1306_182.mzXML	F7	4576	2.9	1
High	Sequest HT	Sequest HT (A2)	A	2	Unambiguous	NTALFAFTVVPISLFLSLGIAWVIFEKVK		1	A0A1V8XCZ8	Sugar ABC transporter permease OS=Enterococcus hirae OX=1354 GN=BHG15_03335 PE=3 SV=1	1	3	0	0.3036	0	1	1	1	1075.31	3223.92	3223.85	19.26	0.0207	0/0	0	0	38819.6	CID (Collision Induced Dissociation)	MS2			66.1437	11599	11599	-1	mcarrera_G1306_182.mzXML	F7	230	2.8	1
High	Sequest HT	Sequest HT (A2)	A	2	Unambiguous	M[147.04]IEFSSTNELFK	M1(Oxidation)	1	A0A2C9XSM7	Uncharacterized protein OS=Enterococcus sp. 10A9_DIV0425 OX=1987383 GN=A5844_000647 PE=4 SV=1	0	2	0	0.1004	0	1	1	1	731.35	1461.69	1461.69	-0.19	-0.00014	0/0	0	0	90547.1	CID (Collision Induced Dissociation)	MS2			41.1237	7122	7122	-1	mcarrera_G1306_182.mzXML	F7	2201	2.79	1
High	Sequest HT	Sequest HT (A2)	A	2	Unambiguous	EMGITITNGRIEQNMDMFSESTRK		1	A0A1Y3IP53	Phage tail protein (Fragment) OS=Enterococcus faecium OX=1352 GN=BU183_10520 PE=4 SV=1	2	3	0	0.2338	0	1	1	1	930.11	2788.32	2788.31	3.3	0.00306	0/0	0	0	23124.8	CID (Collision Induced Dissociation)	MS2			58.6965	10270	10270	-1	mcarrera_G1306_182.mzXML	F7	2956	2.78	1
High	Sequest HT	Sequest HT (A2)	A	2	Unambiguous	EYENAYLIVVSDPSPDM[147.04]EEKYTNRMIISK	M17(Oxidation)	1	R2R2N7	Uncharacterized protein OS=Enterococcus moraviensis ATCC BAA-383 OX=1158609 GN=UAY_01335 PE=4 SV=1	2	3	0	0.2327	0	1	1	1	1150.87	3450.6	3450.64	-14.17	-0.0163	0/0	0	0	65530.5	CID (Collision Induced Dissociation)	MS2			67.7385	11884	11884	-1	mcarrera_G1306_182.mzXML	F7	2109	2.75	1
High	Sequest HT	Sequest HT (A2)	A	2	Unambiguous	ELNEPPKMTSQKQTDVLVK		1	R2R2K3	Sortilin-Vps10 domain-containing protein OS=Enterococcus moraviensis ATCC BAA-383 OX=1158609 GN=UAY_00852 PE=4 SV=1	2	3	0	0.2145	0	1	1	1	729.06	2185.17	2185.15	5.56	0.00405	0/0	0	0	140755	CID (Collision Induced Dissociation)	MS2			42.2107	7317	7317	-1	mcarrera_G1306_182.mzXML	F7	3683	2.75	1
High	Sequest HT	Sequest HT (A2)	A	2	Unambiguous	VKYWVSLNEQNVFTSLGYLLAAHPPGVTDPKR		6	C9A403	Glycoside hydrolase OS=Enterococcus gallinarum (strain EG2) OX=565653 GN=EGBG_02922 PE=3 SV=1; Beta-glucosidase6-phospho-beta-glucosidase OS=Enterococcus sp. HSIEG1 OX=1316414 GN=HSIEG1_3333 PE=3 SV=1; Glycoside hydrolase family 1 protein OS=Enterococcus sp. ARL09-542 OX=2233534 GN=DVW06_11725 PE=3 SV=1; Family 1 glycosylhydrolase OS=Enterococcus gallinarum OX=1353 GN=GTI89_11750 PE=4 SV=1; Beta-…	2	3	0	0.2372	0	1	1	1	1200.65	3599.94	3599.9	9.59	0.01151	0/0	0	0	91454.2	CID (Collision Induced Dissociation)	MS2			66.551	11672	11672	-1	mcarrera_G1306_182.mzXML	F7	2032	2.74	1
High	Sequest HT	Sequest HT (A2)	A	2	Unambiguous	WASLMEEKIANGLSVAVAADK		1	R2T3I0	Uncharacterized protein OS=Enterococcus pallens ATCC BAA-351 OX=1158607 GN=UAU_01726 PE=4 SV=1	1	2	0	0.0524	0	1	1	1	1102.07	2203.13	2203.14	-4.54	-0.005	0/0	0	0	191608	CID (Collision Induced Dissociation)	MS2			69.5407	12209	12209	-1	mcarrera_G1306_182.mzXML	F7	4786	2.67	1
High	Sequest HT	Sequest HT (A2)	A	2	Unambiguous	MQAWDTNEAQSFAARC[163.03]LELLPFEEGKK	C16(Carbamidomethyl)	1	S1N7N7	Uncharacterized protein OS=Enterococcus dispar ATCC 51266 OX=1139219 GN=OMK_00860 PE=4 SV=1	2	3	0	0.161	0	1	1	1	1057.17	3169.5	3169.51	-4	-0.00423	0/0	0	0	55367.3	CID (Collision Induced Dissociation)	MS2			66.9908	11750	11750	-1	mcarrera_G1306_182.mzXML	F7	3074	2.67	1
High	Sequest HT	Sequest HT (A2)	A	2	Unambiguous	M[147.04]NDFPKGFWWGAATSGPQSEGR	M1(Oxidation)	4	A0A1G9H7J7	6-phospho-beta-glucosidase OS=Enterococcus casseliflavus OX=37734 GN=SAMN05216513_12412 PE=3 SV=1; Beta-glucosidase OS=Enterococcus casseliflavus (strain EC10) OX=565654 GN=ECAG_01228 PE=3 SV=1; Uncharacterized protein OS=Enterococcus casseliflavus EC20 OX=565655 GN=ECBG_01652 PE=3 SV=1; Aryl-phospho-beta-glucosidase OS=Enterococcus casseliflavus OX=37734 GN=gmuD_2 PE=3 SV=1	1	3	0	0.188	0	1	1	1	814.7	2442.09	2442.09	-3.16	-0.00257	0/0	0	0	22978.3	CID (Collision Induced Dissociation)	MS2			41.212	7138	7138	-1	mcarrera_G1306_182.mzXML	F7	1028	2.66	1
High	Sequest HT	Sequest HT (A2)	A	2	Unambiguous	MLVWQAIYLLVVFQIGK		1	A0A345FSC9	O-antigen ligase domain-containing protein OS=Enterococcus gilvus OX=160453 GN=EGCR1_08055 PE=4 SV=1	0	3	0	0.0837	0	1	1	1	674.38	2021.13	2021.17	-19.89	-0.0134	0/0	0	0	23147	CID (Collision Induced Dissociation)	MS2			42.6102	7389	7389	-1	mcarrera_G1306_182.mzXML	F7	2032	2.63	1
High	Sequest HT	Sequest HT (A2)	A	2	Unambiguous	EMC[163.03]IYDVC[163.03]VTVSAEQNIIEEM[147.04]KETVLEGGK	C3(Carbamidomethyl); C8(Carbamidomethyl); M21(Oxidation)	1	A0A242AYB8	AraC_E_bind domain-containing protein OS=Enterococcus sp. 7F3_DIV0205 OX=1834189 GN=A5821_001883 PE=4 SV=1	1	3	0	0.1787	0	1	1	1	1164.19	3490.56	3490.61	-15.52	-0.01806	0/0	0	0	50081.4	CID (Collision Induced Dissociation)	MS2			66.4508	11654	11654	-1	mcarrera_G1306_182.mzXML	F7	915	2.63	1
High	Sequest HT	Sequest HT (A2)	A	2	Unambiguous	IWTSMITHVGMNLLVVITQLALQSK		1	A0A1L8TRI7	Uncharacterized protein OS=Enterococcus hermanniensis OX=249189 GN=RV04_GL000137 PE=3 SV=1	0	3	0	0.2252	0	1	1	1	932.86	2796.57	2796.55	5.01	0.00467	0/0	0	0	47178.3	CID (Collision Induced Dissociation)	MS2			50.9543	8887	8887	-1	mcarrera_G1306_182.mzXML	F7	1346	2.62	1
High	Sequest HT	Sequest HT (A2)	A	2	Unambiguous	NAKAGDIM[147.04]VQKSPASTVGDLAQAVK	M8(Oxidation)	3	A0A511J0N0	UDP-glucose 4-epimerase OS=Enterococcus villorum OX=112904 GN=EVI01_09180 PE=3 SV=1; UDP-glucose 4-epimerase OS=Enterococcus villorum OX=112904 GN=BH747_11140 PE=3 SV=1; UDP-glucose 4-epimerase OS=Enterococcus gallinarum OX=1353 GN=capD_2 PE=3 SV=1	2	3	0	0.1769	0	1	1	1	839.11	2515.32	2515.32	-1.2	-0.00101	0/0	0	0	54407.2	CID (Collision Induced Dissociation)	MS2			67.1827	11784	11784	-1	mcarrera_G1306_182.mzXML	F7	4096	2.6	1
High	Sequest HT	Sequest HT (A2)	A	2	Unambiguous	[42.01]MMSFVFQGLFFFFVLLILAAPLGFYIK	N-Term(Prot)(Acetyl)	3	A0A4U3NZZ0	Potassium-transporting ATPase potassium-binding subunit OS=Enterococcus sp. ARL09-542 OX=2233534 GN=kdpA PE=3 SV=1; Potassium-transporting ATPase potassium-binding subunit OS=Enterococcus gallinarum OX=1353 GN=kdpA PE=3 SV=1; Potassium-transporting ATPase A chain OS=Enterococcus sp. HSIEG1 OX=1316414 GN=HSIEG1_1771 PE=4 SV=1	0	3	0	0.3012	0	1	1	1	1067.92	3201.75	3201.73	4.09	0.00436	0/0	0	0	30285.5	CID (Collision Induced Dissociation)	MS2			52.6728	9194	9194	-1	mcarrera_G1306_182.mzXML	F7	1895	2.59	1
High	Sequest HT	Sequest HT (A2)	A	2	Unambiguous	MSNPLEKM[147.04]TIYNLSDELGISK	M8(Oxidation)	1	A0A4U3NK34	Uncharacterized protein OS=Enterococcus sp. ARL09-542 OX=2233534 GN=DVW06_17040 PE=4 SV=1	1	2	0	0.1206	0	1	1	1	1200.11	2399.21	2399.18	12.27	0.01472	0/0	0	0	41304	CID (Collision Induced Dissociation)	MS2			63.3662	11102	11102	-1	mcarrera_G1306_182.mzXML	F7	4584	2.57	1
High	Sequest HT	Sequest HT (A2)	A	2	Unambiguous	EVTKILSM[147.04]IDQKDHLLIR	M8(Oxidation)	1	A0A242DDS3	OmpR/PhoB-type domain-containing protein OS=Enterococcus sp. 3H8_DIV0648 OX=1834178 GN=A5875_002024 PE=4 SV=1	2	3	0	0.2656	0	1	1	1	723.42	2168.25	2168.21	16	0.01157	0/0	0	0	27839.5	CID (Collision Induced Dissociation)	MS2			54.6468	9548	9548	-1	mcarrera_G1306_182.mzXML	F7	1060	2.56	1
High	Sequest HT	Sequest HT (A2)	A	2	Unambiguous	INQIMSDYLNNLPLTVPNK		1	A0A2C9XSD5	Uncharacterized protein OS=Enterococcus sp. 10A9_DIV0425 OX=1987383 GN=A5844_000860 PE=4 SV=1	0	3	0	0.2422	0	1	1	1	729.71	2187.12	2187.15	-14.8	-0.01079	0/0	0	0	29958.8	CID (Collision Induced Dissociation)	MS2			41.7253	7230	7230	-1	mcarrera_G1306_182.mzXML	F7	4456	2.56	1
High	Sequest HT	Sequest HT (A2)	A	2	Unambiguous	VPIIQGGM[147.04]GIGVSLANLAGAVGR	M8(Oxidation)	1	A0A1L8RCU4	NMO domain-containing protein OS=Enterococcus canis OX=214095 GN=RU97_GL002584 PE=4 SV=1	0	3	0	0.207	0	1	1	1	722.75	2166.24	2166.21	13.44	0.0097	0/0	0	0	36856.4	CID (Collision Induced Dissociation)	MS2			43.127	7482	7482	-1	mcarrera_G1306_182.mzXML	F7	1135	2.56	1
High	Sequest HT	Sequest HT (A2)	A	2	Unambiguous	YVKDDTFLLYIGEDK		1	A0A1L8QMX3	Uncharacterized protein OS=Enterococcus aquimarinus OX=328396 GN=RU93_GL001348 PE=4 SV=1	1	3	0	0.1914	0	1	1	1	606.98	1818.93	1818.92	5.19	0.00315	0/0	0	0	28773.1	CID (Collision Induced Dissociation)	MS2			39.285	6792	6792	-1	mcarrera_G1306_182.mzXML	F7	4586	2.56	1
High	Sequest HT	Sequest HT (A2)	A	2	Unambiguous	EYNVDGQVTAVNRGEADFAANDFGM[147.04]SEERSK	M25(Oxidation)	2	A0A242H9H5	Extracellular solute-binding protein OS=Enterococcus sp. 12E11_DIV0728 OX=1834168 GN=A5865_002811 PE=3 SV=1; ABC transporter substrate-binding protein OS=Enterococcus gilvus OX=160453 GN=EGCR1_03445 PE=3 SV=1	2	3	0	0.0549	0	1	1	1	1141.53	3422.58	3422.52	16.5	0.01883	0/0	0	0	97276.7	CID (Collision Induced Dissociation)	MS2			68.1272	11955	11955	-1	mcarrera_G1306_182.mzXML	F7	2072	2.55	1
High	Sequest HT	Sequest HT (A2)	A	2	Unambiguous	LDIVSEIQAIVAKGGM[147.04]TSD	M16(Oxidation)	2	A0A345FPZ7	V-type ATP synthase alpha chain OS=Enterococcus gilvus OX=160453 GN=atpA PE=3 SV=1; V-type ATP synthase alpha chain OS=Enterococcus sp. 12E11_DIV0728 OX=1834168 GN=atpA PE=3 SV=1	1	3	0	0.0988	0	1	1	1	655	1962.99	1963.01	-10.08	-0.0066	0/0	0	0	20885.3	CID (Collision Induced Dissociation)	MS2			46.8437	8150	8150	-1	mcarrera_G1306_182.mzXML	F7	4403	2.53	1
High	Sequest HT	Sequest HT (A2)	A	2	Unambiguous	DDLLDVVGTTEELGKQVGQDQK		1	A0A1L8SZ79	Geranyltranstransferase OS=Enterococcus devriesei OX=319970 GN=RV00_GL000328 PE=3 SV=1	1	2	0	0.0526	0	1	1	1	1194.1	2387.19	2387.19	-0.38	-0.00046	0/0	0	0	87651.7	CID (Collision Induced Dissociation)	MS2			68.042	11939	11939	-1	mcarrera_G1306_182.mzXML	F7	4630	2.47	1
High	Sequest HT	Sequest HT (A2)	A	2	Unambiguous	EVLKTGEIHVVR		1	S0KZB4	Histidine kinase OS=Enterococcus sulfureus ATCC 49903 OX=1140003 GN=I573_01072 PE=4 SV=1	1	2	0	0.2377	0	1	1	1	690.41	1379.81	1379.8	8.84	0.0061	0/0	0	0	20252.5	CID (Collision Induced Dissociation)	MS2			41.476	7185	7185	-1	mcarrera_G1306_182.mzXML	F7	1036	2.44	1
High	Sequest HT	Sequest HT (A2)	A	2	Unambiguous	LIMKLYMFNQNSNNI		1	R3WJB4	Glyco_trans_2-like domain-containing protein OS=Enterococcus caccae ATCC BAA-1240 OX=1158612 GN=UC7_01168 PE=4 SV=1	1	2	0	0.1411	0	1	1	1	921.97	1842.93	1842.92	4.69	0.00432	0/0	0	0	206963	CID (Collision Induced Dissociation)	MS2			44.4457	7719	7719	-1	mcarrera_G1306_182.mzXML	F7	4192	2.41	1
High	Sequest HT	Sequest HT (A2)	A	2	Unambiguous	NIM[147.04]DPNTDATKK	M3(Oxidation)	2	A0A6B1SYZ0	Uncharacterized protein OS=Enterococcus avium OX=33945 GN=GT585_06230 PE=4 SV=1; Uncharacterized protein OS=Enterococcus faecium OX=1352 GN=DTPHA_1405916 PE=4 SV=1	1	2	0	0.0996	0	1	1	1	682.33	1363.65	1363.65	0.38	0.00026	0/0	0	0	27479	CID (Collision Induced Dissociation)	MS2			43.891	7619	7619	-1	mcarrera_G1306_182.mzXML	F7	2617	2.41	1
High	Sequest HT	Sequest HT (A2)	A	2	Unambiguous	VEQM[147.04]LQYIANNLSHPLSLEEM[147.04]EK	M4(Oxidation); M21(Oxidation)	1	A0A1L8WKY3	AraC family transcriptional regulator OS=Enterococcus ratti OX=150033 GN=RV14_GL000202 PE=4 SV=1	0	2	0	0.1348	0	1	1	1	1374.64	2748.27	2748.32	-17.89	-0.02458	0/0	0	0	61426.1	CID (Collision Induced Dissociation)	MS2			67.0472	11760	11760	-1	mcarrera_G1306_182.mzXML	F7	2394	2.3	1
High	Sequest HT	Sequest HT (A2)	A	2	Unambiguous	DTVDKLSDELGK		1	R3WX07	Uncharacterized protein OS=Enterococcus phoeniculicola ATCC BAA-412 OX=1158610 GN=UC3_01116 PE=4 SV=1	1	2	0	0.1659	0	1	1	1	660.33	1319.65	1319.67	-12.26	-0.00809	0/0	0	0	18513.3	CID (Collision Induced Dissociation)	MS2			38.7903	6703	6703	-1	mcarrera_G1306_182.mzXML	F7	3277	2.29	1
High	Sequest HT	Sequest HT (A2)	A	2	Unambiguous	C[163.03]PFTNEPPC[163.03]LSC[163.03]NNGNPC[163.03]K	C1(Carbamidomethyl); C9(Carbamidomethyl); C12(Carbamidomethyl); C18(Carbamidomethyl)	2	A0A6B1T427	Tyrosine-type recombinase/integrase OS=Enterococcus avium OX=33945 GN=GT585_16100 PE=4 SV=1; Transposase OS=Enterococcus avium OX=33945 GN=AUF12_17040 PE=4 SV=1	0	2	0	0.307	0	1	1	1	1133.45	2265.89	2265.91	-9.57	-0.01084	0/0	0	0	67195	CID (Collision Induced Dissociation)	MS2			67.8798	11909	11909	-1	mcarrera_G1306_182.mzXML	F7	44	2.28	1
High	Sequest HT	Sequest HT (A2)	A	2	Unambiguous	MGLIC[163.03]ATPTAGSAGVVAGVLM[147.04]AAR	C5(Carbamidomethyl); M21(Oxidation)	1	R2PXE7	L-serine dehydratase OS=Enterococcus pallens ATCC BAA-351 OX=1158607 GN=UAU_04713 PE=3 SV=1	0	2	0	0.1498	0	1	1	1	1145.59	2290.17	2290.17	0.49	0.00056	0/0	0	0	110910	CID (Collision Induced Dissociation)	MS2			65.0185	11398	11398	-1	mcarrera_G1306_182.mzXML	F7	4704	2.27	1
High	Sequest HT	Sequest HT (A2)	A	2	Unambiguous	DLAITIGQENIVK		1	A0A1E5G8V3	ABC transporter OS=Enterococcus termitis OX=332950 GN=BCR25_10885 PE=4 SV=1	0	2	0	0.08	0	1	1	1	707.39	1413.77	1413.79	-15.59	-0.01102	0/0	0	0	17094.5	CID (Collision Induced Dissociation)	MS2			42.6443	7395	7395	-1	mcarrera_G1306_182.mzXML	F7	3597	2.25	1
High	Sequest HT	Sequest HT (A2)	A	2	Unambiguous	[42.01]SNM[147.04]QWIWGYIK	N-Term(Prot)(Met-loss+Acetyl); M4(Oxidation)	1	S1NCL1	ABC transporter ATP-binding/permease OS=Enterococcus dispar ATCC 51266 OX=1139219 GN=OMK_01766 PE=4 SV=1	0	2	0	0.1071	0	1	1	1	742.34	1483.67	1483.7	-20.98	-0.01556	0/0	0	0	23737.3	CID (Collision Induced Dissociation)	MS2			41.0528	7109	7109	-1	mcarrera_G1306_182.mzXML	F7	1415	2.24	1
High	Sequest HT	Sequest HT (A2)	A	2	Unambiguous	DAVNNAALDGSDLL		1	A0A3F3GJN6	Uncharacterized protein OS=Enterococcus faecium EnGen0033 OX=1138916 GN=OK9_03366 PE=4 SV=1	0	2	0	0.1493	0	1	1	1	694.33	1387.65	1387.67	-12.42	-0.00862	0/0	0	0	22505	CID (Collision Induced Dissociation)	MS2			43.6673	7579	7579	-1	mcarrera_G1306_182.mzXML	F7	1817	2.21	1
High	Sequest HT	Sequest HT (A2)	A	2	Unambiguous	DIPDNVELNTIFF		1	A0A3F3LLU2	Uncharacterized protein (Fragment) OS=Enterococcus faecium OX=1352 GN=CUS10_12575 PE=4 SV=1	0	2	0	0.086	0	1	1	1	768.87	1536.73	1536.76	-16.48	-0.01266	0/0	0	0	23083.8	CID (Collision Induced Dissociation)	MS2			46.928	8165	8165	-1	mcarrera_G1306_182.mzXML	F7	2807	2.21	1
High	Sequest HT	Sequest HT (A2)	A	2	Unambiguous	DLMEKDGLSGTIK		1	R3X9H7	Amidohydrolase OS=Enterococcus caccae ATCC BAA-1240 OX=1158612 GN=UC7_00191 PE=4 SV=1	1	2	0	0.0651	0	1	1	1	703.85	1406.69	1406.72	-19.08	-0.01342	0/0	0	0	21699.7	CID (Collision Induced Dissociation)	MS2			42.3	7333	7333	-1	mcarrera_G1306_182.mzXML	F7	3607	2.15	1
High	Sequest HT	Sequest HT (A2)	A	2	Unambiguous	KTNGQPMNDKR		38	A0A6I5VBL7	Uncharacterized protein OS=Enterococcus faecium OX=1352 GN=GJ652_01135 PE=4 SV=1; Uncharacterized protein OS=Enterococcus faecium EnGen0153 OX=1157448 GN=SIE_02704 PE=4 SV=1; Uncharacterized protein OS=Enterococcus faecium OX=1352 GN=AWT83_16850 PE=4 SV=1; Uncharacterized protein OS=Enterococcus faecium OX=1352 GN=CQR37_12775 PE=4 SV=1; Uncharacterized protein OS=Enterococcus durans OX=53345 GN=N…	2	2	0	0.1315	0	1	1	1	644.83	1288.65	1288.64	7.82	0.00504	0/0	0	0	32235.8	CID (Collision Induced Dissociation)	MS2			41.4873	7187	7187	-1	mcarrera_G1306_182.mzXML	F7	3629	2.13	1
High	Sequest HT	Sequest HT (A2)	A	2	Unambiguous	KISFPFIWKNHR		1	A0A2A7STY7	Family 65 glycosyl hydrolase OS=Enterococcus faecium OX=1352 GN=CRM75_03370 PE=3 SV=1	2	2	0	0.0563	0	1	1	1	786.94	1572.87	1572.88	-4.49	-0.00353	0/0	0	0	24063.1	CID (Collision Induced Dissociation)	MS2			45.1373	7844	7844	-1	mcarrera_G1306_182.mzXML	F7	3388	2.13	1
High	Sequest HT	Sequest HT (A2)	A	2	Unambiguous	EADLKLLELLVTSGLVSSKR		1	S1N5M1	Tyrosine--tRNA ligase OS=Enterococcus columbae DSM 7374 = ATCC 51263 OX=1121865 GN=tyrS PE=3 SV=1	2	2	0	0.1179	0	1	1	1	1086.15	2171.29	2171.26	12.97	0.01408	0/0	0	0	92062.8	CID (Collision Induced Dissociation)	MS2			67.0023	11752	11752	-1	mcarrera_G1306_182.mzXML	F7	349	2.12	1
High	Sequest HT	Sequest HT (A2)	A	2	Unambiguous	AEIDLPADVSPYDEKVYQK		1	A0A345FVY5	DUF1015 domain-containing protein OS=Enterococcus gilvus OX=160453 GN=EGCR1_14395 PE=4 SV=1	1	2	0	0.1226	0	1	1	1	1090.52	2180.03	2180.08	-19.74	-0.02152	0/0	0	0	30941.3	CID (Collision Induced Dissociation)	MS2			58.3487	10208	10208	-1	mcarrera_G1306_182.mzXML	F7	3022	2.12	1
High	Sequest HT	Sequest HT (A2)	A	2	Unambiguous	ILHTGEIEYLGR		1	A0A1L8SZB1	Non-ribosomal peptide synthetase NpsA OS=Enterococcus devriesei OX=319970 GN=RV00_GL000181 PE=3 SV=1	0	2	0	0.0802	0	1	1	1	700.89	1400.77	1400.75	13.91	0.00974	0/0	0	0	15954.9	CID (Collision Induced Dissociation)	MS2			38.968	6735	6735	-1	mcarrera_G1306_182.mzXML	F7	3813	2.12	1
High	Sequest HT	Sequest HT (A2)	A	2	Unambiguous	MVILGVVQLAVKK		1	A0A1X3AT47	Uncharacterized protein OS=Enterococcus faecalis OX=1351 GN=ELS84_0178 PE=4 SV=1	1	2	0	0.1706	0	1	1	1	699.45	1397.89	1397.89	1.05	0.00073	0/0	0	0	25555.7	CID (Collision Induced Dissociation)	MS2			40.6133	7030	7030	-1	mcarrera_G1306_182.mzXML	F7	243	2.11	1
High	Sequest HT	Sequest HT (A2)	A	2	Unambiguous	TDGLSIGYLSFNVK		1	A0A1E5L001	Peptide ABC transporter substrate-binding protein OS=Enterococcus rivorum OX=762845 GN=BCR26_10520 PE=4 SV=1	0	2	0	0.2429	0	1	1	1	757.39	1513.77	1513.79	-11.2	-0.00848	0/0	0	0	16166.3	CID (Collision Induced Dissociation)	MS2			39.2195	6780	6780	-1	mcarrera_G1306_182.mzXML	F7	3566	2.1	1
High	Sequest HT	Sequest HT (A2)	A	2	Unambiguous	YIGYFISFMK		1	A0A1E5G823	Signal peptidase I OS=Enterococcus termitis OX=332950 GN=BCR25_12725 PE=3 SV=1	0	2	0	0.2727	0	1	1	1	634.82	1268.63	1268.64	-4.47	-0.00284	0/0	0	0	27059	CID (Collision Induced Dissociation)	MS2			42.8683	7435	7435	-1	mcarrera_G1306_182.mzXML	F7	2981	2.09	1
High	Sequest HT	Sequest HT (A2)	A	2	Unambiguous	GTSGTPAAPPSALPK		1	R2PKW8	Rhodanese domain-containing protein OS=Enterococcus asini ATCC 700915 OX=1158606 GN=UAS_02064 PE=3 SV=1	0	2	0	0.0962	0	1	1	1	676.37	1351.73	1351.72	8.22	0.00556	0/0	0	0	30542.7	CID (Collision Induced Dissociation)	MS2			43.0323	7465	7465	-1	mcarrera_G1306_182.mzXML	F7	3226	2.08	1
High	Sequest HT	Sequest HT (A2)	A	2	Unambiguous	QTDEALFLGILK		10	J5G3Y3	Uncharacterized protein OS=Enterococcus faecalis ERV68 OX=1134795 GN=HMPREF1338_01990 PE=4 SV=1; Uncharacterized protein (Fragment) OS=Enterococcus faecalis ERV31 OX=1134789 GN=HMPREF1332_00585 PE=4 SV=1; Uncharacterized protein OS=Enterococcus faecalis EnGen0311 OX=749509 GN=HMPREF9512_02468 PE=4 SV=1; Uncharacterized protein OS=Enterococcus faecalis ERV85 OX=1134799 GN=HMPREF1342_00178 PE=4 SV=…	0	2	0	0.1546	0	1	1	1	674.38	1347.75	1347.75	0.65	0.00044	0/0	0	0	23147	CID (Collision Induced Dissociation)	MS2			42.6102	7389	7389	-1	mcarrera_G1306_182.mzXML	F7	3567	2.07	1
High	Sequest HT	Sequest HT (A2)	A	2	Unambiguous	SDQETTNQESSSYSNTPATK		1	A0A4S3PLW8	Uncharacterized protein OS=Enterococcus hirae OX=1354 GN=E1H99_09670 PE=4 SV=1	0	2	0	0.0985	0	1	1	1	1087.97	2174.93	2174.93	0.33	0.00036	0/0	0	0	33946.1	CID (Collision Induced Dissociation)	MS2			59.1442	10350	10350	-1	mcarrera_G1306_182.mzXML	F7	537	2.03	1
High	Sequest HT	Sequest HT (A2)	A	2	Unambiguous	TKAVVDYAHAR		1	A0A242K498	Fructose-1,6-bisphosphate aldolase OS=Enterococcus sp. 9E7_DIV0242 OX=1834193 GN=A5888_002451 PE=4 SV=1	1	2	0	0.0842	0	1	1	1	615.84	1230.67	1230.66	11.2	0.00689	0/0	0	0	35727.3	CID (Collision Induced Dissociation)	MS2			41.443	7179	7179	-1	mcarrera_G1306_182.mzXML	F7	4243	2.02	1
High	Sequest HT	Sequest HT (A2)	A	2	Unambiguous	NEVDSVFFVGC[163.03]GASK	C11(Carbamidomethyl)	1	R3W4V3	Uncharacterized protein OS=Enterococcus phoeniculicola ATCC BAA-412 OX=1158610 GN=UC3_02919 PE=4 SV=1	0	2	0	0.215	0	1	1	1	808.38	1615.75	1615.74	6.59	0.00532	0/0	0	0	40066.6	CID (Collision Induced Dissociation)	MS2			49.1483	8563	8563	-1	mcarrera_G1306_182.mzXML	F7	1949	2	1
High	Sequest HT	Sequest HT (A2)	A	2	Unambiguous	[42.01]MGLGGNGGGEAGQAGK	N-Term(Prot)(Acetyl)	1	A0A2B0K8J1	Sporulation protein YjcZ OS=Bacillus cereus OX=1396 GN=C6A78_21485 PE=3 SV=1	0	2	0	0.22	0	1	1	1	701.83	1402.65	1402.64	10.53	0.00739	0/0	0	0	26021.4	CID (Collision Induced Dissociation)	MS2			41.8212	7247	7247	-1	mcarrera_G1306_182.mzXML	F7	1623	2	1
High	Sequest HT	Sequest HT (A2)	A	2	Unambiguous	GMGNLRFQAIETIQYRPM[147.04]QQFFGQM[147.04]GLLK	M18(Oxidation); M25(Oxidation)	1	E6LEY3	Transcription-repair-coupling factor OS=Enterococcus italicus (strain DSM 15952 / LMG 22039 / TP 1.5) OX=888064 GN=mfd PE=3 SV=1	1	3	0	0.0482	0	1	1	1	1145.59	3434.76	3434.72	11.19	0.01281	0/0	0	0	110910	CID (Collision Induced Dissociation)	MS2			65.0185	11398	11398	-1	mcarrera_G1306_182.mzXML	F7	4114	3.32	1
High	Sequest HT	Sequest HT (A2)	A	2	Unambiguous	QSTLNQKQGYLEQLFLEAVK		1	A0A1E5GST8	Uncharacterized protein OS=Enterococcus termitis OX=332950 GN=BCR25_18595 PE=4 SV=1	1	3	0	0.0377	0	1	1	1	779.75	2337.24	2337.24	-4.04	-0.00315	0/0	0	0	235198	CID (Collision Induced Dissociation)	MS2			61.3218	10737	10737	-1	mcarrera_G1306_182.mzXML	F7	3851	2.65	1
High	Sequest HT	Sequest HT (A2)	A	2	Unambiguous	REFSLFLLFSFSLLLFMISNFRK		1	A0A4Q1X8X9	Uncharacterized protein OS=Enterococcus faecalis OX=1351 GN=CYQ48_16565 PE=4 SV=1	2	3	0	0.042	0	1	1	1	952.52	2855.55	2855.57	-7.92	-0.00754	0/0	0	0	29158.3	CID (Collision Induced Dissociation)	MS2			49.322	8595	8595	-1	mcarrera_G1306_182.mzXML	F7	2542	2.62	1
High	Sequest HT	Sequest HT (A2)	A	2	Unambiguous	EIEVHTLTHPDFNMVDYVFKEK		15	G9G826	Putative decarboxylase (Fragment) OS=Enterococcus faecalis OX=1351 PE=3 SV=1; Putative decarboxylase (Fragment) OS=Enterococcus faecalis OX=1351 PE=3 SV=1; Decarboxylase OS=Enterococcus faecalis PF3 OX=1410655 GN=T481_08045 PE=4 SV=1; Putative decarboxylase (Fragment) OS=Enterococcus faecalis OX=1351 PE=3 SV=1; Tyrosine decarboxylase OS=Enterococcus faecalis OX=1351 GN=tdc PE=4 SV=1; Putative dec…	1	3	0	0.0346	0	1	1	1	897.76	2691.27	2691.31	-17.41	-0.01562	0/0	0	0	23739.8	CID (Collision Induced Dissociation)	MS2			54.1973	9467	9467	-1	mcarrera_G1306_182.mzXML	F7	2882	2.6	1
High	Sequest HT	Sequest HT (A2)	A	2	Unambiguous	ELLNEGNIDKAKEFIEDHK		1	A0A3D9A0E3	Uncharacterized protein OS=Enterococcus pseudoavium OX=44007 GN=CF160_08520 PE=4 SV=1	2	3	0	0.031	0	1	1	1	748.04	2242.11	2242.14	-13.18	-0.00985	0/0	0	0	20441.6	CID (Collision Induced Dissociation)	MS2			41.6148	7210	7210	-1	mcarrera_G1306_182.mzXML	F7	4222	2.58	1
High	Sequest HT	Sequest HT (A2)	A	2	Unambiguous	SKKSDSNNSLVK	N-Term(Prot)(Met-loss)	1	R2NY85	MFS domain-containing protein OS=Enterococcus malodoratus ATCC 43197 OX=1158601 GN=UAI_02603 PE=4 SV=1	2	2	0	0.0157	0	1	1	1	653.86	1306.71	1306.7	12.71	0.0083	0/0	0	0	108110	CID (Collision Induced Dissociation)	MS2			43.0268	7464	7464	-1	mcarrera_G1306_182.mzXML	F7	3934	2.55	1
High	Sequest HT	Sequest HT (A2)	A	2	Unambiguous	RVYIPLAIFLGVLGFSPMLVSLLGVKSEDK		1	A0A2N8PRJ9	Uncharacterized protein OS=Enterococcus avium OX=33945 GN=AUF12_16980 PE=4 SV=1	2	3	0	0.0078	0	1	1	1	1087.97	3261.9	3261.87	8.31	0.00904	0/0	0	0	33946.1	CID (Collision Induced Dissociation)	MS2			59.1442	10350	10350	-1	mcarrera_G1306_182.mzXML	F7	428	2.55	1
High	Sequest HT	Sequest HT (A2)	A	2	Unambiguous	NIGVDYGDLSLDTSQQFNLFVKPDLQVK		1	A0A4U0CFI9	Y-family DNA polymerase OS=Lactobacillus amylovorus OX=1604 GN=FCF10_07985 PE=3 SV=1	0	3	0	0.004	0	1	1	1	1051.87	3153.6	3153.61	-4.7	-0.00494	0/0	0	0	26483.3	CID (Collision Induced Dissociation)	MS2			39.4345	6819	6819	-1	mcarrera_G1306_182.mzXML	F7	4698	2.53	1
High	Sequest HT	Sequest HT (A2)	A	2	Unambiguous	DIHPEHESIMLRAGKINLENISATLDEYR		1	R2QFQ2	Mga domain-containing protein OS=Enterococcus pallens ATCC BAA-351 OX=1158607 GN=UAU_01299 PE=4 SV=1	2	3	0	0.0237	0	1	1	1	1122.22	3364.65	3364.7	-14.85	-0.01666	0/0	0	0	48603.8	CID (Collision Induced Dissociation)	MS2			59.8628	10478	10478	-1	mcarrera_G1306_182.mzXML	F7	4163	2.53	1
High	Sequest HT	Sequest HT (A2)	A	2	Unambiguous	M[147.04]AM[147.04]VTGLYVVVTVFLSVISFGVIQIR	M1(Oxidation); M3(Oxidation)	1	R3TV37	Uncharacterized protein OS=Enterococcus phoeniculicola ATCC BAA-412 OX=1158610 GN=UC3_01344 PE=4 SV=1	0	2	0	0.0088	0	1	1	1	1437.82	2874.63	2874.59	15.85	0.02278	0/0	0	0	51525.2	CID (Collision Induced Dissociation)	MS2			66.3887	11643	11643	-1	mcarrera_G1306_182.mzXML	F7	899	2.28	1
High	Sequest HT	Sequest HT (A2)	A	2	Unambiguous	SLGYARQTVAKLTADLLAEGK		3	A0A200I1M4	N-acetyltransferase domain-containing protein OS=Enterococcus cecorum OX=44008 GN=A5869_000660 PE=4 SV=1; GNAT family N-acetyltransferase OS=Enterococcus cecorum OX=44008 GN=B5E88_00100 PE=4 SV=1; N-acetyltransferase domain-containing protein OS=Enterococcus cecorum OX=44008 GN=AA987_01980 PE=4 SV=1	2	2	0	0.0402	0	1	1	1	1103.12	2205.23	2205.22	4.07	0.00448	0/0	0	0	238172	CID (Collision Induced Dissociation)	MS2			70.9338	12458	12458	-1	mcarrera_G1306_182.mzXML	F7	1700	2.24	1
High	Sequest HT	Sequest HT (A2)	A	2	Unambiguous	EVEKANPSKVK		1	A0A242APR9	Uncharacterized protein OS=Enterococcus sp. 7F3_DIV0205 OX=1834189 GN=A5821_002669 PE=4 SV=1	2	2	0	0.0405	0	1	1	1	614.86	1228.71	1228.69	18.84	0.01157	0/0	0	0	26061.8	CID (Collision Induced Dissociation)	MS2			40.251	6965	6965	-1	mcarrera_G1306_182.mzXML	F7	3310	2.22	1
High	Sequest HT	Sequest HT (A2)	A	2	Unambiguous	DLEASLVFYQK		1	A0A0U2XLN2	Lactoylglutathione lyase OS=Enterococcus rotai OX=118060 GN=ATZ35_13590 PE=4 SV=1	0	2	0	0.0455	0	1	1	1	656.83	1312.65	1312.68	-19.52	-0.01281	0/0	0	0	24169.7	CID (Collision Induced Dissociation)	MS2			39.7703	6879	6879	-1	mcarrera_G1306_182.mzXML	F7	2836	2.2	1
High	Sequest HT	Sequest HT (A2)	A	2	Unambiguous	MLQLILTFYK		1	A0A200JG56	V-type ATP synthase alpha chain OS=Enterococcus sp. 9D6_DIV0238 OX=1834192 GN=atpA PE=3 SV=1	0	2	0	0.0278	0	1	1	1	635.36	1269.71	1269.73	-11.67	-0.00741	0/0	0	0	26221.8	CID (Collision Induced Dissociation)	MS2			38.6498	6678	6678	-1	mcarrera_G1306_182.mzXML	F7	2370	2.16	1
High	Sequest HT	Sequest HT (A2)	A	2	Unambiguous	INQISMFNKKP		1	A0A1G8XCN3	Glycosyltransferase involved in cell wall bisynthesis OS=Enterococcus casseliflavus OX=37734 GN=SAMN05216513_101291 PE=4 SV=1	1	2	0	0.0046	0	1	1	1	660.37	1319.73	1319.71	14.17	0.00935	0/0	0	0	17966.1	CID (Collision Induced Dissociation)	MS2			41.6705	7220	7220	-1	mcarrera_G1306_182.mzXML	F7	3406	2.16	1
High	Sequest HT	Sequest HT (A2)	A	2	Unambiguous	NVLLSFFNNDK		1	A0A242DIZ6	Uncharacterized protein OS=Enterococcus sp. (strain 3G1_DIV0629) OX=1834176 GN=A5816_003105 PE=4 SV=1	0	2	0	0.0287	0	1	1	1	655.83	1310.65	1310.67	-16.18	-0.0106	0/0	0	0	39696.1	CID (Collision Induced Dissociation)	MS2			43.4328	7537	7537	-1	mcarrera_G1306_182.mzXML	F7	3352	2.09	1
High	Sequest HT	Sequest HT (A2)	A	2	Unambiguous	DILIAVSYSGLTK		1	A0A200J6C9	Phosphosugar-binding transcriptional regulator OS=Enterococcus sp. 9D6_DIV0238 OX=1834192 GN=A5889_001427 PE=4 SV=1	0	2	0	0.0049	0	1	1	1	690.39	1379.77	1379.78	-3.87	-0.00267	0/0	0	0	40025.4	CID (Collision Induced Dissociation)	MS2			40.7473	7054	7054	-1	mcarrera_G1306_182.mzXML	F7	2271	2.03	1
High	Sequest HT	Sequest HT (A2)	A	2	Unambiguous	LLDYAEAGDNIGALLR		111	A0A4Y5UIN2	Translation elongation factor Tu (Fragment) OS=Enterococcus faecalis OX=1351 GN=tuf PE=3 SV=1; Elongation factor Tu OS=Enterococcus cecorum OX=44008 GN=tuf PE=3 SV=1; Elongation factor Tu (Fragment) OS=Enterococcus villorum OX=112904 GN=tufA PE=4 SV=1; Translation elongation factor Tu (Fragment) OS=Enterococcus faecium OX=1352 GN=tuf PE=3 SV=1; Elongation factor Tu (Fragment) OS=Enterococcus hira…	0	2	0	0.477	0	1	1	1	852.46	1703.91	1703.9	9.65	0.00822	0/0	0	0	24886	CID (Collision Induced Dissociation)	MS2			38.879	6760	6760	-1	mcarrera_G1306_186.mzXML	F9	4124	4.99	1
High	Sequest HT	Sequest HT (A2)	A	2	Unambiguous	DLAIMIGQEQIVK		1	A0A200ITP2	ABC transporter domain-containing protein OS=Enterococcus sp. 9D6_DIV0238 OX=1834192 GN=A5889_003101 PE=4 SV=1	0	2	0	0.0579	0	1	1	1	729.4	1457.79	1457.8	-7.2	-0.00525	0/0	0	0	26247	CID (Collision Induced Dissociation)	MS2			40.2135	7000	7000	-1	mcarrera_G1306_186.mzXML	F9	3834	3.63	1
High	Sequest HT	Sequest HT (A2)	A	2	Unambiguous	FVQVVEAGEHTVQNM[147.04]LK	M15(Oxidation)	2	A0A449EQR7	Glycosyl/glycerophosphate transferases involved in teichoic acid biosynthesis TagF/TagB/EpsJ/RodC OS=Enterococcus saccharolyticus OX=41997 GN=NCTC8741_00484 PE=4 SV=1; Uncharacterized protein OS=Enterococcus gallinarum OX=1353 GN=EB54_02330 PE=4 SV=1	0	2	0	0.2956	0	1	1	1	973	1944.99	1944.98	4.09	0.00398	0/0	0	0	43908.9	CID (Collision Induced Dissociation)	MS2			43.251	7544	7544	-1	mcarrera_G1306_186.mzXML	F9	4433	3.62	1
High	Sequest HT	Sequest HT (A2)	A	2	Unambiguous	EITENALGTITSAFAPGSVVK		25	A0A3F3G3X5	Penicillin-binding protein transpeptidase OS=Enterococcus faecium EnGen0033 OX=1138916 GN=OK9_04303 PE=3 SV=1; Penicillin-binding protein, transpeptidase domain protein OS=Enterococcus faecium OC2A-1 OX=1244151 GN=D353_01304 PE=3 SV=1; Penicillin-binding protein 2 OS=Enterococcus faecium OX=1352 GN=FIU59_09965 PE=3 SV=1; Penicillin-binding protein 2 OS=Enterococcus faecium OX=1352 GN=CUS93_12010 …	0	2	0	0.3164	0	1	1	1	1053.07	2105.13	2105.11	9.62	0.01012	0/0	0	0	40162.6	CID (Collision Induced Dissociation)	MS2			42.9933	7498	7498	-1	mcarrera_G1306_186.mzXML	F9	3537	3.54	1
High	Sequest HT	Sequest HT (A2)	A	2	Unambiguous	YIKVEAPKDAELTAVIQSAR		1	A0A4P5PH68	Uncharacterized protein OS=Enterococcus florum OX=2480627 GN=NRIC_36620 PE=4 SV=1	2	2	0	0.3027	0	1	1	1	1101.62	2202.23	2202.21	9.02	0.00993	0/0	0	0	149196	CID (Collision Induced Dissociation)	MS2			68.9888	12140	12140	-1	mcarrera_G1306_186.mzXML	F9	1834	3.37	1
High	Sequest HT	Sequest HT (A2)	A	2	Unambiguous	VILAVLALSVLGAVTAC[163.03]GTEKK	C17(Carbamidomethyl)	1	R3WI84	YaeC family lipoprotein OS=Enterococcus phoeniculicola ATCC BAA-412 OX=1158610 GN=UC3_00688 PE=3 SV=1	1	3	0	0.2648	0	1	1	1	738.44	2213.31	2213.29	5.28	0.0039	0/0	0	0	17368.5	CID (Collision Induced Dissociation)	MS2			24.5955	4257	4257	-1	mcarrera_G1306_186.mzXML	F9	489	3.21	1
High	Sequest HT	Sequest HT (A2)	A	2	Unambiguous	QINVKTNGVGQSKIALK		1	A0A1L8R777	AAA_23 domain-containing protein OS=Enterococcus canintestini OX=317010 GN=RU96_GL002157 PE=4 SV=1	2	2	0	0.2303	0	1	1	1	899.52	1798.03	1798.05	-12.12	-0.01089	0/0	0	0	36358.9	CID (Collision Induced Dissociation)	MS2			42.664	7439	7439	-1	mcarrera_G1306_186.mzXML	F9	1605	3.17	1
High	Sequest HT	Sequest HT (A2)	A	2	Unambiguous	LNGFSSLFIAYTMSIVIYYIFYI		1	R2LS67	Uncharacterized protein OS=Enterococcus faecium EnGen0191 OX=1157486 GN=SSI_00337 PE=4 SV=1	0	3	0	0.2338	0	1	1	1	913.48	2738.43	2738.42	2.35	0.00215	0/0	0	0	25469.9	CID (Collision Induced Dissociation)	MS2			60.4963	10619	10619	-1	mcarrera_G1306_186.mzXML	F9	4160	3.08	1
High	Sequest HT	Sequest HT (A2)	A	2	Unambiguous	M[147.04]SEIAVNLSEQEYEVFDISQKTELVFKNK	M1(Oxidation)	1	A0A242CF14	AAA_13 domain-containing protein (Fragment) OS=Enterococcus sp. 4G2_DIV0659 OX=1834181 GN=A5880_001827 PE=4 SV=1	2	3	0	0.0526	0	1	1	1	1145.58	3434.73	3434.7	6.37	0.00729	0/0	0	0	33933.2	CID (Collision Induced Dissociation)	MS2			62.9112	11050	11050	-1	mcarrera_G1306_186.mzXML	F9	4372	3.04	1
High	Sequest HT	Sequest HT (A2)	A	2	Unambiguous	YLLTPQIFDILM[147.04]NQAPGAGNEIQLTDAIDTLNK	M12(Oxidation)	1	A0A1L8RFJ1	UTP--glucose-1-phosphate uridylyltransferase OS=Enterococcus canis OX=214095 GN=RU97_GL001936 PE=3 SV=1	0	3	0	0.099	0	1	1	1	1216.29	3646.86	3646.87	-3.25	-0.00395	0/0	0	0	39583.6	CID (Collision Induced Dissociation)	MS2			65.4482	11503	11503	-1	mcarrera_G1306_186.mzXML	F9	3769	3.03	1
High	Sequest HT	Sequest HT (A2)	A	2	Unambiguous	KETTPKQTAPEPASVNVSK		1	A0A1E5G8D1	PASTA domain-containing protein OS=Enterococcus termitis OX=332950 GN=BCR25_12140 PE=4 SV=1	2	2	0	0.0574	0	1	1	1	1006.52	2012.03	2012.07	-16.47	-0.01657	0/0	0	0	103839	CID (Collision Induced Dissociation)	MS2			68.0695	11975	11975	-1	mcarrera_G1306_186.mzXML	F9	4430	2.96	1
High	Sequest HT	Sequest HT (A2)	A	2	Unambiguous	LLQM[147.04]NERLIFQYC[163.03]MLLRVIFIK	M4(Oxidation); C13(Carbamidomethyl)	1	A0A1V3NH80	M protein trans-acting positive regulator OS=Enterococcus casseliflavus OX=37734 GN=BZK37_15025 PE=4 SV=1	2	3	0	0.2136	0	1	1	1	953.21	2857.62	2857.57	17.54	0.01671	0/0	0	0	39917.3	CID (Collision Induced Dissociation)	MS2			39.1668	6812	6812	-1	mcarrera_G1306_186.mzXML	F9	1030	2.95	1
High	Sequest HT	Sequest HT (A2)	A	2	Unambiguous	IVEM[147.04]SNGETC[163.03]LVSVRAMKNL	M4(Oxidation); C10(Carbamidomethyl)	3	A0A242LJL3	Response regulator OS=Enterococcus termitis OX=332950 GN=A5881_001958 PE=4 SV=1; Two-component system response regulator OS=Enterococcus silesiacus OX=332949 GN=ATZ33_12720 PE=4 SV=1; Response regulator OS=Enterococcus sp. 4G2_DIV0659 OX=1834181 GN=A5880_001656 PE=4 SV=1	2	3	0	0.1034	0	1	1	1	756.39	2267.16	2267.12	15.97	0.01207	0/0	0	0	161097	CID (Collision Induced Dissociation)	MS2			67.5237	11873	11873	-1	mcarrera_G1306_186.mzXML	F9	4619	2.9	1
High	Sequest HT	Sequest HT (A2)	A	2	Unambiguous	EGRPKKFNQQQINLAM[147.04]NLLEDHSYK	M16(Oxidation)	1	A0A345FY74	Recombinase family protein OS=Enterococcus gilvus OX=160453 GN=EGCR1_18465 PE=4 SV=1	2	3	0	0.1319	0	1	1	1	1006.52	3017.55	3017.53	6.39	0.00643	0/0	0	0	103839	CID (Collision Induced Dissociation)	MS2			68.0695	11975	11975	-1	mcarrera_G1306_186.mzXML	F9	4371	2.88	1
High	Sequest HT	Sequest HT (A2)	A	2	Unambiguous	HYLEAMGIRSIVDYRSEGEK		1	A0A242LCH4	Uncharacterized protein OS=Enterococcus termitis OX=332950 GN=A5881_003144 PE=4 SV=1	2	3	0	0.1185	0	1	1	1	785.05	2353.14	2353.16	-10.65	-0.00835	0/0	0	0	188157	CID (Collision Induced Dissociation)	MS2			67.716	11909	11909	-1	mcarrera_G1306_186.mzXML	F9	3878	2.87	1
High	Sequest HT	Sequest HT (A2)	A	2	Unambiguous	GNVVVIGGGVVGM[147.04]NAAKIAAGFGANVTIM[147.04]DVSVPR	M13(Oxidation); M29(Oxidation)	1	A0A6I7ZBU7	Alanine dehydrogenase OS=Enterococcus sp. T0101B.F-10 OX=2315837 GN=ald PE=4 SV=1	1	3	0	0.1474	0	1	1	1	1124.91	3372.72	3372.78	-18.14	-0.0204	0/0	0	0	26012	CID (Collision Induced Dissociation)	MS2			64.7543	11379	11379	-1	mcarrera_G1306_186.mzXML	F9	4277	2.85	1
High	Sequest HT	Sequest HT (A2)	A	2	Unambiguous	GVHLHTLRYTDPAALEKAK		1	C9A9S5	Uncharacterized protein OS=Enterococcus casseliflavus EC20 OX=565655 GN=ECBG_01505 PE=4 SV=1	2	2	0	0.0739	0	1	1	1	1060.59	2120.17	2120.16	5.48	0.00581	0/0	0	0	26462.3	CID (Collision Induced Dissociation)	MS2			48.6727	8514	8514	-1	mcarrera_G1306_186.mzXML	F9	2185	2.84	1
High	Sequest HT	Sequest HT (A2)	A	2	Unambiguous	EAAMTSVKDDVAELSLQIAEK		1	A0A679IKU5	ATP synthase subunit b OS=Enterococcus saigonensis OX=1805431 GN=atpF PE=3 SV=1	1	3	0	0.1449	0	1	1	1	750.06	2248.17	2248.14	12.34	0.00925	0/0	0	0	38491.8	CID (Collision Induced Dissociation)	MS2			47.8208	8362	8362	-1	mcarrera_G1306_186.mzXML	F9	4625	2.83	1
High	Sequest HT	Sequest HT (A2)	A	2	Unambiguous	VLPLYTATDLYYLQRLEELLIK		2	A0A4S3PTZ4	Bifunctional 4-hydroxy-2-oxoglutarate aldolase/2-dehydro-3-deoxy-phosphogluconate aldolase OS=Enterococcus hirae OX=1354 GN=eda PE=3 SV=1; Uncharacterized protein OS=Enterococcus sp. 10A9_DIV0425 OX=1987383 GN=A5844_002010 PE=3 SV=1	1	3	0	0.2438	0	1	1	1	889.85	2667.54	2667.5	13	0.01156	0/0	0	0	95390	CID (Collision Induced Dissociation)	MS2			34.3582	5949	5949	-1	mcarrera_G1306_186.mzXML	F9	739	2.83	1
High	Sequest HT	Sequest HT (A2)	A	2	Unambiguous	TVVLNHESDYFDLLK		12	A0A6H0J3D9	UDP-N-acetylmuramoyl-L-alanyl-D-glutamate--L-lysine ligase OS=Enterococcus faecium OX=1352 GN=HC353_01095 PE=4 SV=1; UDP-N-acetylmuramoyl-L-alanyl-D-glutamate--L-lysine ligase OS=Enterococcus faecium UC8668 OX=1400822 GN=murE PE=3 SV=1; UDP-N-acetylmuramoyl-L-alanyl-D-glutamate--L-lysine ligase OS=Enterococcus sp. (strain 3G1_DIV0629) OX=1834176 GN=murE PE=3 SV=1; UDP-N-acetylmuramoyl-L-alanyl-D-…	0	2	0	0.1343	0	1	1	1	896.97	1792.93	1792.91	11.79	0.01057	0/0	0	0	40980	CID (Collision Induced Dissociation)	MS2			52.3167	9164	9164	-1	mcarrera_G1306_186.mzXML	F9	4549	2.83	1
High	Sequest HT	Sequest HT (A2)	A	2	Unambiguous	ILKVLAIGITVGGM[147.04]ALAIHTEK	M14(Oxidation)	2	S4C2J0	LysM domain protein OS=Enterococcus casseliflavus 14-MB-W-14 OX=1259825 GN=D932_02468 PE=4 SV=1; LysM peptidoglycan-binding domain-containing protein OS=Enterococcus casseliflavus OX=37734 GN=EQ871_12660 PE=4 SV=1	1	3	0	0.3004	0	1	1	1	755.46	2264.37	2264.34	10.78	0.00814	0/0	0	0	51968.2	CID (Collision Induced Dissociation)	MS2			38.0585	6613	6613	-1	mcarrera_G1306_186.mzXML	F9	281	2.83	1
High	Sequest HT	Sequest HT (A2)	A	2	Unambiguous	IYDNASDVTPVDEQIYNKK		1	J5GYQ1	Uncharacterized protein OS=Enterococcus faecalis ERV65 OX=1134794 GN=HMPREF1337_00073 PE=4 SV=1	1	2	0	0.0679	0	1	1	1	1106.52	2212.03	2212.08	-19.93	-0.02205	0/0	0	0	10757.1	CID (Collision Induced Dissociation)	MS2			24.69	4274	4274	-1	mcarrera_G1306_186.mzXML	F9	2498	2.8	1
High	Sequest HT	Sequest HT (A2)	A	2	Unambiguous	EVLLEVKDLVVK		1	A0A242K8N6	Uncharacterized protein OS=Enterococcus sp. 9E7_DIV0242 OX=1834193 GN=A5888_002271 PE=4 SV=1	1	2	0	0.0791	0	1	1	1	692.43	1383.85	1383.85	5.04	0.00349	0/0	0	0	96435.5	CID (Collision Induced Dissociation)	MS2			35.0878	6079	6079	-1	mcarrera_G1306_186.mzXML	F9	734	2.78	1
High	Sequest HT	Sequest HT (A2)	A	2	Unambiguous	LVMVDASIQTTYQQRTQSIPKIAASIEGLVK		1	A0A3D8ZW11	DNA helicase OS=Enterococcus pseudoavium OX=44007 GN=CF160_04620 PE=3 SV=1	2	3	0	0.2572	0	1	1	1	1130.31	3388.92	3388.85	19.06	0.02153	0/0	0	0	55286.1	CID (Collision Induced Dissociation)	MS2			66.8075	11743	11743	-1	mcarrera_G1306_186.mzXML	F9	777	2.76	1
High	Sequest HT	Sequest HT (A2)	A	2	Unambiguous	YLIDEIIKVHQYLVTSATTNSQKAAIEALTR		2	A0A1V8YCX3	Aminotransferase OS=Enterococcus villorum OX=112904 GN=BH747_05420 PE=3 SV=1; Aminotransferase OS=Enterococcus villorum OX=112904 GN=aspC PE=3 SV=1	2	3	0	0.1957	0	1	1	1	1163.97	3489.9	3489.9	0.08	0.0001	0/0	0	0	42846.6	CID (Collision Induced Dissociation)	MS2			62.731	11017	11017	-1	mcarrera_G1306_186.mzXML	F9	1857	2.76	1
High	Sequest HT	Sequest HT (A2)	A	2	Unambiguous	HMWGGYQYDSNGNLSVPEGKM[147.04]IAIRTAQTK	M21(Oxidation)	1	R2TCA5	Uncharacterized protein OS=Enterococcus moraviensis ATCC BAA-383 OX=1158609 GN=UAY_00901 PE=4 SV=1	2	3	0	0.1387	0	1	1	1	1123.55	3368.64	3368.62	6.05	0.0068	0/0	0	0	27740.8	CID (Collision Induced Dissociation)	MS2			48.0583	8404	8404	-1	mcarrera_G1306_186.mzXML	F9	4086	2.74	1
High	Sequest HT	Sequest HT (A2)	A	2	Unambiguous	TTKLLFLLEDAYSLASNNK		1	R2Q4D8	Uncharacterized protein OS=Enterococcus pallens ATCC BAA-351 OX=1158607 GN=UAU_04027 PE=4 SV=1	1	2	0	0.1103	0	1	1	1	1071.08	2141.15	2141.15	1.8	0.00193	0/0	0	0	110421	CID (Collision Induced Dissociation)	MS2			44.383	7747	7747	-1	mcarrera_G1306_186.mzXML	F9	3363	2.72	1
High	Sequest HT	Sequest HT (A2)	A	2	Unambiguous	FGWSVYQTGTIAMGGALFGGIVAAGILWYYDR		1	A0A242AN32	Polysaccharide biosynthesis family protein OS=Enterococcus sp. 7F3_DIV0205 OX=1834189 GN=A5821_002255 PE=4 SV=1	0	3	0	0.163	0	1	1	1	1147.57	3440.7	3440.71	-5.28	-0.00606	0/0	0	0	30876.9	CID (Collision Induced Dissociation)	MS2			37.6265	6535	6535	-1	mcarrera_G1306_186.mzXML	F9	4249	2.7	1
High	Sequest HT	Sequest HT (A2)	A	2	Unambiguous	HSGYFLEGILMEEIIVQSGNQLKGTVKIEGAK		1	A0A1L8R2R8	UDP-N-acetylglucosamine 1-carboxyvinyltransferase OS=Enterococcus canintestini OX=317010 GN=murA PE=3 SV=1	2	3	0	0.063	0	1	1	1	1163.62	3488.85	3488.85	-0.09	-0.00011	0/0	0	0	35063.9	CID (Collision Induced Dissociation)	MS2			61.7485	10842	10842	-1	mcarrera_G1306_186.mzXML	F9	2922	2.7	1
High	Sequest HT	Sequest HT (A2)	A	2	Unambiguous	M[147.04]LFYENMLMGLLSLVIGIVIGSLLSKGFLK	M1(Oxidation)	1	A0A6I5J3P0	ABC transporter permease OS=Bacillus cereus OX=1396 GN=C6A78_11790 PE=4 SV=1	1	3	0	0.0926	0	1	1	1	1105.96	3315.87	3315.85	3.67	0.00405	0/0	0	0	2298335	CID (Collision Induced Dissociation)	MS2			67.7322	11912	11912	-1	mcarrera_G1306_186.mzXML	F9	843	2.7	1
High	Sequest HT	Sequest HT (A2)	A	2	Unambiguous	INADSSLATM[147.04]DSNIFNFSNSALTLEFVSAK	M10(Oxidation)	1	J5EVH6	Uncharacterized protein OS=Enterococcus faecalis ERV62 OX=1134792 GN=HMPREF1335_00107 PE=4 SV=1	0	3	0	0.1222	0	1	1	1	1075.19	3223.56	3223.55	2.82	0.00303	0/0	0	0	40001.9	CID (Collision Induced Dissociation)	MS2			56.251	9864	9864	-1	mcarrera_G1306_186.mzXML	F9	3690	2.7	1
High	Sequest HT	Sequest HT (A2)	A	2	Unambiguous	LIQEQYVFPEDNLVDDVEK		1	A0A1L8WQD3	Septation ring formation regulator EzrA OS=Enterococcus ratti OX=150033 GN=ezrA PE=3 SV=1	0	3	0	0.1115	0	1	1	1	765.05	2293.14	2293.12	5.24	0.004	0/0	0	0	34866	CID (Collision Induced Dissociation)	MS2			41.489	7228	7228	-1	mcarrera_G1306_186.mzXML	F9	4382	2.69	1
High	Sequest HT	Sequest HT (A2)	A	2	Unambiguous	[42.01]TEEQQNQVEDLNDQMLVRR	N-Term(Prot)(Met-loss+Acetyl)	1	R3WP07	Lysine--tRNA ligase OS=Enterococcus phoeniculicola ATCC BAA-412 OX=1158610 GN=lysS PE=3 SV=1	1	2	0	0.145	0	1	1	1	1194.07	2387.13	2387.13	2.99	0.00357	0/0	0	0	114638	CID (Collision Induced Dissociation)	MS2			69.4212	12218	12218	-1	mcarrera_G1306_186.mzXML	F9	3111	2.69	1
High	Sequest HT	Sequest HT (A2)	A	2	Unambiguous	NFTWSGVKGLGQFNAEMVKFLFSM[147.04]DVVTPIK	M24(Oxidation)	1	A0A1L8R3T3	Uncharacterized protein OS=Enterococcus canintestini OX=317010 GN=RU96_GL000857 PE=4 SV=1	2	3	0	0.2052	0	1	1	1	1169.59	3506.76	3506.79	-8.45	-0.00988	0/0	0	0	22802.5	CID (Collision Induced Dissociation)	MS2			65.3208	11480	11480	-1	mcarrera_G1306_186.mzXML	F9	4224	2.68	1
High	Sequest HT	Sequest HT (A2)	A	2	Unambiguous	YGNAIYNFQDNFSGKQK		1	S0KJ36	Phosphatidylglycerol lysyltransferase OS=Enterococcus dispar ATCC 51266 OX=1139219 GN=mprF PE=3 SV=1	1	2	0	0.0933	0	1	1	1	997.46	1993.91	1993.94	-13.81	-0.01377	0/0	0	0	37562.9	CID (Collision Induced Dissociation)	MS2			47.0453	8223	8223	-1	mcarrera_G1306_186.mzXML	F9	1718	2.68	1
High	Sequest HT	Sequest HT (A2)	A	2	Unambiguous	ELNISSLEQLIKEVREER		1	S4CT34	Dihydroorotate dehydrogenase OS=Enterococcus faecalis 13-SD-W-01 OX=1260356 GN=pyrD PE=3 SV=1	2	3	0	0.1642	0	1	1	1	729.08	2185.23	2185.18	19.75	0.01439	0/0	0	0	60603.6	CID (Collision Induced Dissociation)	MS2			40.7005	7087	7087	-1	mcarrera_G1306_186.mzXML	F9	1820	2.68	1
High	Sequest HT	Sequest HT (A2)	A	2	Unambiguous	VIIGEVPDNNGLVAGEIKYIPVYASENQAK		6	A0A6I7ZHN7	Uncharacterized protein OS=Enterococcus sp. T0101B.F-10 OX=2315837 GN=D4M89_02605 PE=4 SV=1; Uncharacterized protein OS=Enterococcus avium OX=33945 GN=EK398_19690 PE=4 SV=1; Uncharacterized protein OS=Enterococcus avium OX=33945 GN=EH197_06120 PE=4 SV=1; Uncharacterized protein OS=Enterococcus avium OX=33945 GN=AUF12_22415 PE=4 SV=1; Uncharacterized protein (Fragment) OS=Enterococcus sp. 3H8_DIV0…	1	3	0	0.1241	0	1	1	1	1067.55	3200.64	3200.68	-15.1	-0.01611	0/0	0	0	30330.3	CID (Collision Induced Dissociation)	MS2			55.9693	9814	9814	-1	mcarrera_G1306_186.mzXML	F9	4122	2.66	1
High	Sequest HT	Sequest HT (A2)	A	2	Unambiguous	GYPYHNASLESWHGHLK		2	A0A377NQB4	Transposase and inactivated derivatives OS=Enterococcus durans OX=53345 GN=NCTC8130_03139 PE=4 SV=1; Integrase core domain protein OS=Enterococcus italicus (strain DSM 15952 / LMG 22039 / TP 1.5) OX=888064 GN=HMPREF9088_2292 PE=4 SV=1	0	3	0	0.094	0	1	1	1	666	1995.99	1995.95	19.75	0.01314	0/0	0	0	62025.5	CID (Collision Induced Dissociation)	MS2			47.5723	8317	8317	-1	mcarrera_G1306_186.mzXML	F9	4215	2.66	1
High	Sequest HT	Sequest HT (A2)	A	2	Unambiguous	SVAAQQEVFSTNVNSLMSSEGLSEADAIAKTK		1	R2S6V6	VanY domain-containing protein OS=Enterococcus pallens ATCC BAA-351 OX=1158607 GN=UAU_04400 PE=4 SV=1	1	3	0	0.0528	0	1	1	1	1104.87	3312.6	3312.63	-9.34	-0.01031	0/0	0	0	56968.1	CID (Collision Induced Dissociation)	MS2			66.1883	11634	11634	-1	mcarrera_G1306_186.mzXML	F9	3685	2.65	1
High	Sequest HT	Sequest HT (A2)	A	2	Unambiguous	M[147.04]SQILLFTNNPLNEHLFEKRLR	M1(Oxidation)	1	A0A345FXL4	Winged helix family transcriptional regulator OS=Enterococcus gilvus OX=160453 GN=EGCR1_17495 PE=4 SV=1	2	3	0	0.0792	0	1	1	1	910.49	2729.46	2729.46	-0.04	-4e-05	0/0	0	0	33453.7	CID (Collision Induced Dissociation)	MS2			42.1253	7342	7342	-1	mcarrera_G1306_186.mzXML	F9	3221	2.65	1
High	Sequest HT	Sequest HT (A2)	A	2	Unambiguous	IIVNSAMQQDNIKALLESLSEDEIKYTFK	N-Term(Prot)(Met-loss)	1	C9CPE5	Uncharacterized protein OS=Enterococcus casseliflavus (strain EC10) OX=565654 GN=ECAG_02609 PE=4 SV=1	2	3	0	0.2113	0	1	1	1	1114.26	3340.77	3340.73	9.27	0.01032	0/0	0	0	97194.2	CID (Collision Induced Dissociation)	MS2			67.2017	11814	11814	-1	mcarrera_G1306_186.mzXML	F9	3124	2.65	1
High	Sequest HT	Sequest HT (A2)	A	2	Unambiguous	NTVISIIM[147.04]IIVIVIALC[163.03]WLVTIPQVM[147.04]RNK	M8(Oxidation); C17(Carbamidomethyl); M26(Oxidation)	1	F0TH42	Uncharacterized protein OS=Lactobacillus amylovorus OX=1604 GN=LAC30SC_09685 PE=4 SV=1	1	3	0	0.1667	0	1	1	1	1128.32	3382.95	3382.94	1.88	0.00212	0/0	0	0	53321.8	CID (Collision Induced Dissociation)	MS2			66.8737	11755	11755	-1	mcarrera_G1306_186.mzXML	F9	492	2.64	1
High	Sequest HT	Sequest HT (A2)	A	2	Unambiguous	YFSDC[163.03]IYLDPATHTKIEEVGSANFFGITK	C5(Carbamidomethyl)	1	A0A242AVH1	Branched-chain-amino-acid aminotransferase OS=Enterococcus sp. 7F3_DIV0205 OX=1834189 GN=A5821_000906 PE=3 SV=1	1	3	0	0.1445	0	1	1	1	1108.52	3323.55	3323.59	-14.28	-0.01582	0/0	0	0	152934	CID (Collision Induced Dissociation)	MS2			67.2477	11822	11822	-1	mcarrera_G1306_186.mzXML	F9	2445	2.63	1
High	Sequest HT	Sequest HT (A2)	A	2	Unambiguous	ITTSM[147.04]TATEANNM[147.04]IRALNPDPGAYMMVEGK	M5(Oxidation); M13(Oxidation)	1	F0TFU4	Methionyl-tRNA formyltransferase OS=Lactobacillus amylovorus OX=1604 GN=fmt PE=3 SV=1	1	3	0	0.2595	0	1	1	1	1087.18	3259.53	3259.51	4.68	0.00509	0/0	0	0	36068.8	CID (Collision Induced Dissociation)	MS2			53.3892	9355	9355	-1	mcarrera_G1306_186.mzXML	F9	2701	2.62	1
High	Sequest HT	Sequest HT (A2)	A	2	Unambiguous	FPPGIQYDLAKVFQSQHNMMVSHARAVK		1	A0A449EVR7	6-phospho-beta-galactosidase OS=Enterococcus saccharolyticus OX=41997 GN=lacG PE=3 SV=1	2	3	0	0.0965	0	1	1	1	1067.21	3199.62	3199.63	-4.29	-0.00458	0/0	0	0	83486.9	CID (Collision Induced Dissociation)	MS2			44.3892	7748	7748	-1	mcarrera_G1306_186.mzXML	F9	4304	2.59	1
High	Sequest HT	Sequest HT (A2)	A	2	Unambiguous	KIMNEPGNIVEEMLEGIVK		2	A0A2S7RN43	Dihydroxyacetone kinase subunit DhaK OS=Enterococcus mundtii OX=53346 GN=dhaK PE=4 SV=1; Dihydroxyacetone kinase, DhaK subunit OS=Enterococcus mundtii OX=53346 GN=A5802_002726 PE=4 SV=1	1	3	0	0.2364	0	1	1	1	715.03	2143.08	2143.11	-17.87	-0.01276	0/0	0	0	30783.3	CID (Collision Induced Dissociation)	MS2			38.6225	6714	6714	-1	mcarrera_G1306_186.mzXML	F9	4461	2.58	1
High	Sequest HT	Sequest HT (A2)	A	2	Unambiguous	STEMIMGPQSEIQTVPLLPEEGADDFR		2	A0A376H2J8	PTS system mannose/fructose/sorbose transporter subunit IIA OS=Enterococcus gallinarum OX=1353 GN=manX_5 PE=4 SV=1; PTS fructose transporter subunit IIA OS=Enterococcus gallinarum OX=1353 GN=E4T76_15285 PE=4 SV=1	0	3	0	0.2095	0	1	1	1	997.46	2990.37	2990.41	-15.62	-0.01557	0/0	0	0	37562.9	CID (Collision Induced Dissociation)	MS2			47.0453	8223	8223	-1	mcarrera_G1306_186.mzXML	F9	1799	2.53	1
High	Sequest HT	Sequest HT (A2)	A	2	Unambiguous	GELVEIGGAFRIPDVITSSGGTIKEVGTTNK		1	A0A1L8SWG1	L-seryl-tRNA(Sec) selenium transferase OS=Enterococcus devriesei OX=319970 GN=selA PE=3 SV=1	2	3	0	0.1818	0	1	1	1	1049.21	3145.62	3145.67	-18.59	-0.0195	0/0	0	0	46787.2	CID (Collision Induced Dissociation)	MS2			49.1675	8602	8602	-1	mcarrera_G1306_186.mzXML	F9	4133	2.53	1
High	Sequest HT	Sequest HT (A2)	A	2	Unambiguous	YMLLAILIFGLIVLFIGLTAK		1	A0A511J033	Uncharacterized protein OS=Enterococcus villorum OX=112904 GN=EVI01_06820 PE=4 SV=1	0	3	0	0.2222	0	1	1	1	774.8	2322.39	2322.43	-18.03	-0.01396	0/0	0	0	36925.5	CID (Collision Induced Dissociation)	MS2			38.8183	6749	6749	-1	mcarrera_G1306_186.mzXML	F9	328	2.52	1
High	Sequest HT	Sequest HT (A2)	A	2	Unambiguous	MWDASPYDVQVHLTLDRK		1	A0A679IQH0	6-phospho-beta-glucosidase OS=Enterococcus saigonensis OX=1805431 GN=licH PE=3 SV=1	1	2	0	0.1151	0	1	1	1	1087.54	2174.07	2174.07	1.3	0.00141	0/0	0	0	48516.2	CID (Collision Induced Dissociation)	MS2			25.4102	4399	4399	-1	mcarrera_G1306_186.mzXML	F9	4219	2.52	1
High	Sequest HT	Sequest HT (A2)	A	2	Unambiguous	VYANVEAM[147.04]KIELNILNSLIGSQNVEK	M8(Oxidation)	1	A0A366SHT9	Type-2 restriction enzyme OS=Enterococcus cecorum OX=44008 GN=EB18_01178 PE=3 SV=1	1	3	0	0.172	0	1	1	1	969.17	2905.5	2905.53	-13.25	-0.01283	0/0	0	0	39282.9	CID (Collision Induced Dissociation)	MS2			58.526	10268	10268	-1	mcarrera_G1306_186.mzXML	F9	4432	2.5	1
High	Sequest HT	Sequest HT (A2)	A	2	Unambiguous	NM[147.04]KTAFLFSGQGAQYQGM[147.04]GKDLYEEAIVK	M2(Oxidation); M18(Oxidation)	1	J7CW01	Malonyl CoA-acyl carrier protein transacylase OS=Enterococcus faecium 505 OX=1134806 GN=HMPREF1348_01244 PE=3 SV=1	2	3	0	0.244	0	1	1	1	1086.19	3256.56	3256.57	-3.03	-0.00329	0/0	0	0	26721.1	CID (Collision Induced Dissociation)	MS2			48.8153	8540	8540	-1	mcarrera_G1306_186.mzXML	F9	3596	2.5	1
High	Sequest HT	Sequest HT (A2)	A	2	Unambiguous	M[147.04]IAVIVNEELFQLEDQC[163.03]LRVAEM[147.04]IKK	M1(Oxidation); C17(Carbamidomethyl); M23(Oxidation)	6	R2MD32	Uncharacterized protein OS=Enterococcus faecium EnGen0263 OX=1158553 GN=UA3_01650 PE=4 SV=1; Uncharacterized protein OS=Enterococcus sp. (strain 3G1_DIV0629) OX=1834176 GN=A5816_001193 PE=4 SV=1; Uncharacterized protein OS=Enterococcus sp. 10F3_DIV0382 OX=1834165 GN=A5849_001782 PE=4 SV=1; Regulatory protein YlbF OS=Enterococcus faecium E1679 OX=546340 GN=EfmE1679_0335 PE=4 SV=1; Ribosomal protei…	2	3	0	0.068	0	1	1	1	1051.23	3151.68	3151.62	17.6	0.01849	0/0	0	0	35080.6	CID (Collision Induced Dissociation)	MS2			47.8592	8369	8369	-1	mcarrera_G1306_186.mzXML	F9	2891	2.5	1
High	Sequest HT	Sequest HT (A2)	A	2	Unambiguous	ALGDNMGVAAYPTIDFGSGAKQMKAFLGVK		6	C9A0W2	Sugar ABC transporter OS=Enterococcus gallinarum (strain EG2) OX=565653 GN=EGBG_01831 PE=4 SV=1; Extracellular solute-binding protein OS=Enterococcus gallinarum OX=1353 GN=FSZ06_06885 PE=4 SV=1; Maltose/maltotriose/maltodextrin ABC-transporter, MalX subunit OS=Enterococcus saccharolyticus OX=41997 GN=malX_1 PE=4 SV=1; Extracellular solute-binding protein OS=Enterococcus sp. ARL09-542 OX=2233534 G…	2	3	0	0.284	0	1	1	1	1019.87	3057.6	3057.55	13.68	0.01394	0/0	0	0	27335	CID (Collision Induced Dissociation)	MS2			65.431	11500	11500	-1	mcarrera_G1306_186.mzXML	F9	3939	2.5	1
High	Sequest HT	Sequest HT (A2)	A	2	Unambiguous	GLPGTSPSYYFVKDPDGYK		5	A0A4U3NWN5	Lactoylglutathione lyase OS=Enterococcus sp. ARL09-542 OX=2233534 GN=DVW06_04755 PE=4 SV=1; Lactoylglutathione lyase OS=Enterococcus sp. FDAARGOS_375 OX=2060307 GN=CO692_03475 PE=4 SV=1; Lactoylglutathione lyase OS=Enterococcus sp. 6D12_DIV0197 OX=1834184 GN=A5867_002753 PE=4 SV=1; Lactoylglutathione lyase OS=Enterococcus sp. OL5 OX=2590214 GN=FJU10_11620 PE=4 SV=1; Putative lactoylglutathione ly…	1	2	0	0.3984	0	1	1	1	1046.02	2091.03	2091.01	12.33	0.01289	0/0	0	0	28349.2	CID (Collision Induced Dissociation)	MS2			38.1238	6625	6625	-1	mcarrera_G1306_186.mzXML	F9	4156	2.46	1
High	Sequest HT	Sequest HT (A2)	A	2	Unambiguous	FILSPLIVFGLGYLIK		2	A0A0N0KRI9	Transporter OS=Enterococcus sp. RIT-PI-f OX=1690244 GN=AEQ18_11655 PE=3 SV=1; Transporter OS=Enterococcus sp. OX=35783 GN=DEQ24_04910 PE=3 SV=1	0	2	0	0.2025	0	1	1	1	897.06	1793.11	1793.1	8.47	0.00759	0/0	0	0	35686	CID (Collision Induced Dissociation)	MS2			52.8215	9254	9254	-1	mcarrera_G1306_186.mzXML	F9	144	2.37	1
High	Sequest HT	Sequest HT (A2)	A	2	Unambiguous	AVVEGDMDHGSVM[147.04]AGQIAGMIK	M13(Oxidation)	1	A0A242JWK8	Enoyl-(Acyl-carrier-protein) reductase II OS=Enterococcus sp. 9E7_DIV0242 OX=1834193 GN=A5888_004095 PE=4 SV=1	0	2	0	0.1207	0	1	1	1	1116.52	2232.03	2232.05	-5.83	-0.00651	0/0	0	0	434496	CID (Collision Induced Dissociation)	MS2			67.656	11898	11898	-1	mcarrera_G1306_186.mzXML	F9	2179	2.32	1
High	Sequest HT	Sequest HT (A2)	A	2	Unambiguous	M[147.04]SVLSHM[147.04]KSMQREMSAAEK	M1(Oxidation); M7(Oxidation)	1	A0A1L8SQR1	Uncharacterized protein OS=Enterococcus devriesei OX=319970 GN=RV00_GL000883 PE=4 SV=1	2	2	0	0.0826	0	1	1	1	1107	2212.99	2213.02	-11.49	-0.01271	0/0	0	0	188051	CID (Collision Induced Dissociation)	MS2			67.1213	11799	11799	-1	mcarrera_G1306_186.mzXML	F9	1263	2.3	1
High	Sequest HT	Sequest HT (A2)	A	2	Unambiguous	GVVKDELTFYTDDTWEK		1	A0A1E5L1T1	Replication initiation protein OS=Enterococcus rivorum OX=762845 GN=BCR26_01185 PE=3 SV=1	1	2	0	0.0622	0	1	1	1	1023.47	2045.93	2045.97	-18.33	-0.01875	0/0	0	0	35033.1	CID (Collision Induced Dissociation)	MS2			44.8635	7833	7833	-1	mcarrera_G1306_186.mzXML	F9	1658	2.25	1
High	Sequest HT	Sequest HT (A2)	A	2	Unambiguous	NHSSEEQLENM[147.04]K	M11(Oxidation)	2	A0A4P8KKJ3	Translation initiation factor eIF-2B OS=Enterococcus avium OX=33945 GN=EH197_23085 PE=3 SV=1; Translation initiation factor eIF-2B OS=Enterococcus avium OX=33945 GN=EK398_03380 PE=3 SV=1	0	2	0	0.1111	0	1	1	1	731.32	1461.63	1461.63	3.61	0.00264	0/0	0	0	34458.6	CID (Collision Induced Dissociation)	MS2			39.588	6887	6887	-1	mcarrera_G1306_186.mzXML	F9	499	2.25	1
High	Sequest HT	Sequest HT (A2)	A	2	Unambiguous	EQVTALM[147.04]ETGM[147.04]SSK	M7(Oxidation); M11(Oxidation)	6	T0TZD0	rRNA small subunit methyltransferase I OS=Enterococcus sp. HSIEG1 OX=1316414 GN=HSIEG1_168 PE=4 SV=1; Ribosomal RNA small subunit methyltransferase I OS=Enterococcus gallinarum OX=1353 GN=rsmI PE=3 SV=1; Ribosomal RNA small subunit methyltransferase I OS=Enterococcus saccharolyticus OX=41997 GN=rsmI PE=3 SV=1; Ribosomal RNA small subunit methyltransferase I OS=Enterococcus gallinarum OX=1353 GN=r…	0	2	0	0.0893	0	1	1	1	772.34	1543.67	1543.7	-16.27	-0.01256	0/0	0	0	28805.9	CID (Collision Induced Dissociation)	MS2			45.2652	7905	7905	-1	mcarrera_G1306_186.mzXML	F9	775	2.24	1
High	Sequest HT	Sequest HT (A2)	A	2	Unambiguous	LM[147.04]ALALNGKHVDDPNIIYTK	M2(Oxidation)	1	A0A4U0CE06	YegS/Rv2252/BmrU family lipid kinase OS=Lactobacillus amylovorus OX=1604 GN=FCF10_08375 PE=3 SV=1	1	2	0	0.1794	0	1	1	1	1121.61	2242.21	2242.19	10.13	0.01135	0/0	0	0	20728.7	CID (Collision Induced Dissociation)	MS2			62.5423	10984	10984	-1	mcarrera_G1306_186.mzXML	F9	3217	2.23	1
High	Sequest HT	Sequest HT (A2)	A	2	Unambiguous	LYNPNNNEHFYTSSKK		4	A0A1A7T234	Mannosyl-glycoprotein endo-beta-N-acetylglucosaminidase OS=Enterococcus faecium OX=1352 GN=DTPHA_1402389 PE=4 SV=1; Serine protease OS=Enterococcus faecium OX=1352 GN=EWH22_15705 PE=4 SV=1; Serine protease OS=Enterococcus hirae OX=1354 GN=E2L09_13045 PE=4 SV=1; Mannosyl-glycoprotein endo-beta-N-acetylglucosaminidase OS=Enterococcus faecium OX=1352 GN=DTPHA_602946 PE=4 SV=1	1	2	0	0.1267	0	1	1	1	978.47	1955.93	1955.92	4.15	0.00405	0/0	0	0	28698.8	CID (Collision Induced Dissociation)	MS2			51.7787	9068	9068	-1	mcarrera_G1306_186.mzXML	F9	2961	2.21	1
High	Sequest HT	Sequest HT (A2)	A	2	Unambiguous	[42.01]AFVYLM[147.04]SFLALQLLEER	N-Term(Prot)(Met-loss+Acetyl); M7(Oxidation)	1	A0A1X3B204	Uncharacterized protein OS=Enterococcus faecalis OX=1351 GN=ELS84_0716 PE=4 SV=1	0	2	0	0.242	0	1	1	1	1051.05	2101.09	2101.1	-5.28	-0.00555	0/0	0	0	23350.7	CID (Collision Induced Dissociation)	MS2			41.4948	7229	7229	-1	mcarrera_G1306_186.mzXML	F9	4483	2.19	1
High	Sequest HT	Sequest HT (A2)	A	2	Unambiguous	VQIGFNRRFDK		2	A0A1E5L0S0	Inositol 2-dehydrogenase OS=Enterococcus rivorum OX=762845 GN=BCR26_08430 PE=3 SV=1; Uncharacterized protein OS=Enterococcus phoeniculicola ATCC BAA-412 OX=1158610 GN=UC3_02300 PE=3 SV=1	2	2	0	0.0917	0	1	1	1	690.38	1379.75	1379.75	-1.1	-0.00076	0/0	0	0	32328	CID (Collision Induced Dissociation)	MS2			38.2313	6644	6644	-1	mcarrera_G1306_186.mzXML	F9	3324	2.18	1
High	Sequest HT	Sequest HT (A2)	A	2	Unambiguous	NNPILTHRHLGHK		1	A0A1L8QQ51	Xylosidase/arabinosidase OS=Enterococcus aquimarinus OX=328396 GN=RU93_GL000624 PE=3 SV=1	1	2	0	0.1209	0	1	1	1	768.94	1536.87	1536.85	14.39	0.01106	0/0	0	0	23204.8	CID (Collision Induced Dissociation)	MS2			44.0942	7695	7695	-1	mcarrera_G1306_186.mzXML	F9	1835	2.15	1
High	Sequest HT	Sequest HT (A2)	A	2	Unambiguous	RLSTLVAGMALLILIFGLK		2	A0A242LGT7	STAS domain-containing protein OS=Enterococcus sp. 7D2_DIV0200 OX=1834187 GN=A5884_002913 PE=4 SV=1; STAS domain-containing protein (Fragment) OS=Enterococcus sp. 12C11_DIV0727 OX=1834167 GN=A5866_001971 PE=4 SV=1	1	2	0	0.1542	0	1	1	1	1015.12	2029.23	2029.26	-13.74	-0.01394	0/0	0	0	30265.6	CID (Collision Induced Dissociation)	MS2			40.573	7064	7064	-1	mcarrera_G1306_186.mzXML	F9	185	2.14	1
High	Sequest HT	Sequest HT (A2)	A	2	Unambiguous	IFETTFILRNSTK		1	A0A1E5H272	LacI family transcriptional regulator OS=Enterococcus termitis OX=332950 GN=BCR25_15085 PE=4 SV=1	1	2	0	0.2394	0	1	1	1	785.44	1569.87	1569.86	5.86	0.0046	0/0	0	0	47444.2	CID (Collision Induced Dissociation)	MS2			43.2453	7543	7543	-1	mcarrera_G1306_186.mzXML	F9	2989	2.13	1
High	Sequest HT	Sequest HT (A2)	A	2	Unambiguous	KNIDNYFYR		1	A0A1L8X077	Uncharacterized protein OS=Enterococcus raffinosus OX=71452 GN=RV13_GL000297 PE=4 SV=1	1	2	0	0.0991	0	1	1	1	616.81	1232.61	1232.61	5.58	0.00344	0/0	0	0	72456.6	CID (Collision Induced Dissociation)	MS2			21.9712	3803	3803	-1	mcarrera_G1306_186.mzXML	F9	3178	2.12	1
High	Sequest HT	Sequest HT (A2)	A	2	Unambiguous	[42.01]MLNFNYYNPANIYFGR	N-Term(Prot)(Acetyl)	1	A0A1A7T693	Aldehyde-alcohol dehydrogenase OS=Enterococcus faecium OX=1352 GN=DTPHA_1404407 PE=4 SV=1	0	2	0	0.2524	0	1	1	1	1019.96	2038.91	2038.95	-17.3	-0.01764	0/0	0	0	31752.5	CID (Collision Induced Dissociation)	MS2			37.2597	6469	6469	-1	mcarrera_G1306_186.mzXML	F9	1171	2.1	1
High	Sequest HT	Sequest HT (A2)	A	2	Unambiguous	TSLGSINSRLSDYEVIREK		20	A0A242AX37	DUF4097 domain-containing protein OS=Enterococcus sp. 7F3_DIV0205 OX=1834189 GN=A5821_001577 PE=4 SV=1; DUF4097 domain-containing protein OS=Enterococcus quebecensis OX=903983 GN=BCR23_01735 PE=4 SV=1; DUF4097 domain-containing protein OS=Enterococcus caccae ATCC BAA-1240 OX=1158612 GN=UC7_01482 PE=4 SV=1; DUF4097 domain-containing protein OS=Enterococcus sp. 7D2_DIV0200 OX=1834187 GN=A5884_00282…	2	2	0	0.1435	0	1	1	1	1084.08	2167.15	2167.14	8.02	0.00869	0/0	0	0	28126.3	CID (Collision Induced Dissociation)	MS2			51.1165	8950	8950	-1	mcarrera_G1306_186.mzXML	F9	3648	2.09	1
High	Sequest HT	Sequest HT (A2)	A	2	Unambiguous	VHVYPKNELPTNDVKFIK		1	R2RPC8	Fimbrial isopeptide formation D2 domain-containing protein OS=Enterococcus raffinosus ATCC 49464 OX=1158602 GN=UAK_02198 PE=4 SV=1	2	2	0	0.0676	0	1	1	1	1071.11	2141.21	2141.18	17.45	0.01869	0/0	0	0	73845.6	CID (Collision Induced Dissociation)	MS2			44.8863	7837	7837	-1	mcarrera_G1306_186.mzXML	F9	1546	2.07	1
High	Sequest HT	Sequest HT (A2)	A	2	Unambiguous	LDINHLYGLDVKTHSGFKLR		2	A0A4S3Q142	Glycosyltransferase family 2 protein OS=Enterococcus hirae OX=1354 GN=E1H99_02680 PE=4 SV=1; Glycosyl transferase OS=Enterococcus sp. 10A9_DIV0425 OX=1987383 GN=A5844_002301 PE=4 SV=1	2	2	0	0.165	0	1	1	1	1163.62	2326.23	2326.27	-14.57	-0.01695	0/0	0	0	35063.9	CID (Collision Induced Dissociation)	MS2			61.7485	10842	10842	-1	mcarrera_G1306_186.mzXML	F9	3696	2.06	1
High	Sequest HT	Sequest HT (A2)	A	2	Unambiguous	VPMISQEGSYQIANLR		1	A0A242AA60	Uncharacterized protein OS=Enterococcus sp. 8G7_MSG3316 OX=1834191 GN=A5886_003027 PE=4 SV=1	0	2	0	0.1942	0	1	1	1	903.45	1805.89	1805.92	-15.9	-0.01436	0/0	0	0	56837.3	CID (Collision Induced Dissociation)	MS2			53.9327	9452	9452	-1	mcarrera_G1306_186.mzXML	F9	4016	2.06	1
High	Sequest HT	Sequest HT (A2)	A	2	Unambiguous	QPNRAVIVGAGFIGLEM[147.04]AENLK	M17(Oxidation)	3	A0A3N3L0L7	CoA-disulfide reductase OS=Enterococcus faecium OX=1352 GN=EGW33_07880 PE=4 SV=1; Pyridine nucleotide-disulfide oxidoreductase OS=Enterococcus faecium TX1337RF OX=1134802 GN=HMPREF1345_02019 PE=4 SV=1; CoA-disulfide reductase OS=Enterococcus faecium OX=1352 GN=EQV91_01730 PE=4 SV=1	1	2	0	0.0728	0	1	1	1	1172.12	2343.23	2343.25	-6.91	-0.0081	0/0	0	0	24992.2	CID (Collision Induced Dissociation)	MS2			41.3027	7195	7195	-1	mcarrera_G1306_186.mzXML	F9	4079	2.06	1
High	Sequest HT	Sequest HT (A2)	A	2	Unambiguous	[42.01]KEQGGYDYSM[147.04]KSDK	N-Term(Prot)(Met-loss+Acetyl); M11(Oxidation)	1	U7TJR2	Uncharacterized protein OS=Enterococcus faecium 10/96A OX=1391465 GN=O991_03191 PE=4 SV=1	2	2	0	0.0829	0	1	1	1	847.37	1693.73	1693.74	-2.76	-0.00233	0/0	0	0	174638	CID (Collision Induced Dissociation)	MS2			60.7948	10672	10672	-1	mcarrera_G1306_186.mzXML	F9	561	2.05	1
High	Sequest HT	Sequest HT (A2)	A	2	Unambiguous	VAFGYTPERLLMEDVNFK		1	A0A1L8STN6	Uncharacterized protein OS=Enterococcus devriesei OX=319970 GN=RV00_GL003053 PE=4 SV=1	1	2	0	0.2	0	1	1	1	1065.04	2129.07	2129.07	-0.41	-0.00043	0/0	0	0	29003	CID (Collision Induced Dissociation)	MS2			39.3682	6848	6848	-1	mcarrera_G1306_186.mzXML	F9	4504	2.05	1
High	Sequest HT	Sequest HT (A2)	A	2	Unambiguous	IIIKTIGVVFLPK		1	A0A415EL61	Sugar transferase OS=Enterococcus casseliflavus OX=37734 GN=DW084_17885 PE=3 SV=1	1	2	0	0.2921	0	1	1	1	720.97	1440.93	1440.96	-15.62	-0.01126	0/0	0	0	5769.32	CID (Collision Induced Dissociation)	MS2			25.4402	4404	4404	-1	mcarrera_G1306_186.mzXML	F9	72	2.02	1
High	Sequest HT	Sequest HT (A2)	A	2	Unambiguous	EALDGADM[147.04]IFITAGMGGGTGTGAAPIVAK	M8(Oxidation)	3	A0A679IJB8	Cell division protein FtsZ OS=Enterococcus saigonensis OX=1805431 GN=ftsZ PE=3 SV=1; Cell division protein FtsZ OS=Enterococcus dispar ATCC 51266 OX=1139219 GN=ftsZ PE=3 SV=1; Cell division protein FtsZ OS=Enterococcus canintestini OX=317010 GN=ftsZ PE=3 SV=1	0	3	0	0	0	1	1	1	903.45	2708.34	2708.33	3.13	0.00282	0/0	0	0	56837.3	CID (Collision Induced Dissociation)	MS2			53.9327	9452	9452	-1	mcarrera_G1306_186.mzXML	F9	4546	3.26	1
High	Sequest HT	Sequest HT (A2)	A	2	Unambiguous	TPNREDYLKLILELGGDQEK	N-Term(Prot)(Met-loss)	1	S0LDH6	Iron dependent repressor, DNA binding protein OS=Enterococcus sulfureus ATCC 49903 OX=1140003 GN=I573_00067 PE=3 SV=1	2	2	0	0.0459	0	1	1	1	1166.09	2331.17	2331.22	-19.88	-0.02317	0/0	0	0	293730	CID (Collision Induced Dissociation)	MS2			67.6222	11892	11892	-1	mcarrera_G1306_186.mzXML	F9	4606	2.83	1
High	Sequest HT	Sequest HT (A2)	A	2	Unambiguous	AWKFQAYLGINPETGKSVK		6	A0A6I2TPY2	Tyrosine-type recombinase/integrase OS=Enterococcus sp. WCA-130-P53-23F OX=2605784 GN=FYJ49_04630 PE=4 SV=1; Tyrosine-type recombinase/integrase OS=Enterococcus faecium OX=1352 GN=GKZ95_13570 PE=4 SV=1; Uncharacterized protein OS=Enterococcus sp. (strain 3G1_DIV0629) OX=1834176 GN=A5816_000536 PE=4 SV=1; Integrase OS=Enterococcus faecium 1,231,501 OX=565658 GN=EFRG_00514 PE=4 SV=1; Integrase OS=E…	2	2	0	0.0255	0	1	1	1	1069.09	2137.17	2137.14	13.42	0.01434	0/0	0	0	36041.5	CID (Collision Induced Dissociation)	MS2			44.2137	7717	7717	-1	mcarrera_G1306_186.mzXML	F9	2441	2.74	1
High	Sequest HT	Sequest HT (A2)	A	2	Unambiguous	GPQAFQIGDYIGGTQQNAVNDLVSKGIAEGNIK		1	A0A1L8RGJ5	Non-specific serine/threonine protein kinase OS=Enterococcus canis OX=214095 GN=RU97_GL001453 PE=4 SV=1	1	3	0	0.0189	0	1	1	1	1134.92	3402.75	3402.73	4.89	0.00554	0/0	0	0	281395	CID (Collision Induced Dissociation)	MS2			67.5442	11877	11877	-1	mcarrera_G1306_186.mzXML	F9	4039	2.64	1
High	Sequest HT	Sequest HT (A2)	A	2	Unambiguous	AYPENEREIIISGILLSSQRAR		1	A0A1L8SW57	HTH_Mga domain-containing protein OS=Enterococcus devriesei OX=319970 GN=RV00_GL001614 PE=4 SV=1	2	3	0	0.0229	0	1	1	1	839.14	2515.41	2515.36	16.99	0.01425	0/0	0	0	24442.9	CID (Collision Induced Dissociation)	MS2			65.1933	11457	11457	-1	mcarrera_G1306_186.mzXML	F9	1605	2.62	1
High	Sequest HT	Sequest HT (A2)	A	2	Unambiguous	KYRAFFGDNSVNGYAGYIEGHATQEDFYK		2	A0A3N3L558	CRISPR-associated endonuclease Cas9 OS=Enterococcus faecium OX=1352 GN=cas9 PE=3 SV=1; CRISPR-associated endonuclease Cas9 OS=Enterococcus faecium TX1337RF OX=1134802 GN=cas9 PE=3 SV=1	2	3	0	0.0462	0	1	1	1	1116.52	3347.55	3347.54	1.86	0.00207	0/0	0	0	434496	CID (Collision Induced Dissociation)	MS2			67.656	11898	11898	-1	mcarrera_G1306_186.mzXML	F9	2073	2.6	1
High	Sequest HT	Sequest HT (A2)	A	2	Unambiguous	MQGHHLEGFLSGKGPKNAVLM[147.04]LIGEAPGETEIK	M21(Oxidation)	1	A0A0S3KFW0	Type-4 uracil-DNA glycosylase OS=Enterococcus silesiacus OX=332949 GN=ATZ33_17890 PE=3 SV=1	2	3	0	0.0193	0	1	1	1	1168.94	3504.81	3504.8	2.19	0.00256	0/0	0	0	42342.1	CID (Collision Induced Dissociation)	MS2			59.1737	10383	10383	-1	mcarrera_G1306_186.mzXML	F9	3695	2.59	1
High	Sequest HT	Sequest HT (A2)	A	2	Unambiguous	MIEFVQRFFELYVSNDEK		2	A0A242BWC8	Uncharacterized protein OS=Enterococcus sp. 5B3_DIV0040 OX=1834182 GN=A5883_003066 PE=4 SV=1; Conjugal transfer protein OS=Enterococcus casseliflavus OX=37734 GN=BZK37_17350 PE=4 SV=1	1	2	0	0.0316	0	1	1	1	1147.57	2294.13	2294.12	7.21	0.00827	0/0	0	0	30876.9	CID (Collision Induced Dissociation)	MS2			37.6265	6535	6535	-1	mcarrera_G1306_186.mzXML	F9	4500	2.53	1
High	Sequest HT	Sequest HT (A2)	A	2	Unambiguous	LLVVKGHPLTAEDSFSIK		1	F9VDX1	FMN-dependent NADH-azoreductase OS=Lactococcus garvieae (strain Lg2) OX=420890 GN=azoR PE=3 SV=1	1	2	0	0.044	0	1	1	1	977.56	1954.11	1954.1	6.11	0.00597	0/0	0	0	25237.9	CID (Collision Induced Dissociation)	MS2			57.0458	10005	10005	-1	mcarrera_G1306_186.mzXML	F9	1620	2.5	1
High	Sequest HT	Sequest HT (A2)	A	2	Unambiguous	[42.01]ADYC[163.03]TAC[163.03]GALKEYAPNFVENGITNKEC[163.03]K	N-Term(Prot)(Met-loss+Acetyl); C5(Carbamidomethyl); C8(Carbamidomethyl); C28(Carbamidomethyl)	1	A0A242LJP0	BspA_v domain-containing protein OS=Enterococcus termitis OX=332950 GN=A5881_001790 PE=4 SV=1	2	3	0	0.012	0	1	1	1	1089.18	3265.53	3265.46	20.09	0.02186	0/0	0	0	66026.2	CID (Collision Induced Dissociation)	MS2			42.82	7467	7467	-1	mcarrera_G1306_186.mzXML	F9	2458	2.5	1
High	Sequest HT	Sequest HT (A2)	A	2	Unambiguous	MVMDQLPDTPTVDDVKEGAGK		1	A0A2K8TCE9	Uncharacterized protein OS=Enterococcus mundtii OX=53346 GN=EM4838_01735 PE=4 SV=1	1	2	0	0.0339	0	1	1	1	1123.55	2246.09	2246.07	11.05	0.01241	0/0	0	0	27740.8	CID (Collision Induced Dissociation)	MS2			48.0583	8404	8404	-1	mcarrera_G1306_186.mzXML	F9	3909	2.36	1
High	Sequest HT	Sequest HT (A2)	A	2	Unambiguous	VLVAQEDVIVTVTHEGYIK		4	A0A242LR04	DNA topoisomerase 4 subunit A OS=Enterococcus sp. 7D2_DIV0200 OX=1834187 GN=parC PE=3 SV=1; DNA topoisomerase 4 subunit A OS=Enterococcus caccae ATCC BAA-1240 OX=1158612 GN=parC PE=3 SV=1; DNA topoisomerase 4 subunit A OS=Enterococcus sp. 12C11_DIV0727 OX=1834167 GN=parC PE=3 SV=1; DNA topoisomerase 4 subunit A OS=Enterococcus rotai OX=118060 GN=parC PE=3 SV=1	0	2	0	0.0302	0	1	1	1	1057.08	2113.15	2113.15	-0.58	-0.00061	0/0	0	0	51759.9	CID (Collision Induced Dissociation)	MS2			66.2473	11644	11644	-1	mcarrera_G1306_186.mzXML	F9	2921	2.32	1
High	Sequest HT	Sequest HT (A2)	A	2	Unambiguous	GMLMSDGMQFLILIK		1	A0A249XI08	Uncharacterized protein OS=Bacillus cereus OX=1396 GN=C6A78_12615 PE=4 SV=1	0	2	0	0.0132	0	1	1	1	848.96	1696.91	1696.88	17.24	0.01463	0/0	0	0	159910	CID (Collision Induced Dissociation)	MS2			60.7403	10662	10662	-1	mcarrera_G1306_186.mzXML	F9	3235	2.28	1
High	Sequest HT	Sequest HT (A2)	A	2	Unambiguous	SNVDAFSVEISTLDSEFVEK		1	F9VEB8	Glycerophosphodiester phosphodiesterase OS=Lactococcus garvieae (strain Lg2) OX=420890 GN=LCGL_1209 PE=4 SV=1	0	2	0	0.04	0	1	1	1	1108.52	2216.03	2216.06	-12.53	-0.01389	0/0	0	0	152934	CID (Collision Induced Dissociation)	MS2			67.2477	11822	11822	-1	mcarrera_G1306_186.mzXML	F9	2464	2.25	1
High	Sequest HT	Sequest HT (A2)	A	2	Unambiguous	TLLAQDVYQKIVNSFPIR		1	A0A4U0CL23	CYTH domain-containing protein OS=Lactobacillus amylovorus OX=1604 GN=FCF10_03095 PE=4 SV=1	1	2	0	0.0376	0	1	1	1	1053.08	2105.15	2105.18	-10.75	-0.01131	0/0	0	0	32763.4	CID (Collision Induced Dissociation)	MS2			38.7345	6734	6734	-1	mcarrera_G1306_186.mzXML	F9	2822	2.13	1
[truncated: 491 more rows]

## Sheet: F1
Confidence	Identifying Node Type	Identifying Node	Search ID	Identifying Node No	PSM Ambiguity	Sequence	Modifications	# Proteins	Protein Accessions	Protein Descriptions	# Missed Cleavages	Charge	Original Precursor Charge	DeltaScore	DeltaCn	Rank	Search Engine Rank	Concatenated Rank	m/z [Da]	MH+ [Da]	Theo. MH+ [Da]	DeltaM [ppm]	Deltam/z [Da]	Ions Matched	Matched Ions	Total Ions	Intensity	Activation Type	MS Order	Isolation Interference [%]	Ion Inject Time [ms]	RT [min]	First Scan	Last Scan	Master Scan(s)	Spectrum File	File ID	Peptides Matched	XCorr	# Protein Groups
[truncated: 184 more rows]

[truncated: 13 more sheets: F2, F3, F4, F5, F7, F9, F10, F11, F12, F13, F14, F15, F16]
